# Supplementary material for: Genomic epidemiology of methicillin-resistant and -susceptible Staphylococcus aureus from bloodstream infections
Source: BMC Infect Dis. 2021 Jun 21;21:589. doi: 10.1186/s12879-021-06293-3 (PMC8215799; doi:10.1186/s12879-021-06293-3)
Supplement: Supplementary file 1 — Additional file 1: Table S1. Genome assembly, MLST, accession numbers and associated metadata of 323 S. aureus isolates [file 12879_2021_6293_MOESM1_ESM.xlsx]

## Sheet: Sheet1
Table S1: Genome assembly, MLST, accession numbers and associated metadata of 323 S. aureus isolates
Isolate ID#	BioSample Accession	Date Collected	Notes/source	Cefoxitin Screen	Cefoxitin Pos/Neg	Oxacillin MIC	Oxacillin S/R	Combined methicillin resistance	Penicillin MIC	Penicillin S/R	Beta-lactamase result	Daptomycin MIC	Vancomycin MIC	Raw Mbs	No. of genes	Completeness	Contamination	No. of contigs	Largest contig	Total length	GC content	N50	baps clusters	sccmectype	Sequence type	Common clonal complex	arcC	aroE	glpF	gmk	pta	tpi	yqiL
10sab	SAMN16605095	2011-01-26	blood	<=4	neg	<=0.25	S	S	>8	R	N/A	0.5	1	300810223	2634	99.09	0.55	51	244141	2804505	32.75	142004	SC3		30	30	arcC(2)	aroE(2)	glpF(2)	gmk(2)	pta(6)	tpi(3)	yqiL(2)
11sab	SAMN16605096	2011-01-28	blood	<=4	neg	<=0.25	S	S	0.12	R	No Result*	<=0.25	1	190906919	2528	99.11	0.27	26	544362	2748482	32.68	220890	unclustered		20		arcC(4)	aroE(9)	glpF(1)	gmk(8)	pta(1)	tpi(10)	yqiL(8)
12sab	SAMN16605097	2011-01-30	blood	>4	Pos	>2	R	R	>8	R	N/A	0.5	1	157418994	2717	99.11	2.45	68	623496	2855150	32.73	247377	SC5	SCCmec_type_II(2A)	5	5	arcC(1)	aroE(4)	glpF(1)	gmk(4)	pta(12)	tpi(1)	yqiL(10)
13sab	SAMN16605098	2011-02-10	blood	<=4	Neg	<=0.25	S	S	>8	R	N/A	<=0.25	1	189780597	2726	99.09	0.54	91	415991	2867819	32.69	115708	SC3		6405	30	arcC(2)	aroE(2)	glpF(2)	gmk(2)	pta(6)	tpi(3)	yqiL(862)
141sab	SAMN16605099	2013-07-25	blood	>4	pos	>2	R	R	0.5	R	yes	0.5	1	223512473	2656	98.92	0.24	31	419342	2829853	32.78	182463	SC5	SCCmec_type_II(2A)	5	5	arcC(1)	aroE(4)	glpF(1)	gmk(4)	pta(12)	tpi(1)	yqiL(10)
142sab	SAMN16605100	2013-07-24	blood	>4	pos	>2	R	R	8	R	Yes	0.5	1	148298442	2739	99.11	0.24	60	613029	2890228	32.75	217231	SC5	SCCmec_type_II(2A)	6406	5	arcC(1)	aroE(4)	glpF(840)	gmk(4)	pta(12)	tpi(1)	yqiL(10)
143sab	SAMN16605101	2013-08-04	blood	<=4	neg	<=0.25	S	S	1	R	Yes	0.5	1	251568935	2545	98.97	0.25	23	701036	2746159	32.68	197287	SC5		5	5	arcC(1)	aroE(4)	glpF(1)	gmk(4)	pta(12)	tpi(1)	yqiL(10)
144sab	SAMN16605102	2013-08-09	blood	<=4	neg	1	S	S	>8	R	Yes	0.5	1	289091721	2589	99.11	0.25	24	348314	2786643	32.71	225738	unclustered		1	1	arcC(1)	aroE(1)	glpF(1)	gmk(1)	pta(1)	tpi(1)	yqiL(1)
145sab	SAMN16605103	2013-08-08	blood	<=4	neg	<=0.25	S	S	8	R	Yes	0.5	1	138424834	2562	99.11	0.24	26	360662	2739898	32.69	225235	SC7		97	97	arcC(3)	aroE(1)	glpF(1)	gmk(1)	pta(1)	tpi(5)	yqiL(3)
146sab	SAMN16605104	2013-08-10	blood	>4	pos	>2	R	R	>8	R	Yes	0.5	1	278414962	2700	99.11	0.86	21	583989	2876164	32.63	281216	SC8	SCCmec_type_IVa(2B)	8	8	arcC(3)	aroE(3)	glpF(1)	gmk(1)	pta(4)	tpi(4)	yqiL(3)
147sab	SAMN16605105	2013-08-15	blood	<=4	neg	<=0.25	S	S	4	R	Yes	<=0.25	1	362099475	2660	99.09	0.8	85	191960	2833320	32.71	100158	SC3		30	30	arcC(2)	aroE(2)	glpF(2)	gmk(2)	pta(6)	tpi(3)	yqiL(2)
14sab	SAMN16605106	2011-02-08	blood	>4	pos	>2	R	R	>8	R	N/A	1	1	126397840	2691	99.11	2.62	46	443544	2856757	32.72	221289	SC5	SCCmec_type_II(2A)	105	5	arcC(1)	aroE(4)	glpF(1)	gmk(4)	pta(12)	tpi(1)	yqiL(28)
152sab	SAMN16605107	2018-06-24	blood	>4	Pos	>2	R	R	>8	R	No	0.5	1	128287004	2724	99.03	0.89	50	494308	2890543	32.64	270361	SC8	SCCmec_type_IV(2B)	8	8	arcC(3)	aroE(3)	glpF(1)	gmk(1)	pta(4)	tpi(4)	yqiL(3)
153sab	SAMN16605108	2018-06-24	blood	>4	Pos	>2	R	R	>8	R	No	0.5	1	146235693	2630	99.11	0.83	25	675516	2827445	32.62	181052	SC8	SCCmec_type_IVa(2B)	1750	8	arcC(3)	aroE(3)	glpF(1)	gmk(1)	pta(4)	tpi(4)	yqiL(183)
154sab	SAMN16605109	2018-06-26	blood	<=4	Neg	<=0.25	S	S	<=0.03	R	Yes	0.5	1	199855517	2488	99.07	0.24	41	306106	2704187	32.77	142430	SC4		87		arcC(19)	aroE(23)	glpF(15)	gmk(2)	pta(41)	tpi(20)	yqiL(15)
155sab	SAMN16605110	2018-06-27	blood	<=4	Neg	<=0.25	S	S	2	R	Yes	0.5	1	138067645	2626	99.09	0.39	63	342031	2820429	32.61	122348	SC4		121		arcC(6)	aroE(5)	glpF(6)	gmk(2)	pta(7)	tpi(14)	yqiL(5)
156sab	SAMN16605111	2018-06-30	blood	>4	Pos	>2	R	R	>8	R	No	0.5	1	165251056	2700	99.11	0.83	28	551357	2877622	32.62	313610	SC8	SCCmec_type_IVa(2B)	8	8	arcC(3)	aroE(3)	glpF(1)	gmk(1)	pta(4)	tpi(4)	yqiL(3)
157sab	SAMN16605112	2018-08-03	blood	<=4	Neg	<=0.25	S	S	>8	R	Yes	0.5	1	458474799	2637	99.09	0.54	52	568108	2797296	32.71	178085	SC3		30	30	arcC(2)	aroE(2)	glpF(2)	gmk(2)	pta(6)	tpi(3)	yqiL(2)
158sab	SAMN16605113	2018-08-04	blood	<=4	Neg	<=0.25	S	S	<=0.03	S	No	<=0.25	1	215062495	2604	99.09	0.54	51	426603	2782025	32.73	130762	unclustered		15	15	arcC(13)	aroE(13)	glpF(1)	gmk(1)	pta(12)	tpi(11)	yqiL(13)
159sab	SAMN16605114	2018-08-05	blood	>4	Pos	>2	R	R	>8	R	No	0.5	1	183273839	2706	99.11	0.86	32	675779	2884786	32.63	237325	SC8	SCCmec_type_IVa(2B)	8	8	arcC(3)	aroE(3)	glpF(1)	gmk(1)	pta(4)	tpi(4)	yqiL(3)
15sab	SAMN16605115	2011-02-07	blood	>4	Pos	>2	R	R	>8	R	N/A	0.5	2	282927706	2576	99.11	0.24	26	623178	2781288	32.68	243929	SC5	SCCmec_type_II(2A)	5	5	arcC(1)	aroE(4)	glpF(1)	gmk(4)	pta(12)	tpi(1)	yqiL(10)
160sab	SAMN16605116	2018-08-11	blood	>4	pos	>2	R	R	>8	R	No	0.5	1	148110644	2727	98.92	0.36	63	342555	2883718	32.74	218144	SC5	SCCmec_type_II(2A)	105	5	arcC(1)	aroE(4)	glpF(1)	gmk(4)	pta(12)	tpi(1)	yqiL(28)
161sab	SAMN16605117	2018-08-12	blood	>4	Pos	>2	R	R	>8	R	No	0.5	1	219594578	2743	99.11	0.83	32	620346	2912646	32.66	382136	SC8	SCCmec_type_IVa(2B)	8	8	arcC(3)	aroE(3)	glpF(1)	gmk(1)	pta(4)	tpi(4)	yqiL(3)
16sab	SAMN16605118	2011-02-14	blood	<=4	neg	<=0.25	S	S	1	R	N/A	0.5	2	338165016	2645	99.11	0.25	38	414044	2818068	32.76	173992	SC5		105	5	arcC(1)	aroE(4)	glpF(1)	gmk(4)	pta(12)	tpi(1)	yqiL(28)
179sab	SAMN16605119	2018-08-26	blood	>4	pos	>2	R	R	>8	R	No	0.5	1	322855984	2700	99.11	0.83	20	676130	2879508	32.63	453192	SC8	SCCmec_type_IVa(2B)	8	8	arcC(3)	aroE(3)	glpF(1)	gmk(1)	pta(4)	tpi(4)	yqiL(3)
180sab	SAMN16605120	2018-08-27	blood	>4	pos	>2	R	R	>8	R	No	0.5	1	71964147	2696	99.11	0.83	33	446213	2873235	32.63	217249	SC8	SCCmec_type_IVa(2B)	8	8	arcC(3)	aroE(3)	glpF(1)	gmk(1)	pta(4)	tpi(4)	yqiL(3)
181sab	SAMN16605121	2018-08-31	blood	<=4	Neg	<=0.25	S	S	<=0.03	R	No	0.5	1	364300859	2497	99.11	0.24	28	569855	2720502	32.7	299295	SC8		8	8	arcC(3)	aroE(3)	glpF(1)	gmk(1)	pta(4)	tpi(4)	yqiL(3)
185sab	SAMN16605122	2018-05-21	blood	<=4	Neg	0.5	S	S	>8	R	Yes	0.5	1	154745552	2546	99.07	0.24	29	753957	2721067	32.7	168990	SC7		97	97	arcC(3)	aroE(1)	glpF(1)	gmk(1)	pta(1)	tpi(5)	yqiL(3)
186sab	SAMN16605123	2018-05-27	blood	<=4	neg	<=0.25	S	S	2	R	Yes	<=0.25	1	212812647	2701	99.11	0.83	33	589928	2859279	32.68	314581	SC8		8	8	arcC(3)	aroE(3)	glpF(1)	gmk(1)	pta(4)	tpi(4)	yqiL(3)
187sab	SAMN16605124	2018-05-26	blood	<=4	Neg	<=0.25	S	S	>8	R	Yes	N/A	2	186775363	2612	99.09	0.42	36	478375	2776336	32.75	179640	SC3		30	30	arcC(2)	aroE(2)	glpF(2)	gmk(2)	pta(6)	tpi(3)	yqiL(2)
188sab	SAMN16605125	2018-05-22	blood	>4	Pos	>2	R	R	>8	R	No	0.5	1	396814145	2701	99.11	0.83	27	676092	2873223	32.65	188782	SC8	SCCmec_type_IVa(2B)	8	8	arcC(3)	aroE(3)	glpF(1)	gmk(1)	pta(4)	tpi(4)	yqiL(3)
189sab	SAMN16605126	2018-05-30	blood	>4	Pos	>2	R	R	>8	r	No	0.5	1	199122499	2694	99.11	0.83	30	569813	2869248	32.64	300460	SC8	SCCmec_type_IVa(2B)	8	8	arcC(3)	aroE(3)	glpF(1)	gmk(1)	pta(4)	tpi(4)	yqiL(3)
190sab	SAMN16605127	2018-03-11	blood	>4	Pos	>2	R	R	>8	r	No	0.5	2	173841533	2757	99.11	0.86	31	865083	2916859	32.66	240143	SC8	SCCmec_type_IVa(2B)	8	8	arcC(3)	aroE(3)	glpF(1)	gmk(1)	pta(4)	tpi(4)	yqiL(3)
191sab	SAMN16605128	2018-03-11	blood	<=4	Neg	<=0.25	S	S	<=0.03	S	No	0.5	1	134332888	2580	99.11	0.48	38	579062	2759634	32.74	325200	unclustered		101		arcC(3)	aroE(1)	glpF(14)	gmk(15)	pta(11)	tpi(19)	yqiL(3)
192sab	SAMN16605129	2018-03-12	blood	>4	Pos	>2	R	R	8	R	no	0.5	1	138737520	2733	99.11	0.24	62	297779	2882523	32.73	217977	SC5	SCCmec_type_II(2A)	105	5	arcC(1)	aroE(4)	glpF(1)	gmk(4)	pta(12)	tpi(1)	yqiL(28)
193sab	SAMN16605130	2018-03-11	blood	>4	Pos	>2	R	R	>8	R	No	0.5	2	136394472	2741	99.11	0.92	62	864769	2899690	32.61	853153	SC8	SCCmec_type_IVa(2B)	8	8	arcC(3)	aroE(3)	glpF(1)	gmk(1)	pta(4)	tpi(4)	yqiL(3)
195sab	SAMN16605131	2018-03-13	blood	>4	Pos	0.5	R	R	>8	R	No	2	2	366173946	2778	99.11	1.03	35	864788	2930269	32.65	285582	SC8	SCCmec_type_IV(2B)	8	8	arcC(3)	aroE(3)	glpF(1)	gmk(1)	pta(4)	tpi(4)	yqiL(3)
196sab	SAMN16605132	2018-03-19	blood	<=4	Neg	<=0.25	S	S	>8	R	Yes	0.5	1	244877175	2539	99.09	0.25	27	319940	2730992	32.69	245126	unclustered		15	15	arcC(13)	aroE(13)	glpF(1)	gmk(1)	pta(12)	tpi(11)	yqiL(13)
197sab	SAMN16605133	2018-04-14	blood	<=4	Neg	<=0.25	S	S	4	R	Yes	0.5	1	120212156	2668	99.11	0.46	40	467229	2840958	32.68	170699	SC4		121		arcC(6)	aroE(5)	glpF(6)	gmk(2)	pta(7)	tpi(14)	yqiL(5)
198sab	SAMN16605134	2018-04-15	blood	<=4	Neg	<=0.25	S	S	<=0.03	S	No	<=0.25	1	155697590	2556	98.82	0.48	18	1320700	2719511	32.84	601177	SC1		45	45	arcC(10)	aroE(14)	glpF(8)	gmk(6)	pta(10)	tpi(3)	yqiL(2)
199sab	SAMN16605135	2018-04-16	blood	>4	Pos	>2	R	R	>8	R	No	0.5	1	366306756	2707	99.11	0.84	27	675724	2886134	32.62	435060	SC8	SCCmec_type_IVa(2B)	8	8	arcC(3)	aroE(3)	glpF(1)	gmk(1)	pta(4)	tpi(4)	yqiL(3)
1sab	SAMN16605136	2010-12-24	blood	<=4	neg	<=0.25	S	S	>8	R	N/A	<=0.25	1	107795353	2726	99.09	0.54	73	397612	2861714	32.73	74479	SC3		2936	30	arcC(2)	aroE(2)	glpF(2)	gmk(2)	pta(6)	tpi(3)	yqiL(354)
200sab	SAMN16605137	2018-04-21	blood	>4	Pos	>2	R	R	>8	R	No	0.5	1	212003904	2659	99.11	0.83	37	661823	2841390	32.65	243202	SC8	SCCmec_type_IVa(2B)	8	8	arcC(3)	aroE(3)	glpF(1)	gmk(1)	pta(4)	tpi(4)	yqiL(3)
201sab	SAMN16605138	2018-04-20	blood	>4	Pos	>2	R	R	8	R	No	0.5	2	244900242	2662	99.11	0.25	24	617709	2846667	32.71	287739	SC5	SCCmec_type_II(2A)	105	5	arcC(1)	aroE(4)	glpF(1)	gmk(4)	pta(12)	tpi(1)	yqiL(28)
202sab	SAMN16605139	2018-04-27	blood	<=4	Neg	<=0.25	S	S	>8	R	Yes	0.5	1	149986760	2708	98.36	0.57	45	405608	2858610	32.74	132056	SC3		34	30	arcC(8)	aroE(2)	glpF(2)	gmk(2)	pta(6)	tpi(3)	yqiL(2)
204sab	SAMN16605140	2017-12-28	blood	<=4	Neg	<=0.25	S	S	<=0.03	S	No	<=0.25	2	164532950	2563	98.5	0.52	25	707684	2727272	32.84	284333	SC1		45	45	arcC(10)	aroE(14)	glpF(8)	gmk(6)	pta(10)	tpi(3)	yqiL(2)
205sab	SAMN16605141	2018-01-05	blood	<=4	Neg	<=0.25	S	S	4	R	Yes	0.5	2	361663532	2520	99.11	0.24	31	471891	2727208	32.69	265759	SC6		72	8	arcC(1)	aroE(4)	glpF(1)	gmk(8)	pta(4)	tpi(4)	yqiL(3)
206sab	SAMN16605142	2018-01-07	blood	<=4	Neg	<=0.25	S	S	4	R	Yes	0.5	2	182616313	2506	99.11	0.24	31	454632	2706034	32.77	179832	SC2		398		arcC(3)	aroE(35)	glpF(19)	gmk(2)	pta(20)	tpi(26)	yqiL(39)
207sab	SAMN16605143	2018-01-06	blood	<=4	Neg	<=0.25	S	S	1	R	Yes	<=0.25	1	140565172	2596	99.11	0.24	21	719125	2784367	32.7	329795	SC8		6400	8	arcC(3)	aroE(3)	glpF(1)	gmk(1)	pta(4)	tpi(4)	yqiL(11)
208sab	SAMN16605144	2018-01-14	blood	<=4	Neg	<=0.25	S	S	>8	R	Yes	<=0.25	1	187938732	2584	98.82	0.48	24	534368	2747038	32.81	385153	SC1		45	45	arcC(10)	aroE(14)	glpF(8)	gmk(6)	pta(10)	tpi(3)	yqiL(2)
209sab	SAMN16605145	2018-01-18	blood	>4	Pos	>2	R	R	>8	R	No	0.5	2	189826731	2713	99.11	0.24	33	489600	2870765	32.76	255059	SC5	SCCmec_type_II(2A)	5	5	arcC(1)	aroE(4)	glpF(1)	gmk(4)	pta(12)	tpi(1)	yqiL(10)
210sab	SAMN16605146	2018-02-09	blood	<=4	Neg	<=0.25	S	S	>8	R	Yes	<=0.25	1	399008539	2727	98.8	0.54	51	545648	2862429	32.73	135146	SC3		6407	30	arcC(2)	aroE(2)	glpF(2)	gmk(2)	pta(776)	tpi(3)	yqiL(2)
211sab	SAMN16605147	2018-02-07	blood	>4	Pos	>2	R	R	>8	R	No	0.5	2	146235460	2514	99.11	0.24	30	376312	2736806	32.7	174137	SC5	SCCmec_type_IVa(2B)	5	5	arcC(1)	aroE(4)	glpF(1)	gmk(4)	pta(12)	tpi(1)	yqiL(10)
212sab	SAMN16605148	2018-02-14	blood	>4	Pos	>2	R	R	>8	R	No	0.5	2	163695315	2726	99.11	0.85	27	846817	2898850	32.6	405258	SC8	SCCmec_type_IVa(2B)	8	8	arcC(3)	aroE(3)	glpF(1)	gmk(1)	pta(4)	tpi(4)	yqiL(3)
213sab	SAMN16605149	2018-02-13	blood	<=4	Neg	<=0.25	S	S	2	R	Yes	0.5	1	404272941	2525	99.11	0.24	25	697342	2731035	32.69	325433	SC5		5	5	arcC(1)	aroE(4)	glpF(1)	gmk(4)	pta(12)	tpi(1)	yqiL(10)
214sab	SAMN16605150	2018-02-22	blood	<=4	Neg	<=0.25	S	S	<=0.03	S	No	0.5	1	160471993	2603	98.88	0.24	55	281392	2768681	32.81	99351	SC4		59		arcC(19)	aroE(23)	glpF(15)	gmk(2)	pta(19)	tpi(20)	yqiL(15)
215sab	SAMN16605151	2018-02-22	blood	<=4	Neg	<=0.25	S	S	<=0.03	S	No	0.5	2	330143991	2596	99.11	0.24	52	331763	2773317	32.77	211239	SC5		5	5	arcC(1)	aroE(4)	glpF(1)	gmk(4)	pta(12)	tpi(1)	yqiL(10)
216sab	SAMN16605152	2018-02-22	blood	<=4	Neg	0.5	S	S	>8	R	Yes	<=0.25	1	152954481	2651	99	0.57	53	295220	2808232	32.7	135144	SC3		30	30	arcC(2)	aroE(2)	glpF(2)	gmk(2)	pta(6)	tpi(3)	yqiL(2)
217sab	SAMN16605153	2018-02-22	blood	>4	Pos	>2	R	R	>8	R	No	0.5	1	225856919	2720	99.11	0.93	40	1013479	2898035	32.62	220507	SC8	SCCmec_type_IV(2B)	8	8	arcC(3)	aroE(3)	glpF(1)	gmk(1)	pta(4)	tpi(4)	yqiL(3)
218sab	SAMN16605154	2017-11-28	blood	<=4	Neg	<=0.25	S	S	4	R	Yes	0.5	2	441686683	2546	99.11	0.95	30	543046	2755979	32.68	185798	SC6		72	8	arcC(1)	aroE(4)	glpF(1)	gmk(8)	pta(4)	tpi(4)	yqiL(3)
219sab	SAMN16605155	2017-11-27	blood	<=4	Neg	<=0.25	S	S	<=0.03	S	No	0.5	1	115552389	2564	98.82	0.48	25	548667	2724191	32.83	467348	SC1		45	45	arcC(10)	aroE(14)	glpF(8)	gmk(6)	pta(10)	tpi(3)	yqiL(2)
220sab	SAMN16605156	2017-11-28	blood	<=4	Neg	<=0.25	S	S	<=0.03	S	No	0.5	1	191607084	2511	99.11	0.24	23	362522	2696939	32.75	229095	SC7		97	97	arcC(3)	aroE(1)	glpF(1)	gmk(1)	pta(1)	tpi(5)	yqiL(3)
221sab	SAMN16605157	2017-12-01	blood	>4	Pos	>2	R	R	>8	R	No	0.5	1	191300689	2708	99.11	0.83	32	808168	2886560	32.63	347172	SC8	SCCmec_type_IVa(2B)	8	8	arcC(3)	aroE(3)	glpF(1)	gmk(1)	pta(4)	tpi(4)	yqiL(3)
222sab	SAMN16605158	2017-12-01	blood	<=4	Neg	0.5	S	S	4	R	Yes	0.5	2	245920083	2523	99.11	0.24	25	685226	2729964	32.68	362347	SC5		5	5	arcC(1)	aroE(4)	glpF(1)	gmk(4)	pta(12)	tpi(1)	yqiL(10)
223sab	SAMN16605159	2017-11-29	blood	<=4	Neg	<=0.25	S	S	<=0.03	S	No	0.5	1	227525665	2523	99.11	0.24	31	532568	2725363	32.71	281312	unclustered		188	1	arcC(3)	aroE(1)	glpF(1)	gmk(8)	pta(1)	tpi(1)	yqiL(1)
224sab	SAMN16605160	2017-12-02	blood	>4	Pos	>2	R	R	>8	R	No	0.5	1	145862893	2705	99.11	0.83	30	804272	2883886	32.62	189461	SC8	SCCmec_type_IVa(2B)	8	8	arcC(3)	aroE(3)	glpF(1)	gmk(1)	pta(4)	tpi(4)	yqiL(3)
225sab	SAMN16605161	2017-12-02	blood	<=4	Neg	<=0.25	S	S	>8	R	Yes	<=0.25	2	102041651	2692	99.09	0.6	55	209477	2847382	32.76	150314	SC3		30	30	arcC(2)	aroE(2)	glpF(2)	gmk(2)	pta(6)	tpi(3)	yqiL(2)
226sab	SAMN16605162	2017-12-11	blood	>4	Pos	>2	R	R	>8	R	No	0.5	1	96087336	2657	99.11	0.24	35	607339	2840326	32.76	174001	SC5	SCCmec_type_II(2A)	105	5	arcC(1)	aroE(4)	glpF(1)	gmk(4)	pta(12)	tpi(1)	yqiL(28)
227sab	SAMN16605163	2017-12-12	blood	>4	Pos	>2	R	R	>8	R	No	<=0.25	1	155968103	2551	99.11	0.32	34	391912	2736530	32.83	201535	SC2	no SCCmec	398		arcC(3)	aroE(35)	glpF(19)	gmk(2)	pta(20)	tpi(26)	yqiL(39)
228sab	SAMN16605164	2017-10-20	blood	>4	Pos	>2	R	R	>8	R	No	0.5	2	371875689	2735	99	0.24	38	436916	2893201	32.76	174090	SC5	SCCmec_type_II(2A)	105	5	arcC(1)	aroE(4)	glpF(1)	gmk(4)	pta(12)	tpi(1)	yqiL(28)
229sab	SAMN16605165	2017-10-25	blood	>4	Pos	>2	R	R	>8	R	No	0.5	1	277427275	2687	99.11	0.87	35	638199	2869335	32.64	173255	SC8	SCCmec_type_IVa(2B)	8	8	arcC(3)	aroE(3)	glpF(1)	gmk(1)	pta(4)	tpi(4)	yqiL(3)
230sab	SAMN16605166	2017-10-24	blood	<=4	Neg	2	S	S	>8	R	Yes	0.5	1	190955150	2589	98.92	0.24	31	384476	2766942	32.69	164263	unclustered		25		arcC(4)	aroE(1)	glpF(4)	gmk(1)	pta(5)	tpi(5)	yqiL(4)
231sab	SAMN16605167	2017-10-28	blood	>4	Pos	>2	R	R	>8	R	No	<=0.25	1	555341986	2690	99.11	0.83	31	661843	2870599	32.63	381270	SC8	SCCmec_type_IVa(2B)	8	8	arcC(3)	aroE(3)	glpF(1)	gmk(1)	pta(4)	tpi(4)	yqiL(3)
233sab	SAMN16605168	2017-08-02	blood	<=4	Neg	<=0.25	S	S	>8	R	Yes	<=0.25	1	233022135	2655	99.09	0.54	56	396017	2822185	32.74	116200	SC3		30	30	arcC(2)	aroE(2)	glpF(2)	gmk(2)	pta(6)	tpi(3)	yqiL(2)
235sab	SAMN16605169	2017-08-05	blood	>4	Pos	>2	R	R	>8	R	No	0.5	1	267839325	2634	99.11	0.83	47	549620	2837170	32.62	217455	SC8	SCCmec_type_IVa(2B)	8	8	arcC(3)	aroE(3)	glpF(1)	gmk(1)	pta(4)	tpi(4)	yqiL(3)
236sab	SAMN16605170	2017-08-07	blood	<=4	Neg	<=0.25	S	S	<=0.03	S	No	<=0.25	1	338440189	2535	99.11	0.24	29	1021908	2729613	32.77	410312	SC5		5	5	arcC(1)	aroE(4)	glpF(1)	gmk(4)	pta(12)	tpi(1)	yqiL(10)
237sab	SAMN16605171	2017-08-15	blood	<=4	Neg	<=0.25	S	S	1	R	Yes	0.5	1	231567050	2534	98.92	0.27	35	610162	2753817	32.67	147513	unclustered		1	1	arcC(1)	aroE(1)	glpF(1)	gmk(1)	pta(1)	tpi(1)	yqiL(1)
238sab	SAMN16605172	2017-08-14	blood	<=4	Neg	<=0.25	S	S	>8	R	Yes	<=0.25	1	326182525	2724	99.09	0.69	43	357827	2859089	32.73	138437	SC3		6401	30	arcC(2)	aroE(2)	glpF(2)	gmk(2)	pta(6)	tpi(168)	yqiL(2)
239sab	SAMN16605173	2017-09-17	blood	<=4	Neg	<=0.25	S	S	>8	R	Yes	<=0.25	1	195890323	2663	99.09	0.57	48	314229	2818960	32.7	133163	SC3		30	30	arcC(2)	aroE(2)	glpF(2)	gmk(2)	pta(6)	tpi(3)	yqiL(2)
23sab	SAMN16605174	2011-05-11	blood	<=4	neg	<=0.25	S	S	<=0.03	S	No Result	1	2	192934252	2605	99.08	1.12	37	657626	2771621	32.81	350429	SC5		840	5	arcC(1)	aroE(145)	glpF(1)	gmk(4)	pta(12)	tpi(1)	yqiL(10)
240sab	SAMN16605175	2017-09-22	blood	<=4	Neg	1	S	S	>8	R	Yes	0.5	2	202687399	2555	99.11	0.24	25	578973	2756275	32.66	380140	SC6		72	8	arcC(1)	aroE(4)	glpF(1)	gmk(8)	pta(4)	tpi(4)	yqiL(3)
241sab	SAMN16605176	2017-09-21	blood	<=4	Neg	<=0.25	S	S	>8	R	Yes	<=0.25	1	161460612	2656	99.09	0.55	60	435985	2818799	32.74	103791	SC3		30	30	arcC(2)	aroE(2)	glpF(2)	gmk(2)	pta(6)	tpi(3)	yqiL(2)
242sab	SAMN16605177	2017-09-22	blood	>4	Pos	>2	R	R	0.25	R	No	1	2	169468123	2661	99.11	0.24	28	611202	2831918	32.78	244054	SC5	SCCmec_type_II(2A)	105	5	arcC(1)	aroE(4)	glpF(1)	gmk(4)	pta(12)	tpi(1)	yqiL(28)
243sab	SAMN16605178	2017-05-28	blood	<=4	Neg	<=0.25	S	S	<=0.03	S	No	0.5	1	129352047	2673	99.11	0.24	52	363687	2836477	32.8	156837	SC5		5	5	arcC(1)	aroE(4)	glpF(1)	gmk(4)	pta(12)	tpi(1)	yqiL(10)
244sab	SAMN16605179	2017-05-30	blood	<=4	Neg	0.5	S	S	>8	R	Yes	0.5	2	169509597	2570	99.11	0.54	30	383264	2744087	32.69	192379	SC7		97	97	arcC(3)	aroE(1)	glpF(1)	gmk(1)	pta(1)	tpi(5)	yqiL(3)
245sab	SAMN16605180	2017-06-02	blood	<=4	Neg	1	S	S	>8	R	Yes	0.5	1	245904705	2539	99	0.25	32	342997	2744430	32.68	202475	SC6		72	8	arcC(1)	aroE(4)	glpF(1)	gmk(8)	pta(4)	tpi(4)	yqiL(3)
246sab	SAMN16605181	2017-05-31	blood	<=4	Neg	<=0.25	S	S	4	R	Yes	0.5	1	266138192	2525	99.11	0.24	27	375984	2737520	32.68	193992	SC5		5	5	arcC(1)	aroE(4)	glpF(1)	gmk(4)	pta(12)	tpi(1)	yqiL(10)
247sab	SAMN16605182	2017-05-31	blood	>4	Pos	>2	R	R	>8	R	No	0.5	1	225472469	2680	99.11	0.55	48	284274	2860515	32.72	172804	SC5	SCCmec_type_II(2A)	5	5	arcC(1)	aroE(4)	glpF(1)	gmk(4)	pta(12)	tpi(1)	yqiL(10)
248sab	SAMN16605183	2017-06-07	blood	<=4	Neg	0.5	S	S	>8	R	Yes	0.5	2	174368812	2559	99.11	0.24	29	470567	2736979	32.7	191792	SC7		97	97	arcC(3)	aroE(1)	glpF(1)	gmk(1)	pta(1)	tpi(5)	yqiL(3)
249sab	SAMN16605184	2017-06-08	blood	>4	Pos	>2	R	R	>8	R	No	0.5	0.5	401186856	2667	99.11	0.24	34	514375	2844996	32.72	173937	SC5	SCCmec_type_II(2A)	105	5	arcC(1)	aroE(4)	glpF(1)	gmk(4)	pta(12)	tpi(1)	yqiL(28)
24sab	SAMN16605185	2011-05-06	blood	>4	pos	>2	R	R	>8	R	N/A	0.5	1	170523613	2654	99.11	0.24	36	509030	2831693	32.73	222166	SC5	SCCmec_type_II(2A)	5	5	arcC(1)	aroE(4)	glpF(1)	gmk(4)	pta(12)	tpi(1)	yqiL(10)
250sab	SAMN16605186	2017-06-11	blood	<=4	Neg	0.5	S	S	>8	R	Yes	0.5	1	260207876	2779	98.51	0.57	73	389162	2930370	32.7	152029	SC3		34	30	arcC(8)	aroE(2)	glpF(2)	gmk(2)	pta(6)	tpi(3)	yqiL(2)
251sab	SAMN16605187	2017-06-11	blood	<=4	Neg	<=0.25	S	S	<=0.03	S	No	0.5	1	233195021	2608	99.11	0.83	40	649164	2792896	32.68	283229	SC8		8	8	arcC(3)	aroE(3)	glpF(1)	gmk(1)	pta(4)	tpi(4)	yqiL(3)
252sab	SAMN16605188	2017-06-27	blood	<=4	Neg	0.5	S	S	>8	R	Yes	0.5	1	398673485	2587	99.11	0.24	26	558208	2792114	32.69	387669	unclustered		1	1	arcC(1)	aroE(1)	glpF(1)	gmk(1)	pta(1)	tpi(1)	yqiL(1)
253sab	SAMN16605189	2017-06-27	blood	<=4	Neg	<=0.25	S	S	<=0.03	S	No	0.5	1	319079753	2549	99.11	0.24	63	304160	2752613	32.79	106601	SC4		59		arcC(19)	aroE(23)	glpF(15)	gmk(2)	pta(19)	tpi(20)	yqiL(15)
254sab	SAMN16605190	2017-06-30	blood	<=4	Neg	0.5	S	S	>8	R	Yes	0.5	1	237743647	2531	99	0.26	31	326640	2747023	32.7	243851	unclustered		7		arcC(5)	aroE(4)	glpF(1)	gmk(4)	pta(4)	tpi(6)	yqiL(3)
255sab	SAMN16605191	2017-07-03	blood	>4	Pos	>2	R	R	>8	R	No	0.5	1	422633108	2521	98.82	0.24	36	325887	2741350	32.75	176150	SC5	SCCmec_type_II(2A)	6408	5	arcC(1)	aroE(4)	glpF(1)	gmk(506)	pta(12)	tpi(1)	yqiL(10)
256sab	SAMN16605192	2017-07-05	blood	<=4	Neg	0.5	S	S	8	R	Yes	0.5	1	244686581	2582	98.92	0.24	26	898040	2769990	32.73	297039	SC5		5	5	arcC(1)	aroE(4)	glpF(1)	gmk(4)	pta(12)	tpi(1)	yqiL(10)
257sab	SAMN16605193	2017-07-04	blood	<=4	Neg	<=0.25	S	S	8	R	Yes	0.5	1	353261086	2704	99.09	0.85	73	478168	2847523	32.75	139152	SC3		30	30	arcC(2)	aroE(2)	glpF(2)	gmk(2)	pta(6)	tpi(3)	yqiL(2)
258sab	SAMN16605194	2017-07-08	blood	>4	Pos	>2	R	R	>8	R	No	0.5	1	377627527	2610	99.11	0.28	30	442500	2809601	32.72	222157	SC5	SCCmec_type_II(2A)	5	5	arcC(1)	aroE(4)	glpF(1)	gmk(4)	pta(12)	tpi(1)	yqiL(10)
259sab	SAMN16605195	2017-07-08	blood	<=4	Neg	<=0.25	S	S	2	R	Yes	0.5	1	330585992	2596	98.52	0.24	24	704836	2782737	32.7	237229	SC8		8	8	arcC(3)	aroE(3)	glpF(1)	gmk(1)	pta(4)	tpi(4)	yqiL(3)
25sab	SAMN16605196	2011-05-16	blood	>4	pos	>2	R	R	>8	R	N/A	0.5	1	156548273	2696	99.11	0.96	36	803978	2880310	32.63	209692	SC8	SCCmec_type_IVa(2B)	8	8	arcC(3)	aroE(3)	glpF(1)	gmk(1)	pta(4)	tpi(4)	yqiL(3)
260sab	SAMN16605197	2017-07-09	blood	>4	Pos	1	R	R	2	R	No	<=0.25	2	335820570	2542	99.11	0.27	21	481006	2743015	32.7	285274	SC5	SCCmec_type_IVc(2B)	5	5	arcC(1)	aroE(4)	glpF(1)	gmk(4)	pta(12)	tpi(1)	yqiL(10)
261sab	SAMN16605198	2017-07-10	blood	<=4	Neg	<=0.25	S	S	0.06	S	No	0.5	1	395936667	2481	99.06	0.24	37	340539	2685333	32.82	137141	SC2		398		arcC(3)	aroE(35)	glpF(19)	gmk(2)	pta(20)	tpi(26)	yqiL(39)
262sab	SAMN16605199	2017-07-13	blood	>4	Pos	>2	R	R	>8	R	No	0.5	1	390127977	2710	99.11	0.83	34	812247	2887115	32.62	347466	SC8	SCCmec_type_IVa(2B)	8	8	arcC(3)	aroE(3)	glpF(1)	gmk(1)	pta(4)	tpi(4)	yqiL(3)
263sab	SAMN16605200	2017-04-28	blood	<=4	Neg	<=0.25	S	S	>8	R	Yes	<=0.25	1	396275915	2666	99.09	0.54	59	368929	2829562	32.71	150919	SC3		6409	30	arcC(2)	aroE(2)	glpF(841)	gmk(2)	pta(6)	tpi(3)	yqiL(2)
264sab	SAMN16605201	2017-04-26	blood	<=4	Neg	<=0.25	S	S	>8	R	Yes	<=0.25	1	155268404	2655	99.09	0.57	47	314637	2814717	32.71	150370	SC3		30	30	arcC(2)	aroE(2)	glpF(2)	gmk(2)	pta(6)	tpi(3)	yqiL(2)
265sab	SAMN16605202	2017-04-26	blood	<=4	Neg	<=0.25	S	S	4	R	Yes	0.5	2	470622254	2508	99.11	0.3	29	471560	2717577	32.69	212561	SC6		72	8	arcC(1)	aroE(4)	glpF(1)	gmk(8)	pta(4)	tpi(4)	yqiL(3)
266sab	SAMN16605203	2017-05-01	blood	<=4	Neg	0.5	S	S	>8	R	Yes	<=0.25	1	306888494	2599	99.11	0.24	63	229602	2790160	32.76	96099	SC4		87		arcC(19)	aroE(23)	glpF(15)	gmk(2)	pta(41)	tpi(20)	yqiL(15)
267sab	SAMN16605204	2017-05-02	blood	<=4	Neg	<=0.25	S	S	0.06	S	No	0.5	2	488681851	2508	99.11	0.39	37	434061	2728347	32.71	174214	SC5		6410	5	arcC(1)	aroE(4)	glpF(1)	gmk(4)	pta(777)	tpi(1)	yqiL(10)
268sab	SAMN16605205	2017-05-02	blood	<=4	Neg	0.5	S	S	>8	R	Yes	0.5	1	460385865	2468	99.09	0.24	21	443447	2691998	32.68	184854	unclustered		6411		arcC(13)	aroE(13)	glpF(1)	gmk(503)	pta(12)	tpi(11)	yqiL(13)
26sab	SAMN16605206	2011-05-18	blood	>4	pos	>2	R	R	8	R	N/A	0.5	1	232636287	2633	99.11	0.24	27	521084	2821437	32.65	227907	SC8	SCCmec_type_II(2A)	8	8	arcC(3)	aroE(3)	glpF(1)	gmk(1)	pta(4)	tpi(4)	yqiL(3)
273sab	SAMN16605207	2017-02-07	blood	<=4	Neg	0.5	S	S	>8	R	Yes	<=0.25	1	358642920	2606	98.52	0.28	34	461135	2789301	32.68	283544	unclustered		188	1	arcC(3)	aroE(1)	glpF(1)	gmk(8)	pta(1)	tpi(1)	yqiL(1)
274sab	SAMN16605208	2017-02-06	blood	<=4	Neg	0.5	S	S	>8	R	Yes	<=0.25	1	132645269	2628	99.11	0.24	37	553134	2803813	32.7	243361	SC8		8	8	arcC(3)	aroE(3)	glpF(1)	gmk(1)	pta(4)	tpi(4)	yqiL(3)
275sab	SAMN16605209	2017-02-09	blood	<=4	Neg	<=0.25	S	S	8	R	Yes	<=0.25	2	249895063	2645	98.62	0.73	52	488812	2787959	32.75	271659	SC1		45	45	arcC(10)	aroE(14)	glpF(8)	gmk(6)	pta(10)	tpi(3)	yqiL(2)
276sab	SAMN16605210	2017-02-17	blood	<=4	Neg	0.5	S	S	>8	R	Yes	0.5	1	233863731	2577	99.11	0.27	45	379989	2758192	32.7	149726	SC7		97	97	arcC(3)	aroE(1)	glpF(1)	gmk(1)	pta(1)	tpi(5)	yqiL(3)
277sab	SAMN16605211	2017-02-22	blood	<=4	Neg	0.5	S	S	>8	R	Yes	0.5	1	395690153	2669	99.11	0.41	63	418185	2855536	32.66	184990	unclustered		1	1	arcC(1)	aroE(1)	glpF(1)	gmk(1)	pta(1)	tpi(1)	yqiL(1)
278sab	SAMN16605212	2017-02-22	blood	<=4	Neg	0.5	S	S	>8	R	Yes	0.5	1	199855983	2512	99.11	0.24	23	462245	2724379	32.71	326192	SC5		5	5	arcC(1)	aroE(4)	glpF(1)	gmk(4)	pta(12)	tpi(1)	yqiL(10)
279sab	SAMN16605213	2017-02-22	blood	>4	Pos	>2	R	R	>8	R	No	0.5	1	348467577	2737	99.11	0.83	42	860091	2894900	32.64	201958	SC8	SCCmec_type_IV(2B)	8	8	arcC(3)	aroE(3)	glpF(1)	gmk(1)	pta(4)	tpi(4)	yqiL(3)
280sab	SAMN16605214	2017-03-22	blood	>4	Pos	>2	R	R	>8	R	No	0.5	1	285932940	2635	99.11	0.86	36	583667	2833546	32.62	173228	SC8	SCCmec_type_IVa(2B)	1750	8	arcC(3)	aroE(3)	glpF(1)	gmk(1)	pta(4)	tpi(4)	yqiL(183)
281sab	SAMN16605215	2017-03-21	blood	<=4	Neg	<=0.25	S	S	>8	R	Yes	0.5	1	452396062	2572	98.82	0.33	24	754377	2732774	32.81	303053	SC1		6412		arcC(10)	aroE(937)	glpF(8)	gmk(6)	pta(197)	tpi(3)	yqiL(2)
282sab	SAMN16605216	2017-03-25	blood	<=4	Neg	<=0.25	S	S	4	R	Yes	0.5	1	442674603	2561	98.03	0.5	21	559562	2723968	32.83	304481	SC1		1970	45	arcC(10)	aroE(14)	glpF(8)	gmk(6)	pta(10)	tpi(214)	yqiL(2)
283sab	SAMN16605217	2017-03-24	blood	<=4	Neg	1	S	S	4	R	Yes	0.5	2	163737022	2512	99.11	0.24	28	655337	2714481	32.69	471567	SC6		72	8	arcC(1)	aroE(4)	glpF(1)	gmk(8)	pta(4)	tpi(4)	yqiL(3)
284sab	SAMN16605218	2017-03-30	blood	<=4	Neg	<=0.25	S	S	<=0.03	S	No	<=0.25	1	289512985	2566	99.11	0.24	41	314528	2752804	32.79	193858	SC5		5	5	arcC(1)	aroE(4)	glpF(1)	gmk(4)	pta(12)	tpi(1)	yqiL(10)
285sab	SAMN16605219	2017-03-29	blood	>4	Pos	>2	R	R	>8	R	No	0.5	1	264753939	2698	99.11	0.83	31	675829	2880195	32.62	298618	SC8	SCCmec_type_IVa(2B)	8	8	arcC(3)	aroE(3)	glpF(1)	gmk(1)	pta(4)	tpi(4)	yqiL(3)
286sab	SAMN16605220	2017-04-03	blood	<=4	Neg	<=0.25	S	S	<=0.03	S	No	0.5	2	368309624	2501	99.11	0.24	34	428004	2711147	32.72	159334	SC6		72	8	arcC(1)	aroE(4)	glpF(1)	gmk(8)	pta(4)	tpi(4)	yqiL(3)
287sab	SAMN16605221	2017-04-02	blood	<=4	Neg	<=0.25	S	S	>8	R	Yes	<=0.25	1	238871367	2693	99.09	0.54	51	393792	2833074	32.74	150919	SC3		30	30	arcC(2)	aroE(2)	glpF(2)	gmk(2)	pta(6)	tpi(3)	yqiL(2)
288sab	SAMN16605222	2017-04-03	blood	>4	Pos	>2	R	R	>8	R	No	0.5	2	371445804	2555	99.11	0.24	29	467087	2753990	32.7	171890	SC5	SCCmec_type_IV(2B)	5	5	arcC(1)	aroE(4)	glpF(1)	gmk(4)	pta(12)	tpi(1)	yqiL(10)
289sab	SAMN16605223	2017-04-02	blood	>4	Pos	>2	R	R	>8	R	No	0.5	1	399399513	2619	98.92	0.27	33	381046	2809634	32.72	243998	SC5	SCCmec_type_II(2A)	5	5	arcC(1)	aroE(4)	glpF(1)	gmk(4)	pta(12)	tpi(1)	yqiL(10)
290sab	SAMN16605224	2017-04-05	blood	<=4	Neg	0.5	S	S	>8	R	Yes	0.5	1	185560734	2567	99.11	0.36	27	711880	2742652	32.7	171985	SC7		97	97	arcC(3)	aroE(1)	glpF(1)	gmk(1)	pta(1)	tpi(5)	yqiL(3)
291sab	SAMN16605225	2017-04-06	blood	<=4	Neg	0.5	S	S	>8	R	Yes	0.5	2	433295887	2527	99	0.24	29	663315	2761899	32.71	201083	unclustered		1	1	arcC(1)	aroE(1)	glpF(1)	gmk(1)	pta(1)	tpi(1)	yqiL(1)
292sab	SAMN16605226	2016-12-01	blood	<=4	Neg	0.5	S	S	>8	R	Yes	0.5	1	194947838	2528	99.08	0.33	37	631992	2722315	32.8	183591	SC2		291		arcC(3)	aroE(37)	glpF(19)	gmk(2)	pta(20)	tpi(26)	yqiL(32)
293sab	SAMN16605227	2016-12-02	blood	<=4	Neg	<=0.25	S	S	2	R	Yes	0.5	1	159431182	2540	99.11	0.24	21	457624	2744112	32.68	338706	SC5		5	5	arcC(1)	aroE(4)	glpF(1)	gmk(4)	pta(12)	tpi(1)	yqiL(10)
294sab	SAMN16605228	2016-12-01	blood	<=4	Neg	<=0.25	S	S	4	R	Yes	0.5	2	357884272	2642	99	0.3	28	567081	2802190	32.69	221554	unclustered		109	1	arcC(3)	aroE(27)	glpF(1)	gmk(1)	pta(1)	tpi(1)	yqiL(10)
295sab	SAMN16605229	2016-12-04	blood	<=4	Neg	0.5	S	S	>8	R	Yes	0.5	1	112555310	2553	99.1	2.01	45	612442	2735273	32.7	368420	SC6		72	8	arcC(1)	aroE(4)	glpF(1)	gmk(8)	pta(4)	tpi(4)	yqiL(3)
296sab	SAMN16605230	2016-12-08	blood	<=4	Neg	<=0.25	S	S	>8	R	Yes	0.5	1	154717359	2510	99.11	0.24	29	563425	2708995	32.83	249833	SC2		398		arcC(3)	aroE(35)	glpF(19)	gmk(2)	pta(20)	tpi(26)	yqiL(39)
297sab	SAMN16605231	2016-12-09	blood	<=4	Neg	<=0.25	S	S	8	R	Yes	0.5	1	418468466	2498	98.92	0.27	28	367802	2716953	32.69	271405	SC5		5	5	arcC(1)	aroE(4)	glpF(1)	gmk(4)	pta(12)	tpi(1)	yqiL(10)
299sab	SAMN16605232	2016-12-11	blood	<=4	Neg	<=0.25	S	S	>8	R	Yes	0.5	1	136427558	2621	99.08	1.16	46	394576	2766396	32.69	198808	SC3		30	30	arcC(2)	aroE(2)	glpF(2)	gmk(2)	pta(6)	tpi(3)	yqiL(2)
300sab	SAMN16605233	2016-12-11	blood	>4	Pos	>2	R	R	>8	R	No	0.5	2	139829591	2648	99.11	1.18	31	623181	2819217	32.71	443636	SC5	SCCmec_type_II(2A)	5	5	arcC(1)	aroE(4)	glpF(1)	gmk(4)	pta(12)	tpi(1)	yqiL(10)
301sab	SAMN16605234	2016-12-15	blood	<=4	Neg	<=0.25	S	S	>8	R	Yes	0.5	1	242499876	2645	99.09	0.57	51	209414	2816758	32.71	126702	SC3		30	30	arcC(2)	aroE(2)	glpF(2)	gmk(2)	pta(6)	tpi(3)	yqiL(2)
302sab	SAMN16605235	2017-01-05	blood	>4	Pos	>2	R	R	>8	R	No	0.5	2	353315608	2746	99.11	0.83	40	525250	2920538	32.61	329434	SC8	SCCmec_type_IV(2B)	8	8	arcC(3)	aroE(3)	glpF(1)	gmk(1)	pta(4)	tpi(4)	yqiL(3)
303sab	SAMN16605236	2017-01-10	blood	>4	Pos	>2	R	R	>8	R	No	0.5	1	473524036	2761	99.11	0.24	66	315419	2913095	32.72	166863	SC5	SCCmec_type_II(2A)	5	5	arcC(1)	aroE(4)	glpF(1)	gmk(4)	pta(12)	tpi(1)	yqiL(10)
304sab	SAMN16605237	2017-01-13	blood	<=4	Neg	<=0.25	S	S	>8	R	Yes	<=0.25	1	419686590	2724	99.09	1.12	55	358254	2864444	32.74	121381	SC3		30	30	arcC(2)	aroE(2)	glpF(2)	gmk(2)	pta(6)	tpi(3)	yqiL(2)
305sab	SAMN16605238	2017-01-11	blood	<=4	Neg	0.5	S	S	>8	R	Yes	0.5	2	404243350	2719	99.11	0.83	33	583711	2872113	32.67	457227	SC8		8	8	arcC(3)	aroE(3)	glpF(1)	gmk(1)	pta(4)	tpi(4)	yqiL(3)
306sab	SAMN16605239	2017-01-14	blood	<=4	Neg	0.5	S	S	>8	R	Yes	0.5	1	625935627	2599	99.11	0.24	28	662984	2775480	32.71	414926	unclustered		88		arcC(22)	aroE(1)	glpF(14)	gmk(23)	pta(12)	tpi(4)	yqiL(31)
307sab	SAMN16605240	2017-01-13	blood	<=4	Neg	<=0.25	S	S	>8	R	Yes	<=0.25	1	310499528	2579	98.59	0.5	23	877044	2735071	32.82	224158	SC1		45	45	arcC(10)	aroE(14)	glpF(8)	gmk(6)	pta(10)	tpi(3)	yqiL(2)
308sab	SAMN16605241	2017-01-21	blood	<=4	Neg	<=0.25	S	S	4	R	Yes	<=0.25	1	435242369	2665	98.82	0.48	26	600891	2797215	32.82	455402	SC1		45	45	arcC(10)	aroE(14)	glpF(8)	gmk(6)	pta(10)	tpi(3)	yqiL(2)
309sab	SAMN16605242	2017-01-19	blood	<=4	Neg	<=0.25	S	S	<=0.03	S	No	0.5	1	318754485	2668	99.11	0.26	31	724084	2837270	32.64	414491	SC8		8	8	arcC(3)	aroE(3)	glpF(1)	gmk(1)	pta(4)	tpi(4)	yqiL(3)
310sab	SAMN16605243	2016-10-04	blood	<=4	Neg	<=0.25	S	S	1	R	Yes	<=0.25	1	381620914	2588	98.82	0.66	28	978204	2752348	32.79	592381	SC1		45	45	arcC(10)	aroE(14)	glpF(8)	gmk(6)	pta(10)	tpi(3)	yqiL(2)
311sab	SAMN16605244	2016-10-06	blood	<=4	Neg	<=0.25	S	S	<=0.03	S	No	0.5	1	164277582	2557	98.82	0.48	22	602134	2718686	32.83	457090	SC1		256	45	arcC(10)	aroE(14)	glpF(8)	gmk(6)	pta(10)	tpi(37)	yqiL(2)
312sab	SAMN16605245	2016-10-10	blood	<=4	Neg	<=0.25	S	S	>8	R	Yes	0.5	1	406795632	2452	99.09	0.24	39	318983	2675589	32.69	139514	unclustered		15	15	arcC(13)	aroE(13)	glpF(1)	gmk(1)	pta(12)	tpi(11)	yqiL(13)
313sab	SAMN16605246	2016-10-07	blood	<=4	Neg	<=0.25	S	S	<=0.03	S	No	0.5	1	394785880	2502	99.11	0.24	50	264430	2711482	32.76	103007	SC4		87		arcC(19)	aroE(23)	glpF(15)	gmk(2)	pta(41)	tpi(20)	yqiL(15)
314sab	SAMN16605247	2016-10-13	blood	<=4	Neg	0.5	S	S	>8	R	Yes	0.5	1	526310652	2655	99.11	0.91	32	549652	2833930	32.64	240305	SC8		8	8	arcC(3)	aroE(3)	glpF(1)	gmk(1)	pta(4)	tpi(4)	yqiL(3)
315sab	SAMN16605248	2016-10-16	blood	<=4	Neg	0.5	S	S	>8	R	Yes	<=0.25	1	107748054	2522	99.11	0.24	46	264202	2717980	32.74	127548	SC4		59		arcC(19)	aroE(23)	glpF(15)	gmk(2)	pta(19)	tpi(20)	yqiL(15)
316sab	SAMN16605249	2016-10-20	blood	>4	Pos	>2	R	R	>8	R	No	0.5	2	263265768	2716	99.11	0.83	38	804141	2889438	32.63	365437	SC8	SCCmec_type_IVa(2B)	8	8	arcC(3)	aroE(3)	glpF(1)	gmk(1)	pta(4)	tpi(4)	yqiL(3)
317sab	SAMN16605250	2016-11-06	blood	<=4	Neg	<=0.25	S	S	4	R	Yes	0.5	1	180832698	2484	99.11	0.24	20	698546	2701430	32.7	502526	SC6		72	8	arcC(1)	aroE(4)	glpF(1)	gmk(8)	pta(4)	tpi(4)	yqiL(3)
318sab	SAMN16605251	2016-11-10	blood	>4	Pos	>2	R	R	0.06	R	No	0.5	1	178986406	2685	98.52	0.84	34	719827	2859552	32.66	345515	SC8	SCCmec_type_IVa(2B)	8	8	arcC(3)	aroE(3)	glpF(1)	gmk(1)	pta(4)	tpi(4)	yqiL(3)
319sab	SAMN16605252	2016-11-09	blood	<=4	Neg	<=0.25	S	S	2	R	Yes	0.5	1	268198611	2538	97.72	0.4	45	291717	2743758	32.72	163040	SC4		6413		arcC(16)	aroE(16)	glpF(12)	gmk(2)	pta(13)	tpi(13)	yqiL(863)
31sab	SAMN16605253	2011-07-25	blood	>4	pos	>2	R	R	>8	R	N/A	0.5	1	200782857	2698	99.11	0.83	32	629779	2879851	32.63	211377	SC8	SCCmec_type_IVa(2B)	8	8	arcC(3)	aroE(3)	glpF(1)	gmk(1)	pta(4)	tpi(4)	yqiL(3)
320sab	SAMN16605254	2016-11-15	blood	<=4	Neg	<=0.25	S	S	<=0.03	S	No	<=0.25	1	251280714	2533	99.11	0.27	29	588977	2731610	32.79	285271	SC5		5	5	arcC(1)	aroE(4)	glpF(1)	gmk(4)	pta(12)	tpi(1)	yqiL(10)
321sab	SAMN16605255	2016-08-05	blood	<=4	Neg	0.5	S	S	>8	R	Yes	0.5	1	295866196	2556	99.09	0.24	30	407780	2750871	32.67	229966	unclustered		15	15	arcC(13)	aroE(13)	glpF(1)	gmk(1)	pta(12)	tpi(11)	yqiL(13)
322sab	SAMN16605256	2016-08-09	blood	>4	Pos	>2	R	R	>8	R	No	<=0.25	1	286146601	2552	99.11	0.27	33	487348	2768851	32.7	222151	SC5	SCCmec_type_II(2A)	5	5	arcC(1)	aroE(4)	glpF(1)	gmk(4)	pta(12)	tpi(1)	yqiL(10)
323sab	SAMN16605257	2016-08-07	blood	<=4	Neg	<=0.25	S	S	<=0.03	S	No	1	1	310372543	2494	99.11	0.24	28	704817	2711027	32.71	243971	SC5		5	5	arcC(1)	aroE(4)	glpF(1)	gmk(4)	pta(12)	tpi(1)	yqiL(10)
324sab	SAMN16605258	2016-08-08	blood	<=4	Neg	0.5	S	S	>8	R	Yes	<=0.25	1	168406808	2522	99.11	0.24	43	317500	2715161	32.73	127548	SC4		59		arcC(19)	aroE(23)	glpF(15)	gmk(2)	pta(19)	tpi(20)	yqiL(15)
325sab	SAMN16605259	2016-08-07	blood	>4	Pos	>2	R	R	>8	R	No	0.5	1	449552530	2680	99.11	0.83	32	661904	2866581	32.64	379576	SC8	SCCmec_type_IVa(2B)	8	8	arcC(3)	aroE(3)	glpF(1)	gmk(1)	pta(4)	tpi(4)	yqiL(3)
326sab	SAMN16605260	2016-08-08	blood	<=4	Neg	<=0.25	S	S	<=0.03	S	No	0.5	1	105883821	2653	98.82	0.5	55	518534	2800311	32.84	179938	SC1		508	45	arcC(10)	aroE(40)	glpF(8)	gmk(6)	pta(10)	tpi(3)	yqiL(2)
327sab	SAMN16605261	2016-08-10	blood	>4	Pos	>2	R	R	4	R	No	<=0.25	1	417901344	2686	99.11	0.83	41	569825	2869313	32.64	173362	SC8	SCCmec_type_IVa(2B)	8	8	arcC(3)	aroE(3)	glpF(1)	gmk(1)	pta(4)	tpi(4)	yqiL(3)
328sab	SAMN16605262	2016-08-09	blood	>4	Pos	>2	R	R	>8	R	No	0.5	2	298297085	2719	98.92	0.36	63	322437	2881404	32.74	218028	SC5	SCCmec_type_II(2A)	105	5	arcC(1)	aroE(4)	glpF(1)	gmk(4)	pta(12)	tpi(1)	yqiL(28)
329sab	SAMN16605263	2016-08-12	blood	<=4	Neg	1	S	S	>8	R	Yes	<=0.25	1	352234954	2643	98.8	0.57	47	395317	2807885	32.72	150414	SC3		30	30	arcC(2)	aroE(2)	glpF(2)	gmk(2)	pta(6)	tpi(3)	yqiL(2)
32sab	SAMN16605264	2011-07-23	blood	<=4	neg	<=0.25	S	S	0.06	S	No Result	0.5	1	237713124	2553	99.11	0.27	28	458033	2750224	32.75	226671	SC5		5	5	arcC(1)	aroE(4)	glpF(1)	gmk(4)	pta(12)	tpi(1)	yqiL(10)
330sab	SAMN16605265	2016-08-14	blood	<=4	Neg	<=0.25	S	S	>8	R	Yes	0.5	2	339717728	2660	99.06	0.57	70	191220	2813165	32.7	113308	SC3		30	30	arcC(2)	aroE(2)	glpF(2)	gmk(2)	pta(6)	tpi(3)	yqiL(2)
331sab	SAMN16605266	2016-08-15	blood	<=4	Neg	<=0.25	S	S	>8	R	Yes	<=0.25	1	262375475	2584	99.06	0.25	36	358278	2764627	32.76	165101	unclustered		15	15	arcC(13)	aroE(13)	glpF(1)	gmk(1)	pta(12)	tpi(11)	yqiL(13)
332sab	SAMN16605267	2016-09-06	blood	<=4	Neg	<=0.25	S	S	4	R	Yes	0.5	1	266540583	2578	99.11	0.28	29	497247	2767673	32.7	273736	SC6		72	8	arcC(1)	aroE(4)	glpF(1)	gmk(8)	pta(4)	tpi(4)	yqiL(3)
333sab	SAMN16605268	2016-09-08	blood	<=4	Neg	<=0.25	S	S	>8	R	Yes	0.5	1	349945030	2553	99.11	0.27	29	456079	2757657	32.72	255055	SC5		5	5	arcC(1)	aroE(4)	glpF(1)	gmk(4)	pta(12)	tpi(1)	yqiL(10)
334sab	SAMN16605269	2016-09-10	blood	>4	Pos	>2	R	R	>8	R	No	0.5	1	381621380	2707	98.92	0.36	56	270934	2876533	32.76	204681	SC5	SCCmec_type_II(2A)	105	5	arcC(1)	aroE(4)	glpF(1)	gmk(4)	pta(12)	tpi(1)	yqiL(28)
335sab	SAMN16605270	2016-09-11	blood	<=4	Neg	<=0.25	S	S	>8	R	Yes	0.5	1	283874385	2500	99	0.4	34	481677	2727486	32.7	147398	unclustered		6	5	arcC(12)	aroE(4)	glpF(1)	gmk(4)	pta(12)	tpi(1)	yqiL(3)
336sab	SAMN16605271	2016-09-16	blood	<=4	Neg	<=0.25	S	S	2	R	Yes	0.5	1	299052937	2521	99.11	0.48	25	559906	2727530	32.71	250381	unclustered		106		arcC(3)	aroE(1)	glpF(14)	gmk(15)	pta(11)	tpi(43)	yqiL(3)
337sab	SAMN16605272	2016-09-13	blood	<=4	Neg	<=0.25	S	S	<=0.03	S	No	<=0.25	1	347908610	2564	99.11	0.24	27	581163	2760306	32.74	374641	SC5		5	5	arcC(1)	aroE(4)	glpF(1)	gmk(4)	pta(12)	tpi(1)	yqiL(10)
338sab	SAMN16605273	2016-09-16	blood	<=4	Neg	<=0.25	S	S	>8	R	Yes	<=0.25	1	155505132	2645	99.09	0.54	68	271221	2809014	32.71	98289	SC3		30	30	arcC(2)	aroE(2)	glpF(2)	gmk(2)	pta(6)	tpi(3)	yqiL(2)
339sab	SAMN16605274	2016-06-28	blood	>4	Pos	>2	R	R	1	R	No	<=0.25	1	435061095	2578	99.11	0.28	29	587657	2772540	32.75	228034	SC5	no SCCmec	6402	5	arcC(617)	aroE(4)	glpF(1)	gmk(4)	pta(12)	tpi(1)	yqiL(10)
33sab	SAMN16605275	2011-07-27	blood	<=4	neg	<=0.25	S	S	<=0.03	S	No Result	0.5	2	207316876	2554	99.11	0.24	23	458033	2748714	32.75	289967	SC5		5	5	arcC(1)	aroE(4)	glpF(1)	gmk(4)	pta(12)	tpi(1)	yqiL(10)
340sab	SAMN16605276	2016-07-01	blood	<=4	Neg	<=0.25	S	S	>8	R	Yes	0.5	1	220978365	2541	98.82	0.48	20	518340	2722407	32.76	403986	SC1		45	45	arcC(10)	aroE(14)	glpF(8)	gmk(6)	pta(10)	tpi(3)	yqiL(2)
341sab	SAMN16605277	2016-07-06	blood	>4	Pos	>2	R	R	8	R	No	0.5	1	284555677	2686	99.11	0.24	33	555464	2851669	32.73	243549	SC5	SCCmec_type_II(2A)	231	5	arcC(1)	aroE(34)	glpF(1)	gmk(4)	pta(12)	tpi(1)	yqiL(28)
342sab	SAMN16605278	2016-07-07	blood	>4	Pos	>2	R	R	4	R	No	0.5	1	390886159	2814	99.11	0.98	69	354983	2974399	32.6	180829	SC8	SCCmec_type_IV(2B)	8	8	arcC(3)	aroE(3)	glpF(1)	gmk(1)	pta(4)	tpi(4)	yqiL(3)
343sab	SAMN16605279	2016-07-14	blood	<=4	Neg	<=0.25	S	S	>8	R	Yes	0.5	1	406801690	2752	99.09	0.56	85	372077	2902661	32.71	111363	SC3		30	30	arcC(2)	aroE(2)	glpF(2)	gmk(2)	pta(6)	tpi(3)	yqiL(2)
344sab	SAMN16605280	2016-07-13	blood	>4	Pos	>2	R	R	0.25	R	No	0.5	2	388521209	2543	99.11	0.24	27	466307	2746214	32.72	219947	SC5	SCCmec_type_IV(2B)	5	5	arcC(1)	aroE(4)	glpF(1)	gmk(4)	pta(12)	tpi(1)	yqiL(10)
345sab	SAMN16605281	2016-05-30	blood	<=4	Neg	<=0.25	S	S	0.12	S	No	0.5	2	359859879	2552	99.11	0.24	27	442824	2759164	32.66	220070	SC5		5	5	arcC(1)	aroE(4)	glpF(1)	gmk(4)	pta(12)	tpi(1)	yqiL(10)
346sab	SAMN16605282	2016-06-03	blood	<=4	Neg	<=0.25	S	S	2	R	Yes	0.5	1	439201272	2487	99.11	0.24	34	562338	2695313	32.78	410274	SC2		398		arcC(3)	aroE(35)	glpF(19)	gmk(2)	pta(20)	tpi(26)	yqiL(39)
347sab	SAMN16605283	2016-06-06	blood	<=4	Neg	0.5	S	S	>8	R	yes	0.5	1	226871634	2554	99.09	0.28	38	426308	2749433	32.7	251856	unclustered		15	15	arcC(13)	aroE(13)	glpF(1)	gmk(1)	pta(12)	tpi(11)	yqiL(13)
348sab	SAMN16605284	2016-06-05	blood	<=4	Neg	<=0.25	S	S	2	R	Yes	0.5	2	474511024	2545	99	0.24	28	544929	2738360	32.68	172195	unclustered		109	1	arcC(3)	aroE(27)	glpF(1)	gmk(1)	pta(1)	tpi(1)	yqiL(10)
349sab	SAMN16605285	2016-06-06	blood	>4	Pos	>2	R	R	>8	R	No	0.5	2	371764548	2736	99	0.25	47	339778	2893064	32.76	174096	SC5	SCCmec_type_II(2A)	105	5	arcC(1)	aroE(4)	glpF(1)	gmk(4)	pta(12)	tpi(1)	yqiL(28)
350sab	SAMN16605286	2016-06-07	blood	>4	Neg	>2	R	R	>8	R	No	<=0.25	1	309223620	2667	99.11	0.25	50	444016	2843354	32.72	168751	SC5	SCCmec_type_II(2A)	5	5	arcC(1)	aroE(4)	glpF(1)	gmk(4)	pta(12)	tpi(1)	yqiL(10)
351sab	SAMN16605287	2016-06-07	blood	>4	Pos	>2	R	R	>8	R	No	0.5	1	325040592	2661	99.11	0.24	39	381209	2833262	32.73	220389	SC5	SCCmec_type_II(2A)	5	5	arcC(1)	aroE(4)	glpF(1)	gmk(4)	pta(12)	tpi(1)	yqiL(10)
352sab	SAMN16605288	2016-06-11	blood	<=4	Neg	<=0.25	S	S	<=0.03	S	No	<=0.25	1	414254195	2555	98.82	0.64	25	603481	2726567	32.84	195867	SC1		45	45	arcC(10)	aroE(14)	glpF(8)	gmk(6)	pta(10)	tpi(3)	yqiL(2)
353sab	SAMN16605289	2016-03-27	blood	<=4	Neg	<=0.25	S	S	1	R	N/A	0.5	1	357192495	2600	98.92	0.27	34	488890	2789835	32.73	222045	SC5		5	5	arcC(1)	aroE(4)	glpF(1)	gmk(4)	pta(12)	tpi(1)	yqiL(10)
354sab	SAMN16605290	2016-04-02	blood	<=4	Neg	0.5	S	S	>8	R	Yes	0.5	1	248172727	2652	98.62	0.53	52	544700	2794683	32.8	203840	SC1		6414		arcC(10)	aroE(938)	glpF(8)	gmk(504)	pta(10)	tpi(3)	yqiL(2)
355sab	SAMN16605291	2016-04-05	blood	>4	Pos	>2	R	R	>8	R	No	0.5	1	384158750	2723	99.11	0.85	35	847005	2898905	32.61	345516	SC8	SCCmec_type_IVa(2B)	8	8	arcC(3)	aroE(3)	glpF(1)	gmk(1)	pta(4)	tpi(4)	yqiL(3)
356sab	SAMN16605292	2016-04-07	blood	>4	Pos	>2	R	R	>8	R	No	0.5	1	316244609	2634	98.82	0.28	37	378988	2824488	32.66	194269	SC8	SCCmec_type_IVg(2B)	2253	8	arcC(240)	aroE(3)	glpF(1)	gmk(1)	pta(4)	tpi(4)	yqiL(3)
357sab	SAMN16605293	2016-04-27	blood	<=4	Neg	<=0.25	S	S	>8	R	Yes	<=0.25	1	325725845	2633	99.11	0.24	31	834110	2809930	32.75	255056	SC5		5	5	arcC(1)	aroE(4)	glpF(1)	gmk(4)	pta(12)	tpi(1)	yqiL(10)
358sab	SAMN16605294	2016-05-01	blood	>4	Pos	>2	R	R	>8	R	No	0.5	1	294476351	2615	99.1	0.24	31	704638	2806429	32.7	291855	SC8	SCCmec_type_IVg(2B)	8	8	arcC(3)	aroE(3)	glpF(1)	gmk(1)	pta(4)	tpi(4)	yqiL(3)
359sab	SAMN16605295	2016-05-05	blood	<=4	Neg	<=0.25	S	S	1	R	Yes	<=0.25	2	312681573	2504	98.75	0.48	26	809205	2699990	32.78	367987	SC1		45	45	arcC(10)	aroE(14)	glpF(8)	gmk(6)	pta(10)	tpi(3)	yqiL(2)
360sab	SAMN16605296	2016-05-07	blood	<=4	Neg	<=0.25	S	S	>8	R	Yes	<=0.25	1	219291445	2754	99.09	0.54	70	329735	2886157	32.72	91000	SC3		30	30	arcC(2)	aroE(2)	glpF(2)	gmk(2)	pta(6)	tpi(3)	yqiL(2)
361sab	SAMN16605297	2016-05-08	blood	<=4	Neg	0.5	S	S	>8	R	Yes	<=0.25	1	260436449	2534	99.11	0.36	44	513450	2730967	32.7	157588	SC5		5	5	arcC(1)	aroE(4)	glpF(1)	gmk(4)	pta(12)	tpi(1)	yqiL(10)
362sab	SAMN16605298	2016-05-09	blood	<=4	Neg	<=0.25	S	S	0.25	R	Yes	0.5	1	361500199	2541	99.08	0.24	30	618764	2723371	32.7	174347	SC7		97	97	arcC(3)	aroE(1)	glpF(1)	gmk(1)	pta(1)	tpi(5)	yqiL(3)
363sab	SAMN16605299	2016-05-05	blood	<=4	Neg	<=0.25	S	S	<=0.03	S	No	0.5	1	344392174	2486	99.11	0.24	46	527468	2716389	32.73	172017	SC5		5	5	arcC(1)	aroE(4)	glpF(1)	gmk(4)	pta(12)	tpi(1)	yqiL(10)
369sab	SAMN16605300	2016-02-24	blood	>4	Pos	>2	R	R	>8	R	N/A	0.5	1	315826374	2698	99.11	0.86	33	675804	2879731	32.62	173229	SC8	SCCmec_type_IVa(2B)	8	8	arcC(3)	aroE(3)	glpF(1)	gmk(1)	pta(4)	tpi(4)	yqiL(3)
36sab	SAMN16605301	2011-08-06	blood	<=4	Neg	<=0.25	S	S	8	R	N/A	0.5	1	202569501	2693	99.11	0.83	34	652506	2853752	32.69	278547	SC8		8	8	arcC(3)	aroE(3)	glpF(1)	gmk(1)	pta(4)	tpi(4)	yqiL(3)
370sab	SAMN16605302	2016-02-24	blood	>4	Pos	>2	R	R	>8	R	N/A	0.5	1	326693028	2655	99.11	0.24	35	443490	2842210	32.72	162418	SC5	SCCmec_type_II(2A)	105	5	arcC(1)	aroE(4)	glpF(1)	gmk(4)	pta(12)	tpi(1)	yqiL(28)
371sab	SAMN16605303	2016-03-02	blood	>4	Pos	>2	R	R	>8	R	N/A	0.5	2	359114978	2668	99.11	0.24	45	555764	2851612	32.74	283049	SC5	SCCmec_type_II(2A)	5	5	arcC(1)	aroE(4)	glpF(1)	gmk(4)	pta(12)	tpi(1)	yqiL(10)
372sab	SAMN16605304	2016-03-02	blood	<=4	Neg	<=0.25	S	S	>8	R	N/A	0.5	1	553621048	2662	99.11	0.24	25	512318	2813630	32.73	208848	unclustered		188	1	arcC(3)	aroE(1)	glpF(1)	gmk(8)	pta(1)	tpi(1)	yqiL(1)
373sab	SAMN16605305	2016-03-03	blood	<=4	Neg	<=0.25	S	S	4	R	N/A	0.5	2	226274688	2568	98.82	0.24	32	561181	2762130	32.67	189591	unclustered		188	1	arcC(3)	aroE(1)	glpF(1)	gmk(8)	pta(1)	tpi(1)	yqiL(1)
374sab	SAMN16605306	2016-03-11	blood	>4	Pos	>2	R	R	>8	R	N/A	0.5	2	195720932	2704	99.11	0.83	28	864813	2882196	32.63	344760	SC8	SCCmec_type_IVa(2B)	8	8	arcC(3)	aroE(3)	glpF(1)	gmk(1)	pta(4)	tpi(4)	yqiL(3)
37sab	SAMN16605307	2011-08-10	blood	<=4	Neg	<=0.25	S	S	1	R	N/A	0.5	1	240722785	2500	98.85	0.24	28	515839	2694152	32.66	190025	unclustered		27	8	arcC(3)	aroE(3)	glpF(1)	gmk(1)	pta(1)	tpi(22)	yqiL(10)
381sab	SAMN16605308	2015-12-15	blood	>4	Pos	>2	R	R	>8	R	N/A	0.5	1	154354345	2703	99.11	0.83	31	578129	2881518	32.63	326264	SC8	SCCmec_type_IVa(2B)	8	8	arcC(3)	aroE(3)	glpF(1)	gmk(1)	pta(4)	tpi(4)	yqiL(3)
382sab	SAMN16605309	2015-12-20	blood	>4	Pos	>2	R	R	>8	R	N/A	0.5	1	140345919	2751	99.03	1.94	59	594955	2886988	32.74	220032	SC5	SCCmec_type_II(2A)	105	5	arcC(1)	aroE(4)	glpF(1)	gmk(4)	pta(12)	tpi(1)	yqiL(28)
383sab	SAMN16605310	2015-12-23	blood	<=4	Neg	<=0.25	S	S	2	R	N/A	0.5	1	234086013	2493	99.11	0.24	22	497644	2701618	32.71	233149	SC6		72	8	arcC(1)	aroE(4)	glpF(1)	gmk(8)	pta(4)	tpi(4)	yqiL(3)
384sab	SAMN16605311	2015-12-24	blood	<=4	Neg	<=0.25	S	S	2	R	N/A	0.5	2	107259686	2608	98.33	0.39	64	338573	2800678	32.69	125246	SC4		50		arcC(16)	aroE(16)	glpF(12)	gmk(2)	pta(13)	tpi(13)	yqiL(15)
385sab	SAMN16605312	2015-09-07	blood	<=4	Neg	<=0.25	S	S	4	R	N/A	<=0.25	1	231607825	2623	99.08	1.78	110	340322	2816873	32.78	101471	SC2		398		arcC(3)	aroE(35)	glpF(19)	gmk(2)	pta(20)	tpi(26)	yqiL(39)
386sab	SAMN16605313	2015-09-07	blood	>4	Pos	>2	R	R	>8	R	N/A	0.5	2	147393703	2724	99.11	1.29	36	869217	2886511	32.63	378759	SC8	SCCmec_type_IVa(2B)	8	8	arcC(3)	aroE(3)	glpF(1)	gmk(1)	pta(4)	tpi(4)	yqiL(3)
387sab	SAMN16605314	2015-09-10	blood	<=4	Neg	<=0.25	S	S	>8	R	N/A	0.5	2	259556641	2619	99.09	0.78	75	237263	2800807	32.69	107494	SC3		30	30	arcC(2)	aroE(2)	glpF(2)	gmk(2)	pta(6)	tpi(3)	yqiL(2)
388sab	SAMN16605315	2015-09-07	blood	<=4	Neg	<=0.25	S	S	2	R	N/A	0.5	2	222269651	2736	99.09	0.73	81	327432	2895435	32.66	107410	SC3		39	30	arcC(2)	aroE(2)	glpF(2)	gmk(2)	pta(2)	tpi(2)	yqiL(2)
389sab	SAMN16605316	2015-09-09	blood	<=4	Neg	<=0.25	S	S	0.12	S	No	<=0.25	1	193387670	2621	99.11	0.24	40	726500	2807427	32.69	287303	SC8		8	8	arcC(3)	aroE(3)	glpF(1)	gmk(1)	pta(4)	tpi(4)	yqiL(3)
390sab	SAMN16605317	2015-09-10	blood	<=4	Neg	<=0.25	S	S	>8	R	N/A	<=0.25	1	229376850	2582	98.82	2.03	100	465646	2781255	32.75	106534	SC1		45	45	arcC(10)	aroE(14)	glpF(8)	gmk(6)	pta(10)	tpi(3)	yqiL(2)
391sab	SAMN16605318	2015-09-15	blood	<=4	Neg	<=0.25	S	S	>8	R	N/A	<=0.25	1	253345094	2529	98.62	0.55	49	669111	2719667	32.77	345041	SC1		45	45	arcC(10)	aroE(14)	glpF(8)	gmk(6)	pta(10)	tpi(3)	yqiL(2)
392sab	SAMN16605319	2015-09-13	blood	<=4	Neg	<=0.25	S	S	4	R	N/A	<=0.25	1	407057990	2492	98.82	0.55	32	413205	2687408	32.75	246582	SC1		45	45	arcC(10)	aroE(14)	glpF(8)	gmk(6)	pta(10)	tpi(3)	yqiL(2)
393sab	SAMN16605320	2015-09-16	blood	>4	Pos	>2	R	R	0.12	R	No Result	4	2	153941469	2710	99.11	0.24	29	411337	2867489	32.72	244026	SC5	SCCmec_type_II(2A)	5	5	arcC(1)	aroE(4)	glpF(1)	gmk(4)	pta(12)	tpi(1)	yqiL(10)
394sab	SAMN16605321	2015-09-16	blood	<=4	Neg	<=0.25	S	S	>8	R	N/A	<=0.25	1	128053305	2650	98.62	2.03	59	1281164	2765322	32.82	518775	SC1		45	45	arcC(10)	aroE(14)	glpF(8)	gmk(6)	pta(10)	tpi(3)	yqiL(2)
395sab	SAMN16605322	2015-10-09	blood	>4	Pos	>2	R	R	>8	R	N/A	<=0.25	1	289320760	2700	99.11	0.86	53	327747	2884850	32.62	159002	SC8	SCCmec_type_IVa(2B)	8	8	arcC(3)	aroE(3)	glpF(1)	gmk(1)	pta(4)	tpi(4)	yqiL(3)
396sab	SAMN16605323	2015-10-13	blood	<=4	Neg	<=0.25	S	S	4	R	N/A	0.5	2	291643071	2528	98.52	0.54	32	619443	2726423	32.69	222097	unclustered		12		arcC(1)	aroE(3)	glpF(1)	gmk(8)	pta(11)	tpi(5)	yqiL(11)
397sab	SAMN16605324	2015-10-12	blood	<=4	Neg	<=0.25	S	S	>8	R	N/A	0.5	1	299195533	2533	99.03	0.24	57	317816	2731809	32.72	94929	SC4		59		arcC(19)	aroE(23)	glpF(15)	gmk(2)	pta(19)	tpi(20)	yqiL(15)
398sab	SAMN16605325	2015-10-14	blood	<=4	Neg	0.5	S	S	>8	R	N/A	<=0.25	1	373149034	2519	99	0.87	28	513185	2742310	32.69	279259	unclustered		7		arcC(5)	aroE(4)	glpF(1)	gmk(4)	pta(4)	tpi(6)	yqiL(3)
399sab	SAMN16605326	2015-10-16	blood	<=4	Neg	0.5	S	S	>8	R	N/A	0.5	1	314217975	2598	99.11	0.24	27	425353	2802168	32.67	175614	unclustered		1	1	arcC(1)	aroE(1)	glpF(1)	gmk(1)	pta(1)	tpi(1)	yqiL(1)
3sab	SAMN16605327	2011-01-05	blood	>4	pos	>2	R	R	>8	R	N/A	0.5	2	308380393	2697	99.11	0.86	32	675768	2881554	32.62	381308	SC8	SCCmec_type_IVa(2B)	8	8	arcC(3)	aroE(3)	glpF(1)	gmk(1)	pta(4)	tpi(4)	yqiL(3)
400sab	SAMN16605328	2015-10-19	blood	>4	Pos	>2	R	R	8	R	N/A	0.5	1	280605628	2492	99.06	1.12	47	280293	2724327	32.7	170767	SC5	SCCmec_type_IV(2B)	5	5	arcC(1)	aroE(4)	glpF(1)	gmk(4)	pta(12)	tpi(1)	yqiL(10)
402sab	SAMN16605329	2015-07-10	blood	<=4	Neg	<=0.25	S	S	>8	R	N/A	<=0.25	1	287173665	2702	99.09	0.54	57	392939	2846849	32.72	101395	SC3		30	30	arcC(2)	aroE(2)	glpF(2)	gmk(2)	pta(6)	tpi(3)	yqiL(2)
403sab	SAMN16605330	2015-07-18	blood	<=4	Neg	<=0.25	S	S	<=0.03	S	No	0.5	2	127623187	2492	99.11	0.24	41	316244	2709032	32.76	128204	SC4		59		arcC(19)	aroE(23)	glpF(15)	gmk(2)	pta(19)	tpi(20)	yqiL(15)
404sab	SAMN16605331	2015-07-22	blood	<=4	Neg	<=0.25	S	S	0.06	S	No	0.5	1	168023523	2612	99.11	0.24	29	909966	2791556	32.68	540491	SC8		8	8	arcC(3)	aroE(3)	glpF(1)	gmk(1)	pta(4)	tpi(4)	yqiL(3)
405sab	SAMN16605332	2015-08-11	blood	<=4	Neg	<=0.25	S	S	<=0.03	S	No Result	<=0.25	1	195279630	2560	98.62	0.48	23	648549	2720839	32.84	458668	SC1		6403	45	arcC(10)	aroE(14)	glpF(8)	gmk(6)	pta(10)	tpi(37)	yqiL(789)
406sab	SAMN16605333	2015-08-13	blood	>4	Pos	>2	R	R	>8	R	N/A	0.5	1	147756717	2607	99.11	0.24	24	499664	2810759	32.65	227471	unclustered	SCCmec_type_IVa(2B)	1	1	arcC(1)	aroE(1)	glpF(1)	gmk(1)	pta(1)	tpi(1)	yqiL(1)
407sab	SAMN16605334	2015-08-15	blood	<=4	Neg	<=0.25	S	S	4	R	N/A	0.5	1	233846023	2630	99.11	0.24	25	723817	2804958	32.7	406074	SC8		8	8	arcC(3)	aroE(3)	glpF(1)	gmk(1)	pta(4)	tpi(4)	yqiL(3)
408sab	SAMN16605335	2015-08-16	blood	<=4	Neg	<=0.25	S	S	1	R	N/A	0.5	1	426784469	2519	99.11	0.24	37	472013	2733034	32.69	185445	SC6		72	8	arcC(1)	aroE(4)	glpF(1)	gmk(8)	pta(4)	tpi(4)	yqiL(3)
409sab	SAMN16605336	2015-08-18	blood	<=4	Neg	<=0.25	S	S	<=0.03	S	No	<=0.25	1	273748438	2497	99.11	0.24	48	304138	2706996	32.77	150759	SC4		6415		arcC(19)	aroE(23)	glpF(15)	gmk(505)	pta(41)	tpi(20)	yqiL(15)
410sab	SAMN16605337	2015-08-18	blood	>4	Pos	>2	R	R	<=0.03	R	No	0.5	1	279070624	2740	99.11	0.83	31	719743	2898834	32.67	326240	SC8	SCCmec_type_IVa(2B)	8	8	arcC(3)	aroE(3)	glpF(1)	gmk(1)	pta(4)	tpi(4)	yqiL(3)
411sab	SAMN16605338	2015-04-27	blood	>4	Pos	>2	R	R	2	R	N/A	0.5	1	385816778	2550	99.11	0.24	34	487580	2769140	32.69	142616	SC5	SCCmec_type_II(2A)	5	5	arcC(1)	aroE(4)	glpF(1)	gmk(4)	pta(12)	tpi(1)	yqiL(10)
412sab	SAMN16605339	2015-04-30	blood	>4	Pos	>2	R	R	>8	R	N/A	0.5	1	403785971	2683	99.11	0.24	37	444961	2854930	32.73	215876	SC5	SCCmec_type_II(2A)	632	5	arcC(1)	aroE(4)	glpF(1)	gmk(4)	pta(86)	tpi(1)	yqiL(10)
413sab	SAMN16605340	2015-05-02	blood	>4	Pos	>2	R	R	>8	R	N/A	0.5	2	378976364	2702	99.11	0.83	31	705966	2879466	32.62	345777	SC8	SCCmec_type_IVa(2B)	8	8	arcC(3)	aroE(3)	glpF(1)	gmk(1)	pta(4)	tpi(4)	yqiL(3)
414sab	SAMN16605341	2015-05-02	blood	<=4	Neg	<=0.25	S	S	>8	R	N/A	0.5	2	196795528	2707	99.1	0.83	31	720037	2863115	32.68	342634	SC8		8	8	arcC(3)	aroE(3)	glpF(1)	gmk(1)	pta(4)	tpi(4)	yqiL(3)
415sab	SAMN16605342	2015-05-06	blood	<=4	Neg	<=0.25	S	S	<=0.03	S	No Result	0.5	1	368788672	2577	98.88	0.24	27	469830	2749981	32.77	270134	SC5		5	5	arcC(1)	aroE(4)	glpF(1)	gmk(4)	pta(12)	tpi(1)	yqiL(10)
416sab	SAMN16605343	2015-05-23	blood	>4	Pos	>2	R	R	>8	R	N/A	0.5	1	292034278	2708	99.11	0.86	29	864708	2881294	32.63	406085	SC8	SCCmec_type_IVa(2B)	8	8	arcC(3)	aroE(3)	glpF(1)	gmk(1)	pta(4)	tpi(4)	yqiL(3)
417sab	SAMN16605344	2015-05-26	blood	<=4	Neg	0.5	S	S	>8	R	N/A	0.5	1	288940970	2544	99.11	0.24	59	317499	2741786	32.73	119336	SC4		59		arcC(19)	aroE(23)	glpF(15)	gmk(2)	pta(19)	tpi(20)	yqiL(15)
418sab	SAMN16605345	2015-05-28	blood	>4	Pos	>2	R	R	2	R	N/A	0.5	1	331083214	2537	99.11	0.24	34	547754	2746578	32.67	238728	SC6	SCCmec_type_V(5C2&5)	72	8	arcC(1)	aroE(4)	glpF(1)	gmk(8)	pta(4)	tpi(4)	yqiL(3)
419sab	SAMN16605346	2015-06-05	blood	<=4	Neg	0.5	S	S	>8	R	N/A	0.5	1	164782726	2592	99	0.26	22	598050	2777291	32.74	319519	unclustered		1159	8	arcC(3)	aroE(4)	glpF(1)	gmk(4)	pta(4)	tpi(44)	yqiL(3)
420sab	SAMN16605347	2015-06-08	blood	<=4	Neg	<=0.25	S	S	4	R	N/A	0.5	1	435982610	2577	98.92	0.24	31	578832	2756377	32.75	289023	SC5		5	5	arcC(1)	aroE(4)	glpF(1)	gmk(4)	pta(12)	tpi(1)	yqiL(10)
421sab	SAMN16605348	2015-06-12	blood	>4	Pos	>2	R	R	>8	R	N/A	0.5	2	381111809	2700	99.06	0.24	54	432187	2881353	32.74	209658	SC5	SCCmec_type_II(2A)	5	5	arcC(1)	aroE(4)	glpF(1)	gmk(4)	pta(12)	tpi(1)	yqiL(10)
425sab	SAMN16605349	2015-02-25	blood	>4	Pos	>2	R	R	>8	R	N/A	0.5	1	169611651	2668	99.11	0.24	40	622907	2853047	32.72	202387	SC5	SCCmec_type_II(2A)	105	5	arcC(1)	aroE(4)	glpF(1)	gmk(4)	pta(12)	tpi(1)	yqiL(28)
438sab	SAMN16605350	2015-01-23	blood	<=4	Neg	<=0.25	S	S	4	R	N/A	0.5	1	331277303	2573	99.11	0.25	29	651298	2771128	32.64	316980	SC8		8	8	arcC(3)	aroE(3)	glpF(1)	gmk(1)	pta(4)	tpi(4)	yqiL(3)
439sab	SAMN16605351	2015-01-24	blood	<=4	Neg	<=0.25	S	S	4	R	N/A	0.5	1	397237972	2560	99.11	0.24	41	681251	2761020	32.72	244773	SC5		5	5	arcC(1)	aroE(4)	glpF(1)	gmk(4)	pta(12)	tpi(1)	yqiL(10)
440sab	SAMN16605352	2015-02-01	blood	<=4	Neg	<=0.25	S	S	4	R	N/A	0.5	1	438767892	2519	99.11	0.24	45	502494	2730841	32.7	272331	SC6		72	8	arcC(1)	aroE(4)	glpF(1)	gmk(8)	pta(4)	tpi(4)	yqiL(3)
441sab	SAMN16605353	2015-02-08	blood	<=4	Neg	0.5	S	S	<=0.03	S	No Result	0.5	2	412982714	2553	99.11	0.24	33	541116	2742070	32.77	239326	SC5		5	5	arcC(1)	aroE(4)	glpF(1)	gmk(4)	pta(12)	tpi(1)	yqiL(10)
442sab	SAMN16605354	2014-10-08	blood	<=4	Neg	0.5	S	S	>8	R	N/A	0.5	1	383870063	2556	99.11	0.24	25	821919	2752969	32.66	171746	unclustered		25		arcC(4)	aroE(1)	glpF(4)	gmk(1)	pta(5)	tpi(5)	yqiL(4)
443sab	SAMN16605355	2014-10-12	blood	<=4	Neg	<=0.25	S	S	<=0.03	S	No Result	0.5	1	233764939	2605	99.11	0.52	115	264432	2801967	32.72	79826	SC4		87		arcC(19)	aroE(23)	glpF(15)	gmk(2)	pta(41)	tpi(20)	yqiL(15)
444sab	SAMN16605356	2014-10-14	blood	<=4	Neg	<=0.25	S	S	>8	R	N/A	<=0.25	1	302318432	2700	98.82	0.87	80	658519	2847288	32.77	141368	SC1		45	45	arcC(10)	aroE(14)	glpF(8)	gmk(6)	pta(10)	tpi(3)	yqiL(2)
445sab	SAMN16605357	2014-10-14	blood	<=4	Neg	<=0.25	S	S	<=0.03	S	No Result	0.5	1	385143408	2676	99.11	0.51	36	761612	2822060	32.74	196733	SC7		97	97	arcC(3)	aroE(1)	glpF(1)	gmk(1)	pta(1)	tpi(5)	yqiL(3)
446sab	SAMN16605358	2014-10-15	blood	>4	Pos	>2	R	R	>8	R	N/A	0.5	1	354978995	2669	98.92	0.26	32	515454	2850525	32.68	218208	SC5	SCCmec_type_II(2A)	5	5	arcC(1)	aroE(4)	glpF(1)	gmk(4)	pta(12)	tpi(1)	yqiL(10)
447sab	SAMN16605359	2014-10-26	blood	<=4	Neg	<=0.25	S	S	>8	R	N/A	<=0.25	1	177051341	2716	98.8	0.54	45	288041	2857071	32.73	142045	SC3		30	30	arcC(2)	aroE(2)	glpF(2)	gmk(2)	pta(6)	tpi(3)	yqiL(2)
448sab	SAMN16605360	2014-10-30	blood	<=4	Neg	<=0.25	S	S	<=0.03	S	No Result	0.5	2	119928129	2478	99.11	0.24	26	564656	2685746	32.82	410557	SC2		398		arcC(3)	aroE(35)	glpF(19)	gmk(2)	pta(20)	tpi(26)	yqiL(39)
449sab	SAMN16605361	2014-11-03	blood	<=4	Neg	<=0.25	S	S	4	R	N/A	0.5	1	205485962	2644	99.11	0.34	45	476964	2825510	32.68	318944	SC8		1181	8	arcC(3)	aroE(3)	glpF(1)	gmk(1)	pta(139)	tpi(4)	yqiL(3)
450sab	SAMN16605362	2014-11-06	blood	<=4	Neg	<=0.25	S	S	4	R	N/A	<=0.25	1	162702036	2662	98.92	0.24	26	558923	2825095	32.71	324786	SC5		5	5	arcC(1)	aroE(4)	glpF(1)	gmk(4)	pta(12)	tpi(1)	yqiL(10)
451sab	SAMN16605363	2014-11-07	blood	>4	Pos	>2	R	R	>8	R	N/A	0.5	1	185256203	2752	99.11	0.83	36	542220	2916724	32.65	295182	SC8	SCCmec_type_IVa(2B)	8	8	arcC(3)	aroE(3)	glpF(1)	gmk(1)	pta(4)	tpi(4)	yqiL(3)
452sab	SAMN16605364	2014-11-17	blood	<=4	Neg	<=0.25	S	S	>8	R	N/A	<=0.25	1	124243988	2721	99.09	0.56	44	254859	2861243	32.76	138761	SC3		30	30	arcC(2)	aroE(2)	glpF(2)	gmk(2)	pta(6)	tpi(3)	yqiL(2)
453sab	SAMN16605365	2014-08-03	blood	<=4	Neg	0.5	S	S	>8	R	N/A	0.5	1	306120060	2680	99.11	0.88	65	299401	2856328	32.65	233960	SC8		8	8	arcC(3)	aroE(3)	glpF(1)	gmk(1)	pta(4)	tpi(4)	yqiL(3)
454sab	SAMN16605366	2014-08-05	blood	>4	Pos	>2	R	R	>8	R	N/A	0.5	1	175037289	2656	99.11	0.24	36	707135	2838366	32.68	284083	SC8	SCCmec_type_IV(2B)	8	8	arcC(3)	aroE(3)	glpF(1)	gmk(1)	pta(4)	tpi(4)	yqiL(3)
455sab	SAMN16605367	2014-08-16	blood	<=4	Neg	<=0.25	S	S	4	R	N/A	0.5	1	396318787	2677	99.09	0.54	54	198560	2823401	32.72	141912	SC3		30	30	arcC(2)	aroE(2)	glpF(2)	gmk(2)	pta(6)	tpi(3)	yqiL(2)
456sab	SAMN16605368	2014-09-11	blood	<=4	Neg	<=0.25	S	S	>8	R	N/A	0.5	2	105634278	2507	98.99	1.81	61	346143	2697897	32.7	237144	unclustered		15	15	arcC(13)	aroE(13)	glpF(1)	gmk(1)	pta(12)	tpi(11)	yqiL(13)
457sab	SAMN16605369	2014-09-13	blood	<=4	Neg	<=0.25	S	S	>8	R	N/A	<=0.25	1	104613738	2642	99.09	0.67	43	295806	2802529	32.71	135001	SC3		30	30	arcC(2)	aroE(2)	glpF(2)	gmk(2)	pta(6)	tpi(3)	yqiL(2)
458sab	SAMN16605370	2014-09-17	blood	<=4	Neg	<=0.25	S	S	2	R	N/A	0.5	2	115335932	2602	99.05	0.24	30	512358	2784957	32.68	318594	SC8		8	8	arcC(3)	aroE(3)	glpF(1)	gmk(1)	pta(4)	tpi(4)	yqiL(3)
459sab	SAMN16605371	2014-09-16	blood	<=4	Neg	<=0.25	S	S	>8	R	N/A	0.5	1	142865348	2661	98.82	1.89	45	1042124	2772064	32.8	606976	SC1		45	45	arcC(10)	aroE(14)	glpF(8)	gmk(6)	pta(10)	tpi(3)	yqiL(2)
460sab	SAMN16605372	2014-05-31	blood	<=4	Neg	<=0.25	S	S	<=0.03	S	No Result	1	1	529727597	2479	99.09	0.24	32	468630	2706239	32.79	179989	SC5		6404	5	arcC(1)	aroE(4)	glpF(326)	gmk(4)	pta(12)	tpi(1)	yqiL(10)
461sab	SAMN16605373	2014-06-08	blood	<=4	Neg	<=0.25	S	S	>8	R	N/A	<=0.25	1	149052663	2769	98.43	0.76	52	274597	2901381	32.7	169803	SC3		34	30	arcC(8)	aroE(2)	glpF(2)	gmk(2)	pta(6)	tpi(3)	yqiL(2)
462sab	SAMN16605374	2014-06-05	blood	<=4	Neg	<=0.25	S	S	4	R	N/A	<=0.25	1	428251670	2589	99.09	0.54	49	371869	2766647	32.71	121752	SC3		30	30	arcC(2)	aroE(2)	glpF(2)	gmk(2)	pta(6)	tpi(3)	yqiL(2)
463sab	SAMN16605375	2014-06-05	blood	>4	Pos	>2	R	R	>8	R	N/A	1	2	169681085	2730	99.18	0.33	88	271296	2921893	32.66	168521	SC5	SCCmec_type_II(2A)	105	5	arcC(1)	aroE(4)	glpF(1)	gmk(4)	pta(12)	tpi(1)	yqiL(28)
464sab	SAMN16605376	2014-06-04	blood	<=4	Neg	<=0.25	S	S	>8	R	N/A	<=0.25	1	694941606	2745	98.43	0.57	38	447738	2884410	32.7	223040	SC3		34	30	arcC(8)	aroE(2)	glpF(2)	gmk(2)	pta(6)	tpi(3)	yqiL(2)
465sab	SAMN16605377	2014-06-08	blood	<=4	Neg	0.5	S	S	>8	R	N/A	<=0.25	1	424812590	2736	99.09	0.73	76	315196	2878823	32.71	109185	SC3		30	30	arcC(2)	aroE(2)	glpF(2)	gmk(2)	pta(6)	tpi(3)	yqiL(2)
466sab	SAMN16605378	2014-06-09	blood	<=4	Neg	<=0.25	S	S	>8	R	N/A	<=0.25	2	709271339	2596	99.09	0.56	47	357400	2782123	32.69	151904	SC3		30	30	arcC(2)	aroE(2)	glpF(2)	gmk(2)	pta(6)	tpi(3)	yqiL(2)
467sab	SAMN16605379	2014-06-12	blood	<=4	Neg	1	S	S	>8	R	N/A	0.5	1	322066114	2752	99.11	0.36	72	583045	2902600	32.78	162945	SC5		105	5	arcC(1)	aroE(4)	glpF(1)	gmk(4)	pta(12)	tpi(1)	yqiL(28)
468sab	SAMN16605380	2014-07-01	blood	<=4	Neg	0.5	S	S	>8	R	N/A	<=0.25	1	213046346	2512	99.11	0.24	28	468746	2718417	32.7	176528	SC5		5	5	arcC(1)	aroE(4)	glpF(1)	gmk(4)	pta(12)	tpi(1)	yqiL(10)
469sab	SAMN16605381	2014-07-11	blood	<=4	Neg	<=0.25	S	S	<=0.03	S	No Result	0.5	1	571011702	2502	99.11	0.24	22	770431	2714178	32.72	174198	SC5		5	5	arcC(1)	aroE(4)	glpF(1)	gmk(4)	pta(12)	tpi(1)	yqiL(10)
470sab	SAMN16605382	2014-07-11	blood	<=4	Neg	<=0.25	S	S	>8	R	N/A	0.5	2	177837716	2505	99.09	0.24	28	412987	2720577	32.71	245641	unclustered		6416		arcC(13)	aroE(13)	glpF(1)	gmk(1)	pta(12)	tpi(11)	yqiL(864)
471sab	SAMN16605383	2014-07-10	blood	<=4	Neg	<=0.25	S	S	>8	R	N/A	<=0.25	1	176150097	2657	99.09	0.57	48	325549	2815286	32.71	127825	SC3		30	30	arcC(2)	aroE(2)	glpF(2)	gmk(2)	pta(6)	tpi(3)	yqiL(2)
472sab	SAMN16605384	2014-07-13	blood	>4	Pos	>2	R	R	>8	R	N/A	0.5	1	126563736	2724	99.11	1.4	45	559580	2884409	32.63	308429	SC8	SCCmec_type_IVa(2B)	8	8	arcC(3)	aroE(3)	glpF(1)	gmk(1)	pta(4)	tpi(4)	yqiL(3)
473sab	SAMN16605385	2014-07-12	blood	<=4	Neg	0.5	S	S	>8	R	N/A	<=0.25	1	402710676	2563	99.11	0.24	30	729539	2761780	32.75	707248	SC5		5	5	arcC(1)	aroE(4)	glpF(1)	gmk(4)	pta(12)	tpi(1)	yqiL(10)
474sab	SAMN16605386	2014-07-14	blood	<=4	Neg	<=0.25	S	S	<=0.03	S	NO	0.5	1	155536121	2552	99.11	0.24	34	549789	2751369	32.67	237848	SC8		8	8	arcC(3)	aroE(3)	glpF(1)	gmk(1)	pta(4)	tpi(4)	yqiL(3)
475sab	SAMN16605387	2014-04-09	blood	<=4	Neg	<=0.25	S	S	>8	R	N/A	0.5	2	338118649	2516	99.08	0.24	32	573107	2736415	32.67	286921	SC8		8	8	arcC(3)	aroE(3)	glpF(1)	gmk(1)	pta(4)	tpi(4)	yqiL(3)
476sab	SAMN16605388	2014-04-14	blood	<=4	Neg	<=0.25	S	S	4	R	N/A	0.5	1	319269881	2555	99.11	0.24	39	376098	2753412	32.73	217078	SC5		5	5	arcC(1)	aroE(4)	glpF(1)	gmk(4)	pta(12)	tpi(1)	yqiL(10)
477sab	SAMN16605389	2014-04-18	blood	<=4	Neg	0.5	S	S	>8	R	N/A	0.5	2	380379490	2457	99.09	0.24	37	442157	2682892	32.69	179677	unclustered		15	15	arcC(13)	aroE(13)	glpF(1)	gmk(1)	pta(12)	tpi(11)	yqiL(13)
478sab	SAMN16605390	2014-04-21	blood	>4	Pos	>2	R	R	8	R	N/A	<=0.25	1	188041252	2612	98.52	0.28	26	422446	2810631	32.72	268172	SC5	SCCmec_type_II(2A)	5	5	arcC(1)	aroE(4)	glpF(1)	gmk(4)	pta(12)	tpi(1)	yqiL(10)
479sab	SAMN16605391	2014-04-21	blood	<=4	Neg	<=0.25	S	S	2	R	N/A	0.5	1	446484153	2692	99.11	0.83	35	677740	2872571	32.64	187270	SC8	SCCmec_type_IV(2B)	8	8	arcC(3)	aroE(3)	glpF(1)	gmk(1)	pta(4)	tpi(4)	yqiL(3)
480sab	SAMN16605392	2014-04-28	blood	<=4	Neg	<=0.25	S	S	<=0.03	S	no	0.5	1	158214689	2550	99.11	0.24	26	796372	2728325	32.7	184439	SC7		97	97	arcC(3)	aroE(1)	glpF(1)	gmk(1)	pta(1)	tpi(5)	yqiL(3)
481sab	SAMN16605393	2014-05-07	blood	<=4	Neg	<=0.25	S	S	2	R	N/A	0.5	1	170902005	2523	99.11	0.24	35	403719	2732281	32.71	132406	unclustered		22	22	arcC(7)	aroE(6)	glpF(1)	gmk(5)	pta(8)	tpi(8)	yqiL(6)
482sab	SAMN16605394	2014-05-10	blood	<=4	Neg	<=0.25	S	S	>8	R	N/A	0.5	1	161746969	2536	98.62	0.48	16	1040634	2713451	32.75	1011148	SC1		45	45	arcC(10)	aroE(14)	glpF(8)	gmk(6)	pta(10)	tpi(3)	yqiL(2)
483sab	SAMN16605395	2014-05-11	blood	<=4	Neg	1	S	S	>8	R	N/A	0.5	1	172354527	2543	99.11	0.24	31	553452	2744073	32.67	269714	SC6		72	8	arcC(1)	aroE(4)	glpF(1)	gmk(8)	pta(4)	tpi(4)	yqiL(3)
491sab	SAMN16605396	2013-12-13	blood	<=4	Neg	<=0.25	S	S	8	R	N/A	<=0.25	1	335131123	2648	99.06	0.57	66	328478	2804654	32.73	131629	SC3		30	30	arcC(2)	aroE(2)	glpF(2)	gmk(2)	pta(6)	tpi(3)	yqiL(2)
492sab	SAMN16605397	2013-12-11	blood	>4	Pos	>2	R	R	8	R	N/A	0.5	1	268197446	2563	99	0.25	35	611633	2773428	32.69	244024	SC5	SCCmec_type_II(2A)	5	5	arcC(1)	aroE(4)	glpF(1)	gmk(4)	pta(12)	tpi(1)	yqiL(10)
493sab	SAMN16605398	2013-12-10	blood	<=4	Neg	<=0.25	S	S	<=0.03	S	No	0.5	1	335291427	2440	99.11	0.24	41	317188	2666799	32.76	134981	SC4		59		arcC(19)	aroE(23)	glpF(15)	gmk(2)	pta(19)	tpi(20)	yqiL(15)
494sab	SAMN16605399	2013-12-15	blood	>4	Pos	>2	R	R	8	R	N/A	<=0.25	1	555546560	2646	99.11	0.25	28	851128	2837324	32.61	379579	SC8	SCCmec_type_IVg(2B)	8	8	arcC(3)	aroE(3)	glpF(1)	gmk(1)	pta(4)	tpi(4)	yqiL(3)
495sab	SAMN16605400	2013-12-14	blood	<=4	Neg	<=0.25	S	S	8	R	N/A	0.5	1	263670955	2608	99.11	0.24	40	631791	2801728	32.67	199816	SC8		8	8	arcC(3)	aroE(3)	glpF(1)	gmk(1)	pta(4)	tpi(4)	yqiL(3)
496sab	SAMN16605401	2013-12-20	blood	<=4	Neg	<=0.25	S	S	<=0.03	S	yes	0.5	1	328202402	2592	99.11	0.3	36	383182	2768422	32.72	223415	unclustered		6417		arcC(3)	aroE(1)	glpF(842)	gmk(8)	pta(1)	tpi(1)	yqiL(1)
497sab	SAMN16605402	2013-12-23	blood	>4	Pos	>2	R	R	4	R	N/A	0.5	2	323413320	2597	98.92	1.12	48	375990	2787102	32.73	174328	SC5	SCCmec_type_II(2A)	840	5	arcC(1)	aroE(145)	glpF(1)	gmk(4)	pta(12)	tpi(1)	yqiL(10)
498sab	SAMN16605403	2013-12-25	blood	>4	Pos	>2	R	R	8	R	N/A	0.5	1	304311281	2680	99.11	0.45	36	349931	2852021	32.72	167660	SC5	SCCmec_type_II(2A)	5	5	arcC(1)	aroE(4)	glpF(1)	gmk(4)	pta(12)	tpi(1)	yqiL(10)
499sab	SAMN16605404	2013-12-28	blood	>4	Pos	>2	R	R	1	R	N/A	1	1	357482813	2550	99.11	0.28	25	398035	2738522	32.78	225751	SC5	no SCCmec	5	5	arcC(1)	aroE(4)	glpF(1)	gmk(4)	pta(12)	tpi(1)	yqiL(10)
4sab	SAMN16605405	2011-01-04	blood	<=4	neg	0.5	S	S	>8	R	N/A	0.5	1	189875894	2579	99.09	0.54	45	307075	2767622	32.71	144026	SC3		30	30	arcC(2)	aroE(2)	glpF(2)	gmk(2)	pta(6)	tpi(3)	yqiL(2)
6sab	SAMN16605406	2011-01-07	blood	<=4	neg	<=0.25	S	S	2	R	N/A	0.5	1	185437011	2544	99.11	0.24	35	525124	2745270	32.75	181566	SC6		72	8	arcC(1)	aroE(4)	glpF(1)	gmk(8)	pta(4)	tpi(4)	yqiL(3)
76sab	SAMN16605407	2012-06-08	blood	>4	Pos	>2	R	R	>8	R	N/A	0.5	1	244420262	2662	99.11	0.24	42	613091	2842974	32.74	222167	SC5	SCCmec_type_II(2A)	5	5	arcC(1)	aroE(4)	glpF(1)	gmk(4)	pta(12)	tpi(1)	yqiL(10)
77sab	SAMN16605408	2012-06-03	blood	<=4	Neg	<=0.25	S	S	2	R	N/A	0.5	1	189480726	2505	99.11	0.24	25	504059	2713065	32.69	191683	SC6		72	8	arcC(1)	aroE(4)	glpF(1)	gmk(8)	pta(4)	tpi(4)	yqiL(3)
78sab	SAMN16605409	2012-06-14	blood	>4	Pos	>2	R	R	>8	R	N/A	0.5	1	141518142	2716	98.52	1.76	35	864743	2883083	32.63	590063	SC8	SCCmec_type_IVa(2B)	8	8	arcC(3)	aroE(3)	glpF(1)	gmk(1)	pta(4)	tpi(4)	yqiL(3)
79sab	SAMN16605410	2012-06-18	blood	<=4	Neg	<=0.25	S	S	<=0.03	S	No Result	0.5	1	157605161	2612	99.11	0.83	36	487346	2789670	32.69	169655	SC8		8	8	arcC(3)	aroE(3)	glpF(1)	gmk(1)	pta(4)	tpi(4)	yqiL(3)
7sab	SAMN16605411	2011-01-08	blood	>4	pos	>2	R	R	8	R	N/A	0.5	1	192131800	2607	99.11	1.14	31	412012	2796677	32.71	209071	SC5	SCCmec_type_IVg(2B)	840	5	arcC(1)	aroE(145)	glpF(1)	gmk(4)	pta(12)	tpi(1)	yqiL(10)
80sab	SAMN16605412	2012-07-16	blood	<=4	Neg	<=0.25	S	S	>8	R	N/A	0.5	1	318661518	2622	99.11	0.27	60	412390	2779632	32.68	157284	SC7		97	97	arcC(3)	aroE(1)	glpF(1)	gmk(1)	pta(1)	tpi(5)	yqiL(3)
81sab	SAMN16605413	2012-07-22	blood	<=4	Neg	<=0.25	S	S	<=0.03	S	No Result	0.5	2	373190508	2646	99.11	0.24	68	504490	2804063	32.8	190021	SC5		5	5	arcC(1)	aroE(4)	glpF(1)	gmk(4)	pta(12)	tpi(1)	yqiL(10)
82sab	SAMN16605414	2012-07-27	blood	<=4	Neg	<=0.25	S	S	1	R	N/A	0.5	1	162893329	2563	99.11	0.29	23	875458	2762744	32.66	652867	SC8		6418	8	arcC(759)	aroE(3)	glpF(1)	gmk(1)	pta(4)	tpi(4)	yqiL(3)
83sab	SAMN16605415	2012-07-28	blood	<=4	Neg	<=0.25	S	S	>8	R	N/A	<=0.25	1	129504196	2684	99.12	2.86	76	326141	2818145	32.73	175493	SC3		30	30	arcC(2)	aroE(2)	glpF(2)	gmk(2)	pta(6)	tpi(3)	yqiL(2)
84sab	SAMN16605416	2012-08-28	blood	<=4	Neg	<=0.25	S	S	<=0.03	S	No Result	0.5	1	234499821	2554	98.62	0.49	25	570674	2719254	32.85	431988	SC1		45	45	arcC(10)	aroE(14)	glpF(8)	gmk(6)	pta(10)	tpi(3)	yqiL(2)
9sab	SAMN16605417	2011-01-28	blood	<=4	neg	2	S	S	8	R	N/A	0.5	0.5	355970876	2623	99.11	0.24	27	449232	2808630	32.72	320186	SC5	SCCmec_type_II(2A)	5	5	arcC(1)	aroE(4)	glpF(1)	gmk(4)	pta(12)	tpi(1)	yqiL(10)
