# Supplementary material for: Genomic epidemiology of methicillin-resistant and -susceptible Staphylococcus aureus from bloodstream infections
Source: BMC Infect Dis. 2021 Jun 21;21:589. doi: 10.1186/s12879-021-06293-3 (PMC8215799; doi:10.1186/s12879-021-06293-3)
Supplement: Supplementary file 3 — Additional file 3: Table S2. Distribution of genes in the S. aureus pan-genome identified using Roary [file 12879_2021_6293_MOESM3_ESM.xlsx]

## Sheet: gene_presence_absence
Table S2: Distribution of genes in the S. aureus pan-genome identified using Roary
Gene	Non-unique gene name	Annotation	No. isolates	Minimum gene length	Maximum gene length	Average gene length
sarZ		HTH-type transcriptional regulator SarZ	323	173	518	444
group_1063		hypothetical protein	323	281	413	389
group_1064		hypothetical protein	323	242	386	385			Core genes
gamR		HTH-type transcriptional repressor GamR	323	245	713	709			Soft core genes
group_1090		putative sensor-like histidine kinase	323	629	1556	1553			Shell genes
menE_1		2-succinylbenzoate--CoA ligase	323	1478	1478	1478			Cloud genes
ogt		Methylated-DNA--protein-cysteine methyltransferase	323	521	521	521
ydaF		Putative ribosomal N-acetyltransferase YdaF	323	545	545	545
group_1339		hypothetical protein	323	275	371	354
group_1347		hypothetical protein	323	359	959	953
group_1351		hypothetical protein	323	98	218	216
group_1362		hypothetical protein	323	236	278	248
group_1370		hypothetical protein	323	512	575	573
ptpB		Low molecular weight protein-tyrosine-phosphatase PtpB	323	419	422	419
group_1491		hypothetical protein	323	254	401	386
group_1501		hypothetical protein	323	221	482	480
fetA		putative iron export ATP-binding protein FetA	323	512	662	661
group_1531		hypothetical protein	323	431	482	463
group_1542		hypothetical protein	323	128	854	849
group_1671		hypothetical protein	323	179	467	382
group_1693		hypothetical protein	323	368	401	369
sle1		N-acetylmuramoyl-L-alanine amidase sle1	323	503	1205	978
nasF		Uroporphyrinogen-III C-methyltransferase	323	917	977	976
group_1705		putative oxidoreductase	323	695	695	695
pgcA		Phosphoglucomutase	323	1637	1808	1638
group_1715		hypothetical protein	323	320	770	767
group_1718		hypothetical protein	323	242	497	496
group_1719		hypothetical protein	323	890	932	890
group_1724		hypothetical protein	323	1883	1907	1901
group_1751		hypothetical protein	323	410	479	478
group_1762		hypothetical protein	323	131	314	304
group_1786		hypothetical protein	323	236	236	236
map_2		Protein map	323	254	425	423
wbnH		O-antigen biosynthesis glycosyltransferase WbnH	323	752	1166	1158
group_1833		hypothetical protein	323	452	515	514
comEA		ComE operon protein 1	323	494	686	675
group_1931		hypothetical protein	323	170	248	247
scpB		Segregation and condensation protein B	323	542	1271	608
group_1938		hypothetical protein	323	332	341	340
btuD_2		Vitamin B12 import ATP-binding protein BtuD	323	842	842	842
group_1951		putative protein	323	944	956	955
yciC_2		Putative metal chaperone YciC	323	809	1202	1198
bioF		8-amino-7-oxononanoate synthase/2-amino-3-ketobutyrate coenzyme A ligase	323	569	1115	1112
cpdA_1		3',5'-cyclic adenosine monophosphate phosphodiesterase CpdA	323	692	806	805
ssaA2		Staphylococcal secretory antigen ssaA2	323	368	890	805
group_1985		hypothetical protein	323	338	401	355
group_1997		hypothetical protein	323	320	383	382
group_2010		hypothetical protein	323	200	200	200
hisH		Imidazole glycerol phosphate synthase subunit HisH	323	383	578	577
tetA		Tetracycline resistance protein, class B	323	869	1166	1165
group_2016		Putative lipid kinase	323	500	938	915
scn_2		Staphylococcal complement inhibitor	323	344	344	344
sspB		Staphopain B	323	788	1181	1177
menH		2-succinyl-6-hydroxy-2,4-cyclohexadiene-1-carboxylate synthase	323	803	803	803
yedJ		putative protein YedJ	323	542	647	646
yhfS		Putative acetyl-CoA C-acetyltransferase YhfS	323	665	1139	1136
group_2121		hypothetical protein	323	188	251	250
group_2223		hypothetical protein	323	146	146	146
group_2226		hypothetical protein	323	356	434	433
group_2229		hypothetical protein	323	143	371	370
group_2236		hypothetical protein	323	527	629	591
acuA		Acetoin utilization protein AcuA	323	632	632	632
group_2243		hypothetical protein	323	278	314	313
mscS		Small-conductance mechanosensitive channel	323	881	881	881
nudC		hypothetical protein	323	395	395	395
group_2270		hypothetical protein	323	485	497	486
ytmI		putative N-acetyltransferase YtmI	323	527	536	535
group_2286		hypothetical protein	323	251	251	251
group_2287		putative HTH-type transcriptional regulator	323	368	440	438
lyrA		Lysostaphin resistance protein A	323	1256	1268	1258
group_2302		hypothetical protein	323	296	296	296
group_2303		hypothetical protein	323	275	275	275
argR_2		Arginine repressor	323	314	449	448
group_2315		Lactonase drp35	323	974	974	974
yclN		Petrobactin import system permease protein YclN	323	536	1013	1000
group_2343		Serine protease HtrA-like protein	323	2297	2309	2308
group_2344		hypothetical protein	323	251	251	251
group_2346		hypothetical protein	323	725	782	758
isdB		Iron-regulated surface determinant protein B	323	1916	1958	1937
group_2348		hypothetical protein	323	1076	1076	1076
group_2355		hypothetical protein	323	365	365	365
group_2356		hypothetical protein	323	377	380	379
group_2357		hypothetical protein	323	440	440	440
mrpC		Na(+)/H(+) antiporter subunit C	323	344	1829	621
group_2372		hypothetical protein	323	296	317	296
cls_1		Cardiolipin synthase	323	1481	1517	1496
group_2408		hypothetical protein	323	272	569	566
yabJ		2-iminobutanoate/2-iminopropanoate deaminase	323	263	380	378
oppF_1		Oligopeptide transport ATP-binding protein OppF	323	425	941	939
group_2436		hypothetical protein	323	413	413	413
group_2516		hypothetical protein	323	3347	3860	3822
yhbY		RNA-binding protein YhbY	323	290	290	290
trmK		tRNA (adenine(22)-N(1))-methyltransferase	323	677	677	677
group_2529		hypothetical protein	323	953	953	953
tdcB		L-threonine dehydratase catabolic TdcB	323	611	1040	1038
comC		Type 4 prepilin-like proteins leader peptide-processing enzyme	323	542	707	706
yfcA		putative membrane transporter protein YfcA	323	560	770	769
group_2534		hypothetical protein	323	446	446	446
crcB_2		Putative fluoride ion transporter CrcB	323	353	353	353
group_2560		hypothetical protein	323	158	398	397
group_2566		hypothetical protein	323	926	1067	1004
luxA		Alkanal monooxygenase alpha chain	323	1061	1061	1061
xpt		Xanthine phosphoribosyltransferase	323	578	638	578
group_2586		hypothetical protein	323	386	386	386
pitA		L-methionine sulfoximine/L-methionine sulfone acetyltransferase	323	491	491	491
rnhB		Ribonuclease HII	323	767	767	767
group_2609		hypothetical protein	323	203	302	267
group_2610		hypothetical protein	323	212	212	212
moaD		Molybdopterin synthase sulfur carrier subunit	323	233	233	233
ydbM		Putative acyl-CoA dehydrogenase YdbM	323	575	1244	1155
group_2619		hypothetical protein	323	737	770	737
group_2620		hypothetical protein	323	188	191	190
crtQ		4,4'-diaponeurosporenoate glycosyltransferase	323	878	1127	1125
group_2637		putative hydrolase	323	779	830	827
group_2638		hypothetical protein	323	314	449	448
group_2651		hypothetical protein	323	296	500	499
hisA		1-(5-phosphoribosyl)-5-[(5-phosphoribosylamino)methylideneamino] imidazole-4-carboxamide isomerase	323	548	704	703
group_2661		hypothetical protein	323	146	299	298
group_2664		hypothetical protein	323	395	608	607
group_2667		hypothetical protein	323	596	674	673
lytM_2		hypothetical protein	323	428	587	577
group_2688		hypothetical protein	323	146	146	146
gatD_1		Galactitol 1-phosphate 5-dehydrogenase	323	536	1043	1041
group_2696		hypothetical protein	323	551	551	551
group_2697		hypothetical protein	323	215	215	215
group_2700		hypothetical protein	323	275	275	275
group_2701		hypothetical protein	323	350	419	418
rnhC		Ribonuclease HIII	323	938	989	944
group_2703		hypothetical protein	323	398	506	504
kdpC		Potassium-transporting ATPase KdpC subunit	323	560	560	560
group_2706		Protein SprT-like protein	323	257	455	454
dhaK		PTS-dependent dihydroxyacetone kinase, dihydroxyacetone-binding subunit DhaK	323	968	968	968
rnmV_1		Ribonuclease M5	323	281	389	388
yeeD		Putative sulfur carrier protein YeeD	323	224	224	224
ltaE		Low specificity L-threonine aldolase	323	932	1025	1024
yycI		Two-component system WalR/WalK regulatory protein YycI	323	788	788	788
divIB		Cell division protein DivIB	323	1091	1319	1318
group_2763		hypothetical protein	323	188	197	189
group_2764		hypothetical protein	323	113	227	226
mtlA		PTS system mannitol-specific EIICB component	323	1421	1550	1537
cntM		Staphylopine synthase	323	785	1304	1299
manP		PTS system mannose-specific EIIBCA component	323	1931	1973	1951
group_2948		hypothetical protein	323	284	284	284
tam		Trans-aconitate 2-methyltransferase	323	518	716	715
ccpN		Transcriptional repressor CcpN	323	233	539	532
group_2952		GTP cyclohydrolase 1 type 2	323	1100	1100	1100
yqgN		putative protein YqgN	323	551	593	592
group_2955		hypothetical protein	323	422	506	505
aroC		Chorismate synthase	323	1166	1166	1166
group_2964		hypothetical protein	323	929	929	929
dnaE		DNA polymerase III subunit alpha	323	3194	3197	3196
group_2968		Sulfurtransferase	323	311	311	311
group_2971		tRNA-His(gtg)	323	75	75	75
hemY		Protoporphyrinogen oxidase	323	1400	1400	1400
tcyC_2		L-cystine import ATP-binding protein TcyC	323	488	728	725
group_2985		hypothetical protein	323	599	932	900
group_2987		hypothetical protein	323	260	374	367
group_2992		hypothetical protein	323	845	1361	1357
group_2993		hypothetical protein	323	827	827	827
group_2995		hypothetical protein	323	284	284	284
group_2998		hypothetical protein	323	203	203	203
nfrA		NADPH-dependent oxidoreductase	323	755	869	772
group_3008		hypothetical protein	323	2540	2705	2704
nasE		Assimilatory nitrite reductase [NAD(P)H] small subunit	323	314	320	314
group_3019		hypothetical protein	323	389	473	472
cntK		Histidine racemase	323	773	821	820
mhqR		HTH-type transcriptional regulator MhqR	323	434	434	434
group_3049		hypothetical protein	323	293	293	293
group_3050		hypothetical protein	323	2552	2606	2605
rihB		Pyrimidine-specific ribonucleoside hydrolase RihB	323	359	959	938
group_3054		Urea transporter	323	755	938	904
group_3055		hypothetical protein	323	326	326	326
group_3056		hypothetical protein	323	422	449	422
ssaA2_1		hypothetical protein	323	482	509	498
group_3058		hypothetical protein	323	317	371	329
hutG		Formimidoylglutamase	323	812	935	934
group_3067		hypothetical protein	323	407	419	418
group_3074		hypothetical protein	323	455	455	455
group_3078		hypothetical protein	323	275	278	277
group_3081		2-dehydropantoate 2-reductase	323	791	860	859
nrdD		Anaerobic ribonucleoside-triphosphate reductase	323	668	1850	1843
cysJ		Sulfite reductase [NADPH] flavoprotein alpha-component	323	617	1880	1874
group_3092		hypothetical protein	323	359	359	359
hisB		Imidazoleglycerol-phosphate dehydratase	323	434	578	577
group_3101		hypothetical protein	323	515	515	515
group_3104		hypothetical protein	323	287	287	287
ybhI		hypothetical protein	323	746	1553	1547
hisC_2		Histidinol-phosphate aminotransferase	323	815	1058	1057
yclQ		Petrobactin-binding protein YclQ	323	662	1028	1026
group_3110		hypothetical protein	323	452	518	517
group_3112		Epimerase family protein	323	869	902	878
est_1		Carboxylesterase	323	740	740	740
wbpI		UDP-2,3-diacetamido-2,3-dideoxy-D-glucuronate 2-epimerase	323	776	1124	1122
yagU		Inner membrane protein YagU	323	305	494	493
group_3135		hypothetical protein	323	356	356	356
group_3148		hypothetical protein	323	218	248	218
polX		DNA polymerase/3'-5' exonuclease PolX	323	1643	1748	1711
thiM		Hydroxyethylthiazole kinase	323	791	800	791
hxlB		3-hexulose-6-phosphate isomerase	323	548	548	548
group_3173		hypothetical protein	323	377	764	762
dhaM		PTS-dependent dihydroxyacetone kinase, phosphotransferase subunit DhaM	323	362	362	362
group_3189		hypothetical protein	323	224	428	427
group_3190		hypothetical protein	323	443	473	472
setC		Sugar efflux transporter C	323	956	1298	1250
argH		Argininosuccinate lyase	323	968	1379	1374
group_3198		hypothetical protein	323	434	434	434
group_3199		hypothetical protein	323	266	266	266
group_3212		hypothetical protein	323	365	563	562
btuD_3		Vitamin B12 import ATP-binding protein BtuD	323	896	896	896
hisC_3		Histidinol-phosphate aminotransferase	323	1286	1286	1286
ilvA		L-threonine dehydratase biosynthetic IlvA	323	782	1268	1264
rpsN2		Alternate 30S ribosomal protein S14	323	269	269	269
sbcD		Nuclease SbcCD subunit D	323	992	1121	1120
yccX		Acylphosphatase	323	257	269	268
mhqA_3		Putative ring-cleaving dioxygenase MhqA	323	803	848	809
group_3248		putative CtpA-like serine protease	323	932	1490	1488
group_3250		hypothetical protein	323	695	695	695
yfmJ		Putative NADP-dependent oxidoreductase YfmJ	323	959	1004	1003
lacE		PTS system lactose-specific EIICB component	323	437	1712	1707
ecfA1		Energy-coupling factor transporter ATP-binding protein EcfA1	323	809	809	809
group_3284		hypothetical protein	323	290	290	290
group_3285		Antibacterial protein 3	323	134	134	134
group_3291		hypothetical protein	323	1091	1091	1091
ybiV		Sugar phosphatase YbiV	323	800	803	800
leuD		3-isopropylmalate dehydratase small subunit	323	500	581	572
rsmA		Ribosomal RNA small subunit methyltransferase A	323	890	911	893
fruA		PTS system fructose-specific EIIABC component	323	1685	1970	1958
hisD		Histidinol dehydrogenase	323	392	1256	1246
group_3510		hypothetical protein	323	512	530	529
nadD		putative nicotinate-nucleotide adenylyltransferase	323	569	569	569
hemW		Heme chaperone HemW	323	1124	1157	1156
aroK		Shikimate kinase	323	524	524	524
group_3522		hypothetical protein	323	218	218	218
yajO		1-deoxyxylulose-5-phosphate synthase YajO	323	854	908	907
nudF		ADP-ribose pyrophosphatase	323	467	542	541
gpsA		Glycerol-3-phosphate dehydrogenase [NAD(P)+]	323	950	998	997
group_3530		hypothetical protein	323	344	563	562
group_3532		hypothetical protein	323	116	116	116
group_3533		hypothetical protein	323	320	356	332
ypcP		5'-3' exonuclease	323	878	899	878
ald1		Alanine dehydrogenase 1	323	1118	1118	1118
tag		DNA-3-methyladenine glycosylase 1	323	560	560	560
group_3538		hypothetical protein	323	668	668	668
lysP_2		Lysine-specific permease	323	1493	1493	1493
sasA		Adaptive-response sensory-kinase SasA	323	1421	1664	1663
cycA_1		D-serine/D-alanine/glycine transporter	323	287	1361	1357
thiI		putative tRNA sulfurtransferase	323	1223	1223	1223
msrC		Free methionine-R-sulfoxide reductase	323	464	464	464
glpQ_2		Glycerophosphodiester phosphodiesterase	323	743	743	743
group_3548		Soluble hydrogenase 42 kDa subunit	323	569	1160	1156
rsmH_1		hypothetical protein	323	563	563	563
ribH		6,7-dimethyl-8-ribityllumazine synthase	323	431	464	463
ribD		Riboflavin biosynthesis protein RibD	323	1031	1043	1037
group_3557		hypothetical protein	323	302	317	302
group_3565		hypothetical protein	323	1223	1223	1223
group_3566		hypothetical protein	323	491	557	556
tarS		Poly(ribitol-phosphate) beta-N-acetylglucosaminyltransferase TarS	323	1721	1781	1722
lytR		Sensory transduction protein LytR	323	740	764	740
norB_2		Quinolone resistance protein NorB	323	1031	1376	1374
hel		Lipoprotein E	323	890	890	890
hrtA_1		Putative hemin import ATP-binding protein HrtA	323	677	677	677
sglT		Sodium/glucose cotransporter	323	1328	1532	1531
group_3582		putative oxidoreductase	323	1199	1214	1202
group_3585		hypothetical protein	323	629	629	629
group_3588		hypothetical protein	323	572	605	572
group_3591		hypothetical protein	323	407	440	414
group_3596		hypothetical protein	323	194	194	194
isdA		Iron-regulated surface determinant protein A	323	1025	1079	1054
narG		Respiratory nitrate reductase 1 alpha chain	323	2300	3689	3683
group_3602		hypothetical protein	323	467	467	467
tcyC_1		L-cystine import ATP-binding protein TcyC	323	731	731	731
tcyB		L-cystine transport system permease protein TcyB	323	728	815	728
group_3605		hypothetical protein	323	104	104	104
bioK		L-Lysine--8-amino-7-oxononanoate transaminase	323	1190	1358	1357
bcr_1		Bicyclomycin resistance protein	323	335	1211	1208
cycA_2		D-serine/D-alanine/glycine transporter	323	1181	1409	1408
cntD		Metal-staphylopine import system ATP-binding protein CntD	323	815	815	815
cntL		D-histidine 2-aminobutanoyltransferase	323	572	818	817
fbp		Fructose-1,6-bisphosphatase class 3	323	1964	1964	1964
group_3621		hypothetical protein	323	344	356	348
mvaA		3-hydroxy-3-methylglutaryl-coenzyme A reductase	323	1277	1280	1278
mobB		hypothetical protein	323	485	485	485
moaB		Molybdenum cofactor biosynthesis protein B	323	404	506	505
modA		Molybdate-binding protein ModA	323	776	782	781
ureB		Urease subunit beta	323	410	410	410
ureF		Urease accessory protein UreF	323	527	689	688
ureD1		Urease accessory protein UreD	323	773	836	835
group_3651		hypothetical protein	323	743	743	743
atl_3		Bifunctional autolysin	323	362	791	774
hdfR_1		HTH-type transcriptional regulator HdfR	323	332	884	881
group_3659		hypothetical protein	323	437	509	492
group_3660		hypothetical protein	323	452	554	552
group_3666		hypothetical protein	323	356	356	356
yhdG		putative amino acid permease YhdG	323	1043	1448	1445
acsA_1		Acetyl-coenzyme A synthetase	323	1109	1619	1610
group_3682		Acetyltransferase	323	392	542	541
group_3683		hypothetical protein	323	419	458	457
uppP		Undecaprenyl-diphosphatase	323	875	899	875
yciC_1		Putative metal chaperone YciC	323	926	926	926
nagA		N-acetylglucosamine-6-phosphate deacetylase	323	1181	1181	1181
cntI		Pseudopaline exporter CntI	323	866	866	866
group_3697		hypothetical protein	323	254	878	875
lgt		Phosphatidylglycerol--prolipoprotein diacylglyceryl transferase	323	830	851	839
group_3701		Nucleotide-binding protein	323	623	911	909
group_3703		hypothetical protein	323	530	530	530
group_3705		hypothetical protein	323	569	569	569
aroD		3-dehydroquinate dehydratase	323	713	716	715
gcvH		Glycine cleavage system H protein	323	380	380	380
phnE_1		Phosphate-import permease protein PhnE	323	815	815	815
wbjC		UDP-2-acetamido-2,6-beta-L-arabino-hexul-4-ose reductase	323	440	1109	1106
czcD_1		Cadmium, cobalt and zinc/H(+)-K(+) antiporter	323	719	959	958
group_3719		hypothetical protein	323	671	1034	1032
ipdC		Indole-3-pyruvate decarboxylase	323	1640	1640	1640
group_3721		hypothetical protein	323	884	1055	1054
group_3722		putative protein	323	848	968	967
fadN		putative 3-hydroxyacyl-CoA dehydrogenase	323	2156	2261	2260
lcfB		Long-chain-fatty-acid--CoA ligase	323	365	1505	1500
group_3725		hypothetical protein	323	590	1229	1227
rihA		Pyrimidine-specific ribonucleoside hydrolase RihA	323	935	935	935
ecfT_1		Energy-coupling factor transporter transmembrane protein EcfT	323	806	860	808
purL		Phosphoribosylformylglycinamidine synthase subunit PurL	323	206	2189	2182
qoxD		Quinol oxidase subunit 4	323	290	290	290
tagU_1		Polyisoprenyl-teichoic acid--peptidoglycan teichoic acid transferase TagU	323	1199	1226	1219
group_3734		Lipoate--protein ligase 1	323	578	986	984
yjbI		Group 2 truncated hemoglobin YjbI	323	365	365	365
group_3738		hypothetical protein	323	581	626	625
ctaA		Heme A synthase	323	920	1070	1038
group_3740		hypothetical protein	323	977	1037	1036
group_3743		dITP/XTP pyrophosphatase	323	587	587	587
group_3745		hypothetical protein	323	209	671	667
rpoE		putative DNA-directed RNA polymerase subunit delta	323	506	530	529
group_3747		hypothetical protein	323	524	524	524
thiD		Hydroxymethylpyrimidine/phosphomethylpyrimidine kinase	323	830	830	830
csoR		hypothetical protein	323	293	293	293
group_3752		hypothetical protein	323	209	209	209
kdpB		Potassium-transporting ATPase ATP-binding subunit	323	1202	2027	2021
bshB2		putative N-acetyl-alpha-D-glucosaminyl L-malate deacetylase 2	323	665	665	665
yojF		putative protein YojF	323	362	362	362
pip		Proline iminopeptidase	323	617	788	787
mrpG		hypothetical protein	323	362	437	436
tarB		Teichoic acid glycerol-phosphate primase	323	1103	1103	1103
feuB		Iron-uptake system permease protein FeuB	323	1004	1004	1004
graR_2		Response regulator protein GraR	323	479	674	673
group_3780		hypothetical protein	323	566	644	643
addA		ATP-dependent helicase/nuclease subunit A	323	1388	3653	3642
spsB_2		Signal peptidase IB	323	503	524	523
pepA_1		Cytosol aminopeptidase	323	533	1475	1472
group_3786		hypothetical protein	323	323	353	323
ghrB_1		Glyoxylate/hydroxypyruvate reductase B	323	959	959	959
group_3788		hypothetical protein	323	1319	1319	1319
group_3794		hypothetical protein	323	503	530	529
group_3795		hypothetical protein	323	1142	1217	1215
rlmCD		23S rRNA (uracil-C(5))-methyltransferase RlmCD	323	1187	1361	1360
nos		Nitric oxide synthase oxygenase	323	827	1076	1075
group_3803		hypothetical protein	323	914	1112	1106
leuB		3-isopropylmalate dehydrogenase	323	986	1079	1045
leuA_2		2-isopropylmalate synthase	323	560	1529	1525
tsaB		tRNA threonylcarbamoyladenosine biosynthesis protein TsaB	323	662	662	662
groS		10 kDa chaperonin	323	284	290	284
guaC		GMP reductase	323	824	977	976
group_3826	opuD_1	Glycine betaine transporter OpuD	323	1013	1646	1643
group_3827		Putative transport protein	323	704	1208	1149
group_3828		putative tautomerase	323	110	188	187
dapB		4-hydroxy-tetrahydrodipicolinate reductase	323	722	722	722
odhB		Dihydrolipoyllysine-residue succinyltransferase component of 2-oxoglutarate dehydrogenase complex	323	683	1271	1266
group_3838		hypothetical protein	323	371	449	395
metXA		Homoserine O-acetyltransferase	323	968	968	968
mrnC		Mini-ribonuclease 3	323	404	404	404
araB		Ribulokinase	323	1154	1685	1635
mutY		Adenine DNA glycosylase	323	662	1037	1035
yfhP		putative protein YfhP	323	854	977	976
group_3846		hypothetical protein	323	836	836	836
yfhH		putative protein YfhH	323	314	1109	335
yfmC_2		Fe(3+)-citrate-binding protein YfmC	323	977	983	982
group_3863		hypothetical protein	323	239	239	239
group_3864		hypothetical protein	323	419	536	535
group_3865		Zinc-type alcohol dehydrogenase-like protein	323	1001	1007	1005
aldC_2		Alpha-acetolactate decarboxylase	323	704	704	704
ecfT_2		Energy-coupling factor transporter transmembrane protein EcfT	323	734	806	805
folK		2-amino-4-hydroxy-6-hydroxymethyldihydropteridine pyrophosphokinase	323	476	476	476
group_3892		hypothetical protein	323	1193	1193	1193
group_3893		hypothetical protein	323	911	1526	1524
rnmV_2		Ribonuclease M5	323	536	536	536
yabA		Initiation-control protein YabA	323	251	347	346
speA		Arginine decarboxylase	323	1337	1337	1337
sarS		HTH-type transcriptional regulator SarS	323	698	752	751
sbnC		Staphyloferrin B synthase	323	1754	1754	1754
sbnH		2-[(L-alanin-3-ylcarbamoyl)methyl]-2-hydroxybutanedioate decarboxylase	323	1202	1202	1202
bshC		Putative cysteine ligase BshC	323	1613	1613	1613
group_3913		putative N-acetyltransferase	323	287	440	439
arcC1		Carbamate kinase 1	323	824	935	934
oppB		Oligopeptide transport system permease protein OppB	323	476	926	924
group_3918		hypothetical protein	323	371	371	371
group_3925		queuosine precursor transporter	323	671	704	703
group_3926		hypothetical protein	323	437	437	437
group_3929		hypothetical protein	323	230	230	230
pyrP		Uracil permease	323	788	1322	1305
isdC		Iron-regulated surface determinant protein C	323	680	686	683
hrtA_2		Putative hemin import ATP-binding protein HrtA	323	662	668	665
lacF		PTS system lactose-specific EIIA component	323	95	314	309
ydjZ		TVP38/TMEM64 family inner membrane protein YdjZ	323	338	584	574
obg		GTPase Obg	323	1151	1292	1291
group_4270		hypothetical protein	323	422	458	457
dtd		D-aminoacyl-tRNA deacylase	323	305	452	449
hisS		Histidine--tRNA ligase	323	1073	1262	1261
mnmA		tRNA-specific 2-thiouridylase MnmA	323	818	1118	1117
yrrB		TPR repeat-containing protein YrrB	323	668	668	668
alaS		Alanine--tRNA ligase	323	2279	2633	2630
pxpC_1		5-oxoprolinase subunit C	323	1010	1010	1010
rpsT		30S ribosomal protein S20	323	251	260	251
dnaK		Chaperone protein DnaK	323	806	1832	1828
prmA		Ribosomal protein L11 methyltransferase	323	938	938	938
rsmE		Ribosomal RNA small subunit methyltransferase E	323	530	752	751
ybeY		Endoribonuclease YbeY	323	467	467	467
recO		DNA repair protein RecO	323	746	746	746
btuD_1		Vitamin B12 import ATP-binding protein BtuD	323	767	785	784
comGC		ComG operon protein 3	323	266	311	310
lipM		Octanoyltransferase LipM	323	389	830	828
recN		DNA repair protein RecN	323	512	1679	1675
pdhC_2		Dihydrolipoyllysine-residue acetyltransferase component of pyruvate dehydrogenase complex	323	1274	1274	1274
gnd		6-phosphogluconate dehydrogenase, decarboxylating	323	989	1406	1404
proC		Pyrroline-5-carboxylate reductase	323	812	857	814
scpA		Segregation and condensation protein A	323	731	755	754
ribU		Riboflavin transporter RibU	323	239	545	544
group_4293		Ferredoxin	323	248	248	248
menG		Demethylmenaquinone methyltransferase	323	725	725	725
cca		CCA-adding enzyme	323	1202	1202	1202
nth_1		Endonuclease III	323	626	659	658
hemB		Delta-aminolevulinic acid dehydratase	323	245	974	971
rplT		50S ribosomal protein L20	323	119	356	355
coaE		Dephospho-CoA kinase	323	416	623	622
mutM		Formamidopyrimidine-DNA glycosylase	323	677	872	871
group_4301		hypothetical protein	323	947	947	947
serA		D-3-phosphoglycerate dehydrogenase	323	1505	1604	1603
group_4304		hypothetical protein	323	329	1274	1271
tyrS		Tyrosine--tRNA ligase	323	1262	1262	1262
fhs		Formate--tetrahydrofolate ligase	323	1667	1745	1674
acuC		Acetoin utilization protein AcuC	323	1169	1169	1169
aroA_2		Protein AroA(G)	323	1067	1091	1090
ytpP		Thioredoxin-like protein YtpP	323	293	311	310
yvgN		Glyoxal reductase	323	641	833	832
ydeN		Putative hydrolase YdeN	323	554	554	554
group_4320		hypothetical protein	323	395	395	395
group_4321		hypothetical protein	323	152	161	152
scdA		Iron-sulfur cluster repair protein ScdA	323	674	674	674
COQ5		2-methoxy-6-polyprenyl-1,4-benzoquinol methylase, mitochondrial	323	704	761	760
nanA		N-acetylneuraminate lyase	323	698	881	880
group_4333		Glycine cleavage system H-like protein	323	332	332	332
group_4335		hypothetical protein	323	983	995	994
group_4337		hypothetical protein	323	203	203	203
group_4338		hypothetical protein	323	164	191	189
gpmA_2		2,3-bisphosphoglycerate-dependent phosphoglycerate mutase	323	581	581	581
group_4341		hypothetical protein	323	626	626	626
pucK		Uric acid permease PucK	323	1229	1268	1267
group_4346		hypothetical protein	323	305	1337	1333
group_4347		hypothetical protein	323	518	1112	1110
gltB		Glutamate synthase [NADPH] small chain	323	1463	1463	1463
treR_2		HTH-type transcriptional regulator TreR	323	728	737	728
group_4350		hypothetical protein	323	500	524	523
group_4351		hypothetical protein	323	236	365	364
narT		putative nitrate transporter NarT	323	1169	1169	1169
nreC		Oxygen regulatory protein NreC	323	602	653	652
narX		Nitrate reductase-like protein NarX	323	677	677	677
group_4355		hypothetical protein	323	575	575	575
group_4358		putative amino-acid ABC transporter-binding protein	323	773	779	778
hlgB		Gamma-hemolysin component B	323	977	977	977
bioB		Biotin synthase	323	1007	1007	1007
cntF		Metal-staphylopine import system ATP-binding protein CntF	323	749	749	749
cntC		Metal-staphylopine import system permease protein CntC	323	866	869	868
ywaC		GTP pyrophosphokinase YwaC	323	692	692	692
srtA		Sortase A	323	620	695	621
group_4368		hypothetical protein	323	680	680	680
group_4369		hypothetical protein	323	650	1043	1041
group_4370		hypothetical protein	323	218	218	218
group_4371		hypothetical protein	323	431	431	431
rocA		1-pyrroline-5-carboxylate dehydrogenase	323	1544	1688	1544
bsaA_1		Glutathione peroxidase BsaA	323	461	476	475
miaA		tRNA dimethylallyltransferase	323	935	935	935
glpD		Aerobic glycerol-3-phosphate dehydrogenase	323	1547	1673	1672
group_4382		hypothetical protein	323	491	548	491
miaB		tRNA-2-methylthio-N(6)-dimethylallyladenosine synthase	323	611	1544	1541
rny		Ribonuclease Y	323	704	1559	1556
phaB		Acetoacetyl-CoA reductase	323	704	704	704
rnj2		Ribonuclease J 2	323	1673	1724	1676
truB		tRNA pseudouridine synthase B	323	914	917	916
infB		Translation initiation factor IF-2	323	1742	2126	2115
nusA		Transcription termination/antitermination protein NusA	323	830	1175	1173
topA		DNA topoisomerase 1	323	320	2075	2069
rbgA		Ribosome biogenesis GTPase A	323	884	884	884
fapR		Transcription factor FapR	323	557	572	563
rsgA		Small ribosomal subunit biogenesis GTPase RsgA	323	635	875	874
prkC		Serine/threonine-protein kinase PrkC	323	1946	1994	1993
group_4395		hypothetical protein	323	401	401	401
group_4396		hypothetical protein	323	164	164	164
group_4397		hypothetical protein	323	317	317	317
group_4398		hypothetical protein	323	1004	1004	1004
bioY		Biotin transporter BioY	323	554	569	554
ureC		Urease subunit alpha	323	1049	1715	1712
ureG		Urease accessory protein UreG	323	377	614	613
sarR		HTH-type transcriptional regulator SarR	323	260	347	346
group_4403		hypothetical protein	323	473	473	473
group_4404		hypothetical protein	323	482	530	529
glvR		HTH-type transcriptional regulator GlvR	323	764	770	764
hutI		Imidazolonepropionase	323	1238	1238	1238
group_4407		Putative 3-methyladenine DNA glycosylase	323	416	608	607
gltS		Sodium/glutamate symporter	323	1040	1208	1207
zntB		Zinc transport protein ZntB	323	743	947	946
group_4410		hypothetical protein	323	638	638	638
aaeA		p-hydroxybenzoic acid efflux pump subunit AaeA	323	647	647	647
group_4412		hypothetical protein	323	626	968	966
mqo1		putative malate:quinone oxidoreductase 1	323	644	1478	1475
group_4416		Ferredoxin--NADP reductase	323	515	1034	1032
isaA		putative transglycosylase IsaA	323	701	701	701
group_4418		hypothetical protein	323	1055	1055	1055
group_4419		hypothetical protein	323	377	428	378
fda		Fructose-bisphosphate aldolase class 1	323	890	890	890
group_4421		hypothetical protein	323	206	212	211
betA		Oxygen-dependent choline dehydrogenase	323	737	1709	1705
gbsA		Betaine aldehyde dehydrogenase	323	1385	1490	1489
opcR		HTH-type transcriptional repressor OpcR	323	563	563	563
yxdL		ABC transporter ATP-binding protein YxdL	323	710	755	754
group_4426		putative protein.1	323	104	104	104
yvyI		Putative mannose-6-phosphate isomerase YvyI	323	938	938	938
nicF		N-carbamoylsarcosine amidase	323	371	560	559
secY_1		Protein translocase subunit SecY	323	1211	1211	1211
ywqE_1		Tyrosine-protein phosphatase YwqE	323	548	767	766
cydD		ATP-binding/permease protein CydD	323	1631	1631	1631
ydhF		Oxidoreductase YdhF	323	860	908	907
group_4433		hypothetical protein	323	452	464	456
lacC_1		Tagatose-6-phosphate kinase	323	920	920	920
saeR		Response regulator SaeR	323	545	686	685
recQ_2		ATP-dependent DNA helicase RecQ	323	1004	1781	1778
opuBA		Choline transport ATP-binding protein OpuBA	323	977	977	977
opuCC_2		hypothetical protein	323	530	1514	1510
whiA		putative cell division protein WhiA	323	716	944	943
group_4442		hypothetical protein	323	188	338	188
group_4443		hypothetical protein	323	236	236	236
pspB		Putative phosphoserine phosphatase 2	323	179	584	580
group_4445		Organic hydroperoxide resistance protein-like protein	323	422	422	422
epsL		putative sugar transferase EpsL	323	287	557	556
ybaN		Inner membrane protein YbaN	323	383	383	383
ptsG_1		PTS system glucose-specific EIICBA component	323	2045	2045	2045
caiA		Crotonobetainyl-CoA reductase	323	296	1211	1208
hmp		Flavohemoprotein	323	1145	1145	1145
purF		Amidophosphoribosyltransferase	323	1460	1484	1483
purK		N5-carboxyaminoimidazole ribonucleotide synthase	323	1124	1124	1124
slyA_1		Transcriptional regulator SlyA	323	407	419	418
dapX		putative N-acetyl-LL-diaminopimelate aminotransferase	323	1154	1154	1154
menD		2-succinyl-5-enolpyruvyl-6-hydroxy-3-cyclohexene-1-carboxylate synthase	323	1673	1673	1673
pchA		Salicylate biosynthesis isochorismate synthase	323	641	1361	1358
group_4467		hypothetical protein	323	647	803	802
ugtP		Processive diacylglycerol beta-glucosyltransferase	323	719	1175	1173
yjbM		GTP pyrophosphokinase YjbM	323	578	635	634
yjbK		Putative triphosphatase YjbK	323	587	593	592
pepF1_2		Oligoendopeptidase F, plasmid	323	1466	1808	1806
trpS		Tryptophan--tRNA ligase	323	989	989	989
group_4473		hypothetical protein	323	542	542	542
pdhA		Pyruvate dehydrogenase E1 component subunit alpha	323	950	1112	1111
potB		Spermidine/putrescine transport system permease protein PotB	323	215	797	795
potD		Spermidine/putrescine-binding periplasmic protein	323	893	1073	1072
group_4477		hypothetical protein	323	1019	1019	1019
group_4479		hypothetical protein	323	275	275	275
tmcAL		tRNA(Met) cytidine acetate ligase	323	1139	1139	1139
srtB		Sortase B	323	734	734	734
isdG_1		Heme oxygenase (staphylobilin-producing) 1	323	311	323	322
group_4483		hypothetical protein	323	521	521	521
frdB		Fumarate reductase iron-sulfur subunit	323	815	815	815
group_4486		hypothetical protein	323	350	350	350
group_4487		hypothetical protein	323	197	521	519
prmC		Release factor glutamine methyltransferase	323	836	836	836
ywlC		Threonylcarbamoyl-AMP synthase	323	1046	1046	1046
mnaA_2		UDP-N-acetylglucosamine 2-epimerase	323	1127	1130	1127
ssbA_3		Single-stranded DNA-binding protein A	323	347	395	386
murF		UDP-N-acetylmuramoyl-tripeptide--D-alanyl-D-alanine ligase	323	1355	1358	1357
nagB_1		Glucosamine-6-phosphate deaminase	323	716	758	757
pdxK		Pyridoxine kinase	323	761	830	829
group_4496		Putative heme-dependent peroxidase	323	752	776	752
group_4497		putative ABC transporter permease protein	323	950	986	984
group_4498		hypothetical protein	323	506	506	506
mrpB		Na(+)/H(+) antiporter subunit B	323	425	425	425
mntA		Manganese-binding lipoprotein MntA	323	752	929	928
tagG		Teichoic acid translocation permease protein TagG	323	812	896	812
group_4505		hypothetical protein	323	1244	1295	1294
group_4508		putative autolysin SsaALP	323	617	797	796
group_4509		hypothetical protein	323	467	488	485
spsB_1		Signal peptidase IB	323	575	575	575
argG		Argininosuccinate synthase	323	1157	1205	1204
group_4514		Putative esterase	323	374	374	374
sufU		Zinc-dependent sulfurtransferase SufU	323	452	464	463
group_4516		hypothetical protein	323	944	1307	1305
metQ_1		Methionine-binding lipoprotein MetQ	323	821	821	821
metP_1		Methionine import system permease protein MetP	323	662	695	694
queE_2		hypothetical protein	323	1145	1151	1150
group_4521		hypothetical protein	323	200	206	205
ptpA		Low molecular weight protein-tyrosine-phosphatase PtpA	323	464	464	464
dinB		DNA polymerase IV	323	995	1070	1069
ligA		DNA ligase	323	1733	2003	2002
nadE		NH(3)-dependent NAD(+) synthetase	323	821	821	821
pheA		Bifunctional chorismate mutase/prephenate dehydratase	323	794	794	794
group_4527		hypothetical protein	323	1097	1097	1097
ytrA		HTH-type transcriptional repressor YtrA	323	380	569	380
tsaE		tRNA threonylcarbamoyladenosine biosynthesis protein TsaE	323	494	494	494
rimI		[Ribosomal protein S18]-alanine N-acetyltransferase	323	188	464	463
group_4531		hypothetical protein	323	626	659	626
groL		60 kDa chaperonin	323	1577	1616	1615
group_4537		hypothetical protein	323	188	188	188
thrC		Threonine synthase	323	986	1061	1060
katA		Catalase	323	1451	1517	1516
rpmG2_1		50S ribosomal protein L33 2	323	149	149	149
group_4541		hypothetical protein	323	230	239	238
group_4542		hypothetical protein	323	263	287	286
group_4543		hypothetical protein	323	467	467	467
parE		DNA topoisomerase 4 subunit B	323	716	1991	1987
mprF		Phosphatidylglycerol lysyltransferase	323	2522	2522	2522
msrA1		Peptide methionine sulfoxide reductase MsrA 1	323	464	509	508
phoU		Phosphate-specific transport system accessory protein PhoU	323	641	641	641
pstA		Phosphate transport system permease protein PstA	323	692	917	916
asd		Aspartate-semialdehyde dehydrogenase	323	989	989	989
group_4551		hypothetical protein	323	203	203	203
pgpB		hypothetical protein	323	461	614	613
rarD		Protein RarD	323	764	908	907
bceA_1		Bacitracin export ATP-binding protein BceA	323	569	758	755
rsmG		Ribosomal RNA small subunit methyltransferase G	323	719	734	719
rpmH		50S ribosomal protein L34	323	137	170	137
gyrB		DNA gyrase subunit B	323	494	1934	1929
group_4561		hypothetical protein	323	329	329	329
group_4562		hypothetical protein	323	923	956	923
rplI		50S ribosomal protein L9	323	446	446	446
walR		Transcriptional regulatory protein WalR	323	617	701	700
walK		Sensor protein kinase WalK	323	1190	1826	1824
gabR		HTH-type transcriptional regulatory protein GabR	323	1382	1382	1382
pdxS		Pyridoxal 5'-phosphate synthase subunit PdxS	323	839	887	886
pdxT		Pyridoxal 5'-phosphate synthase subunit PdxT	323	560	590	560
rsmC		Ribosomal RNA small subunit methyltransferase C	323	608	608	608
fusA		Elongation factor G	323	1010	2081	2077
group_4571		putative epimerase/dehydratase	323	965	965	965
ilvE		putative branched-chain-amino-acid aminotransferase	323	1076	1085	1076
dck		Deoxyadenosine/deoxycytidine kinase	323	662	662	662
tadA_2		tRNA-specific adenosine deaminase	323	470	470	470
azo1		FMN-dependent NADPH-azoreductase	323	566	566	566
sepA		Multidrug resistance efflux pump SepA	323	467	473	467
group_4593		putative uridylyltransferase	323	1187	1187	1187
ydjM		Inner membrane protein YdjM	323	515	515	515
group_4595		hypothetical protein	323	1370	1370	1370
fecD		Fe(3+) dicitrate transport system permease protein FecD	323	878	968	967
group_4597		Alkaline shock protein 23	323	509	524	509
group_4598		hypothetical protein	323	854	869	868
lacD		Tagatose 1,6-diphosphate aldolase	323	818	980	978
lacB		Galactose-6-phosphate isomerase subunit LacB	323	419	515	514
lacA		Galactose-6-phosphate isomerase subunit LacA	323	194	428	427
divIC		Cell division protein DivIC	323	374	392	391
purR		Pur operon repressor	323	737	824	823
group_4612		hypothetical protein	323	98	248	247
group_4615		hypothetical protein	323	404	473	472
yfhA		putative siderophore transport system permease protein YfhA	323	998	998	998
sbnB		N-((2S)-2-amino-2-carboxyethyl)-L-glutamate dehydrogenase	323	299	1010	1007
sbnD		Staphyloferrin B transporter	323	1172	1256	1176
sbnE		L-2,3-diaminopropanoate--citrate ligase	323	1736	1736	1736
group_4620		hypothetical protein	323	503	740	739
ileS		Isoleucine--tRNA ligase	323	2753	2753	2753
divIVA		hypothetical protein	323	596	617	614
mtlD		Mannitol-1-phosphate 5-dehydrogenase	323	1106	1106	1106
group_4625		tRNA-Tyr(gta)	323	83	83	83
oppD_1		Oligopeptide transport ATP-binding protein OppD	323	1082	1082	1082
map_1		Protein map	323	368	434	433
msrA2		Peptide methionine sulfoxide reductase MsrA 2	323	533	533	533
yhfK		putative sugar epimerase YhfK	323	665	665	665
mtnN		5'-methylthioadenosine/S-adenosylhomocysteine nucleosidase	323	683	689	686
group_4660		hypothetical protein	323	218	326	324
truA		tRNA pseudouridine synthase A	323	794	803	801
tarJ'		Ribulose-5-phosphate reductase 2	323	1025	1037	1025
group_4841		hypothetical protein	323	488	500	491
rnr		Ribonuclease R	323	2357	2390	2371
ldh2		L-lactate dehydrogenase 2	323	839	962	958
mqo2		putative malate:quinone oxidoreductase 2	323	245	1502	1492
group_4947		hypothetical protein	323	590	647	643
zur		Zinc-specific metallo-regulatory protein	323	194	413	409
steT		Serine/threonine exchanger SteT	323	1310	1334	1322
mscL		Large-conductance mechanosensitive channel	323	362	368	362
yggS		Pyridoxal phosphate homeostasis protein	323	590	674	668
group_4971		Putative 5'(3')-deoxyribonucleotidase	323	368	548	541
dnaG		DNA primase	323	1799	1835	1807
secA1_2		Protein translocase subunit SecA 1	323	1220	2537	2526
cidB		Holin-like protein CidB	323	593	695	688
prfB		Peptide chain release factor 2	323	992	1109	992
thiE		Thiamine-phosphate synthase	323	641	650	641
pepT_2		Peptidase T	323	1187	1229	1225
putB		Proline dehydrogenase 2	323	932	1019	1000
glpT		Glycerol-3-phosphate transporter	323	1271	1361	1357
hepT		Heptaprenyl diphosphate synthase component 2	323	959	971	959
prsA		Foldase protein PrsA	323	941	974	961
tagH_2		Teichoic acids export ATP-binding protein TagH	323	1517	1529	1517
group_652		hypothetical protein	323	167	1622	762
ptsH		Phosphocarrier protein HPr	323	266	266	266
acpP		Acyl carrier protein	323	233	233	233
cspLA		Cold shock-like protein CspLA	323	200	200	200
atpE		ATP synthase subunit c	323	212	212	212
tarD		Glycerol-3-phosphate cytidylyltransferase	323	398	398	398
rpmI		50S ribosomal protein L35	323	200	200	200
mraZ		Transcriptional regulator MraZ	323	431	431	431
cspA_2		Cold shock protein CspA	323	200	200	200
group_7595		hypothetical protein	323	92	92	92
rpsZ		30S ribosomal protein S14 type Z	323	185	185	185
group_7597		hypothetical protein	323	137	137	137
rpmG2_2		50S ribosomal protein L33 2	323	149	149	149
group_7599		tRNA-Arg(acg)	323	76	76	76
rsbV		Anti-sigma-B factor antagonist	323	326	326	326
ahpC		Alkyl hydroperoxide reductase C	323	569	569	569
group_7602		hypothetical protein	323	344	344	344
rpsU		30S ribosomal protein S21	323	176	176	176
glnR		HTH-type transcriptional regulator GlnR	323	368	368	368
rpsH		30S ribosomal protein S8	323	398	398	398
rpmC		50S ribosomal protein L29	323	209	209	209
rpmJ		50S ribosomal protein L36	323	113	113	113
dgkA		Undecaprenol kinase	323	344	344	344
pta		Phosphate acetyltransferase	323	986	986	986
group_7610		hypothetical protein	323	464	464	464
group_7611		hypothetical protein	323	431	431	431
ung		Uracil-DNA glycosylase	323	656	656	656
srrA		Transcriptional regulatory protein SrrA	323	725	725	725
dnaC		Replicative DNA helicase	323	1400	1400	1400
group_7615		hypothetical protein	323	815	815	815
rplP		50S ribosomal protein L16	323	434	434	434
group_7617		hypothetical protein	323	806	806	806
group_7618		hypothetical protein	323	329	329	329
grpE		Protein GrpE	323	626	626	626
nupC_2		Nucleoside permease NupC	323	1214	1214	1214
ltaS		Lipoteichoic acid synthase	323	1940	1940	1940
menB		1,4-dihydroxy-2-naphthoyl-CoA synthase	323	821	821	821
rpsM		30S ribosomal protein S13	323	365	365	365
group_7624		hypothetical protein	323	698	698	698
ltaA		putative glycolipid permease LtaA	323	1190	1190	1190
citZ		Citrate synthase 2	323	1121	1121	1121
ythB		Putative cytochrome bd menaquinol oxidase subunit II	323	1019	1019	1019
qoxA		putative quinol oxidase subunit 2	323	1100	1100	1100
gatC_2		Aspartyl/glutamyl-tRNA(Asn/Gln) amidotransferase subunit C	323	302	302	302
lrgB		Antiholin-like protein LrgB	323	701	701	701
purB		Adenylosuccinate lyase	323	1295	1295	1295
icd		Isocitrate dehydrogenase [NADP]	323	1268	1268	1268
yjjP		Inner membrane protein YjjP	323	761	761	761
rpsC		30S ribosomal protein S3	323	653	656	653
mnmG		tRNA uridine 5-carboxymethylaminomethyl modification enzyme MnmG	323	1877	1877	1877
rsbU		Phosphoserine phosphatase RsbU	323	1001	1001	1001
fmt		Methionyl-tRNA formyltransferase	323	935	935	935
yodB		HTH-type transcriptional regulator YodB	323	335	338	335
group_7639		hypothetical protein	323	452	452	452
group_7640		putative protein	323	362	362	362
dnaI		Primosomal protein DnaI	323	920	920	920
rplB		50S ribosomal protein L2	323	833	833	833
dtpT		Di-/tripeptide transporter	323	1505	1505	1505
group_7644		hypothetical protein	323	353	353	353
yitU		5-amino-6-(5-phospho-D-ribitylamino)uracil phosphatase YitU	323	824	824	824
group_7646		hypothetical protein	323	1295	1295	1295
pheS		Phenylalanine--tRNA ligase alpha subunit	323	1058	1058	1058
group_7648		hypothetical protein	323	611	611	611
rpsK		30S ribosomal protein S11	323	389	389	389
ktrA		Ktr system potassium uptake protein A	323	662	662	662
group_7651		hypothetical protein	323	782	782	782
fur		Ferric uptake regulation protein	323	449	449	449
leuS		Leucine--tRNA ligase	323	2417	2426	2417
rex		Redox-sensing transcriptional repressor Rex	323	635	635	635
rplV		50S ribosomal protein L22	323	353	353	353
nrdR		Transcriptional repressor NrdR	323	470	470	470
group_7657		hypothetical protein	323	1316	1316	1316
nirQ		Denitrification regulatory protein NirQ	323	791	791	791
cpdA_2		3',5'-cyclic adenosine monophosphate phosphodiesterase CpdA	323	1196	1196	1196
ypdA		Sensor histidine kinase YpdA	323	1754	1754	1754
pyrD		Dihydroorotate dehydrogenase (quinone)	323	1064	1064	1064
group_7663		tRNA-Leu(taa)	323	88	88	88
fabI		Enoyl-[acyl-carrier-protein] reductase [NADPH] FabI	323	770	770	770
proS		Proline--tRNA ligase	323	1703	1703	1703
pgk		Phosphoglycerate kinase	323	1190	1190	1190
ctsR		Transcriptional regulator CtsR	323	470	470	470
rpe		Ribulose-phosphate 3-epimerase	323	644	644	644
sufC		Vegetative protein 296	323	761	761	761
odh		Opine dehydrogenase	323	1082	1082	1082
nusG		Transcription termination/antitermination protein NusG	323	545	548	547
udk		Uridine kinase	323	623	623	623
pyrC		Dihydroorotase	323	1277	1277	1277
rplF		50S ribosomal protein L6	323	536	536	536
yqfL		Putative pyruvate, phosphate dikinase regulatory protein	323	818	818	818
mutS_1		DNA mismatch repair protein MutS	323	2618	2618	2618
adk		Adenylate kinase	323	647	647	647
nrdE		Ribonucleoside-diphosphate reductase subunit alpha	323	2105	2105	2105
secDF		Protein translocase subunit SecDF	323	2279	2279	2279
pyrG		CTP synthase	323	1595	1610	1609
qoxB		putative quinol oxidase subunit 1	323	1988	1988	1988
typA		GTP-binding protein TypA/BipA	323	1847	1847	1847
bmrA		Multidrug resistance ABC transporter ATP-binding/permease protein BmrA	323	1727	1727	1727
group_7684		hypothetical protein	323	989	989	989
trxA		Thioredoxin	323	314	314	314
ssbA_1		Single-stranded DNA-binding protein A	323	503	503	503
pdhD		Dihydrolipoyl dehydrogenase	323	1406	1406	1406
glmS		Glutamine--fructose-6-phosphate aminotransferase [isomerizing]	323	1805	1805	1805
cysK		Cysteine synthase	323	932	932	932
parC		DNA topoisomerase 4 subunit A	323	2402	2402	2402
pgsA		CDP-diacylglycerol--glycerol-3-phosphate 3-phosphatidyltransferase	323	578	578	578
argF		Ornithine carbamoyltransferase	323	1001	1001	1001
trxB		Thioredoxin reductase	323	929	935	934
ruvB_2		Holliday junction ATP-dependent DNA helicase RuvB	323	1697	1697	1697
queA		S-adenosylmethionine:tRNA ribosyltransferase-isomerase	323	1025	1025	1025
mtaB		Threonylcarbamoyladenosine tRNA methylthiotransferase MtaB	323	1346	1346	1346
ilvC		Ketol-acid reductoisomerase (NADP(+))	323	1004	1004	1004
yibN		putative protein YibN	323	386	386	386
murA2		UDP-N-acetylglucosamine 1-carboxyvinyltransferase 2	323	1259	1259	1259
group_7700		hypothetical protein	323	1544	1553	1548
rpsL		30S ribosomal protein S12	323	413	413	413
guaB		Inosine-5'-monophosphate dehydrogenase	323	1466	1466	1466
znuB		High-affinity zinc uptake system membrane protein ZnuB	323	872	872	872
group_7704		hypothetical protein	323	317	317	317
rlmN		putative dual-specificity RNA methyltransferase RlmN	323	1094	1094	1094
prfC		Peptide chain release factor 3	323	1562	1562	1562
dnaN		Beta sliding clamp	323	1133	1133	1133
group_7708		hypothetical protein	323	980	980	980
mntR		HTH-type transcriptional regulator MntR	323	644	644	644
cggR		Central glycolytic genes regulator	323	1013	1013	1013
ctaB2		Protoheme IX farnesyltransferase 2	323	911	911	911
atpA		ATP synthase subunit alpha	323	1508	1508	1508
coaBC		Coenzyme A biosynthesis bifunctional protein CoaBC	323	1196	1199	1198
group_7718		tRNA-Glu(ttc)	323	73	73	73
lysS		Lysine--tRNA ligase	323	1487	1487	1487
accD		Acetyl-coenzyme A carboxylase carboxyl transferase subunit beta	323	857	857	857
rplJ		50S ribosomal protein L10	323	500	503	500
ktrB_1		Ktr system potassium uptake protein B	323	1358	1358	1358
mreC		Cell shape-determining protein MreC	323	842	842	842
group_7724		hypothetical protein	323	1397	1397	1397
rodA		Peptidoglycan glycosyltransferase RodA	323	1202	1202	1202
sdhC		Succinate dehydrogenase cytochrome b558 subunit	323	614	614	614
rplO		50S ribosomal protein L15	323	440	440	440
rpsB		30S ribosomal protein S2	323	767	767	767
group_7729		hypothetical protein	323	365	365	365
rplR		50S ribosomal protein L18	323	359	359	359
pflA		Pyruvate formate-lyase-activating enzyme	323	755	755	755
ybbH_1		putative HTH-type transcriptional regulator YbbH	323	878	878	878
mntH_1		Divalent metal cation transporter MntH	323	1352	1364	1352
argR_1		Arginine repressor	323	452	452	452
ykoE		Putative HMP/thiamine permease protein YkoE	323	575	575	575
lepA		Elongation factor 4	323	1823	1823	1823
ftsK		DNA translocase FtsK	323	2366	2369	2368
serS		Serine--tRNA ligase	323	1286	1286	1286
pfkA		ATP-dependent 6-phosphofructokinase	323	968	968	968
ychF		Ribosome-binding ATPase YchF	323	1091	1097	1096
gcvT		Aminomethyltransferase	323	1091	1091	1091
pyrB		Aspartate carbamoyltransferase	323	881	881	881
group_7743		hypothetical protein	323	920	920	920
secY_2		Protein translocase subunit SecY	323	1292	1292	1292
femA_1		Aminoacyltransferase FemA	323	1262	1262	1262
vraS		Sensor protein VraS	323	1043	1043	1043
mgtE		Magnesium transporter MgtE	323	1385	1385	1385
yhaM		3'-5' exoribonuclease YhaM	323	941	941	941
tarL		Teichoic acid ribitol-phosphate polymerase TarL	323	1685	1688	1687
hpt		Hypoxanthine-guanine phosphoribosyltransferase	323	539	539	539
ftsL		Cell division protein FtsL	323	401	401	401
thyA		Thymidylate synthase	323	956	956	956
pyk		Pyruvate kinase	323	1757	1757	1757
tal		Transaldolase	323	713	713	713
group_7755		hypothetical protein	323	1268	1268	1268
hisI		Histidine biosynthesis bifunctional protein HisIE	323	632	632	632
group_7757	atl_3	Bifunctional autolysin	323	854	854	854
rplA		50S ribosomal protein L1	323	689	692	691
tig		Trigger factor	323	1301	1301	1301
sepF		Cell division protein SepF	323	563	563	563
spxA		Regulatory protein Spx	323	395	395	395
vraR		Response regulator protein VraR	323	629	629	629
pnp_1		Polyribonucleotide nucleotidyltransferase	323	2096	2096	2096
group_7766		hypothetical protein	323	602	602	602
mnhC1		Na(+)/H(+) antiporter subunit C1	323	341	341	341
cfiB		2-oxoglutarate carboxylase small subunit	323	1355	1355	1355
ydcV		Inner membrane ABC transporter permease protein YdcV	323	809	809	809
group_7770		hypothetical protein	323	1199	1199	1199
mrpE		Na(+)/H(+) antiporter subunit E	323	482	482	482
lexA_1		LexA repressor	323	623	623	623
group_7773		hypothetical protein	323	1061	1061	1061
group_7774		hypothetical protein	323	1145	1145	1145
nrdI		Protein NrdI	323	398	398	398
fba		Fructose-bisphosphate aldolase	323	860	860	860
patA		Peptidoglycan O-acetyltransferase	323	1214	1217	1214
arcR		HTH-type transcriptional regulator ArcR	323	704	704	704
upp		Uracil phosphoribosyltransferase	323	629	629	629
gpsB		Cell cycle protein GpsB	323	344	344	344
ruvB_1		Holliday junction ATP-dependent DNA helicase RuvB	323	1004	1004	1004
darA		Cyclic di-AMP receptor A	323	329	329	329
efp		Elongation factor P	323	557	557	557
aspS		Aspartate--tRNA ligase	323	1766	1766	1766
pbpB		Penicillin-binding protein 2B	323	2234	2234	2234
dnaA		Chromosomal replication initiator protein DnaA	323	1361	1361	1361
group_7793		hypothetical protein	323	440	440	440
lipA_2		Lipoyl synthase	323	917	917	917
group_7795		hypothetical protein	323	1280	1280	1280
map_3		Methionine aminopeptidase	323	758	758	758
murC		UDP-N-acetylmuramate--L-alanine ligase	323	1313	1313	1313
nadK		NAD kinase	323	809	809	809
rlmL		Ribosomal RNA large subunit methyltransferase L	323	1145	1145	1145
sigA		RNA polymerase sigma factor SigA	323	1106	1106	1106
hslV		ATP-dependent protease subunit HslV	323	545	545	545
argS		Arginine--tRNA ligase	323	1661	1661	1661
arlR		Response regulator ArlR	323	659	659	659
group_7804		PhoH-like protein	323	947	947	947
group_7805		Phosphomevalonate kinase	323	1076	1076	1076
yfiY		putative siderophore-binding lipoprotein YfiY	323	992	992	992
mnhB1		Na(+)/H(+) antiporter subunit B1	323	428	428	428
gapA1		Glyceraldehyde-3-phosphate dehydrogenase 1	323	1010	1010	1010
rplM		50S ribosomal protein L13	323	437	437	437
mntB_1		Manganese transport system ATP-binding protein MntB	323	743	743	743
group_7811		hypothetical protein	323	368	368	368
ffh		Signal recognition particle protein	323	1367	1367	1367
hrcA		Heat-inducible transcription repressor HrcA	323	977	977	977
femB		Aminoacyltransferase FemB	323	1259	1259	1259
sbnI		L-serine kinase SbnI	323	764	764	764
group_7816		hypothetical protein	323	1070	1070	1070
nupG		Purine nucleoside transport protein NupG	323	1229	1229	1229
dagK		Diacylglycerol kinase	323	947	947	947
uppS		Isoprenyl transferase	323	770	770	770
glnA		Glutamine synthetase	323	1340	1340	1340
group_7821		hypothetical protein	323	308	308	308
rpsJ		30S ribosomal protein S10	323	308	308	308
rplX		50S ribosomal protein L24	323	317	317	317
gatA_2		Glutamyl-tRNA(Gln) amidotransferase subunit A	323	1457	1457	1457
fabZ		3-hydroxyacyl-[acyl-carrier-protein] dehydratase FabZ	323	440	440	440
potA		Spermidine/putrescine import ATP-binding protein PotA	323	1094	1094	1094
rpoA		DNA-directed RNA polymerase subunit alpha	323	944	944	944
mnhE1		Na(+)/H(+) antiporter subunit E1	323	479	479	479
ymdB		2',3'-cyclic-nucleotide 2'-phosphodiesterase	323	797	797	797
rpsG		30S ribosomal protein S7	323	470	470	470
dtd3		D-aminoacyl-tRNA deacylase	323	773	773	773
gdpP		Cyclic-di-AMP phosphodiesterase GdpP	323	1967	1967	1967
atpB		ATP synthase subunit a	323	728	728	728
sufT		Fe-S protein maturation auxiliary factor SufT	323	308	308	308
clpP_1		ATP-dependent Clp protease proteolytic subunit	323	587	587	587
cymR		HTH-type transcriptional regulator CymR	323	422	422	422
group_7837		putative protein	323	1646	1646	1646
clpX		ATP-dependent Clp protease ATP-binding subunit ClpX	323	1262	1262	1262
rnc		Ribonuclease 3	323	731	731	731
ppaC		putative manganese-dependent inorganic pyrophosphatase	323	929	929	929
sdhA		L-serine dehydratase, alpha chain	323	899	899	899
recA		Protein RecA	323	1043	1043	1043
xseA		Exodeoxyribonuclease 7 large subunit	323	1337	1337	1337
carB		Carbamoyl-phosphate synthase large chain	323	3173	3173	3173
group_7845		Putative TrmH family tRNA/rRNA methyltransferase	323	746	746	746
yrrK		Putative pre-16S rRNA nuclease	323	428	428	428
fabH		3-oxoacyl-[acyl-carrier-protein] synthase 3	323	941	941	941
rpoC		DNA-directed RNA polymerase subunit beta'	323	3623	3623	3623
murD		UDP-N-acetylmuramoylalanine--D-glutamate ligase	323	1349	1349	1349
qoxC		Quinol oxidase subunit 3	323	605	605	605
rsmH		Ribosomal RNA small subunit methyltransferase H	323	935	935	935
metK		S-adenosylmethionine synthase	323	1193	1196	1193
gatB_2		Aspartyl/glutamyl-tRNA(Asn/Gln) amidotransferase subunit B	323	1427	1427	1427
ezrA		Septation ring formation regulator EzrA	323	1688	1694	1693
group_7855		hypothetical protein	323	308	308	308
pcrA		ATP-dependent DNA helicase PcrA	323	2192	2192	2192
ftsH		ATP-dependent zinc metalloprotease FtsH	323	2093	2093	2093
radA		DNA repair protein RadA	323	1364	1364	1364
rutB		Peroxyureidoacrylate/ureidoacrylate amidohydrolase RutB	323	560	560	560
pyrR		Bifunctional protein PyrR	323	527	527	527
ftsW		putative peptidoglycan glycosyltransferase FtsW	323	1226	1226	1226
ftsA		Cell division protein FtsA	323	1406	1412	1409
der_2		GTPase Der	323	1310	1310	1310
deoD1		Purine nucleoside phosphorylase DeoD-type 1	323	710	710	710
group_7872		hypothetical protein	323	1373	1373	1373
rho		Transcription termination factor Rho	323	1316	1316	1316
pycA		Pyruvate carboxylase	323	3452	3461	3452
group_7875		putative protein	323	902	902	902
sodA		Superoxide dismutase [Mn/Fe] 1	323	599	599	599
gltX		Glutamate--tRNA ligase	323	1454	1454	1454
hemC		Porphobilinogen deaminase	323	926	926	926
tcaR		HTH-type transcriptional regulator TcaR	323	455	455	455
murA1		UDP-N-acetylglucosamine 1-carboxyvinyltransferase 1	323	1265	1265	1265
group_7881		hypothetical protein	323	692	692	692
hemE		Uroporphyrinogen decarboxylase	323	1037	1037	1037
atpG		ATP synthase gamma chain	323	866	866	866
tgt		Queuine tRNA-ribosyltransferase	323	1139	1139	1139
acnA		Aconitate hydratase A	323	2705	2705	2705
dltD		Protein DltD	323	1175	1175	1175
dps		General stress protein 20U	323	443	443	443
thrS		Threonine--tRNA ligase	323	1934	1952	1937
pdhB		Pyruvate dehydrogenase E1 component subunit beta	323	977	977	977
gpmA_1		2,3-bisphosphoglycerate-dependent phosphoglycerate mutase	323	686	686	686
gltT		Proton/sodium-glutamate symport protein	323	1277	1277	1277
plsY		Glycerol-3-phosphate acyltransferase	323	608	608	608
ybbH_3		putative HTH-type transcriptional regulator YbbH	323	872	872	872
pflB		Formate acetyltransferase	323	2249	2249	2249
ribF		Bifunctional riboflavin kinase/FMN adenylyltransferase	323	971	971	971
pdhC_1		Dihydrolipoyllysine-residue acetyltransferase component of pyruvate dehydrogenase complex	323	1283	1292	1291
hslO		33 kDa chaperonin	323	881	881	881
mcsB		Protein-arginine kinase	323	1010	1010	1010
thiK		hypothetical protein	323	791	791	791
tsf		Elongation factor Ts	323	881	881	881
xerD_1		Tyrosine recombinase XerD	323	887	887	887
group_7902		hypothetical protein	323	608	608	608
msmX		Oligosaccharides import ATP-binding protein MsmX	323	1097	1097	1097
pyrE		Orotate phosphoribosyltransferase	323	611	611	611
sucD		Succinate--CoA ligase [ADP-forming] subunit alpha	323	908	908	908
hemL1		Glutamate-1-semialdehyde 2,1-aminomutase 1	323	1286	1286	1286
pbuG		Guanine/hypoxanthine permease PbuG	323	1334	1334	1334
rlhA		23S rRNA 5-hydroxycytidine synthase	323	923	923	923
cntA		Metal-staphylopine-binding protein CntA	323	1598	1598	1598
rpsE		30S ribosomal protein S5	323	500	500	500
pepA_2		Glutamyl aminopeptidase	323	1076	1076	1076
group_7912		putative protein	323	374	374	374
yidC		Membrane protein insertase YidC	323	866	872	871
group_7914		NAD-dependent malic enzyme	323	1229	1229	1229
isdE		High-affinity heme uptake system protein IsdE	323	878	878	878
recF		DNA replication and repair protein RecF	323	1112	1112	1112
sbnA		N-(2-amino-2-carboxyethyl)-L-glutamate synthase	323	980	980	980
era		GTPase Era	323	899	899	899
cshA		DEAD-box ATP-dependent RNA helicase CshA	323	1520	1520	1520
tkt		Transketolase	323	1988	1988	1988
mgsR		Regulatory protein MgsR	323	356	356	356
pyrH		Uridylate kinase	323	722	722	722
group_7923		hypothetical protein	323	497	497	497
dgk		Deoxyguanosine kinase	323	617	617	617
atpD		ATP synthase subunit beta	323	1412	1412	1412
polC		DNA polymerase III PolC-type	323	4316	4343	4316
glpF		Glycerol uptake facilitator protein	323	812	818	817
rplD		50S ribosomal protein L4	323	623	623	623
group_7929		Glucosaminate ammonia-lyase	323	986	986	986
ythA		Putative cytochrome bd menaquinol oxidase subunit I	323	1361	1361	1361
pckA		Phosphoenolpyruvate carboxykinase (ATP)	323	1592	1592	1592
hslU		ATP-dependent protease ATPase subunit HslU	323	1403	1403	1403
glyA		Serine hydroxymethyltransferase	323	1238	1238	1238
pstS		Phosphate-binding protein PstS	323	983	983	983
mnhD1_1		Na(+)/H(+) antiporter subunit D1	323	1493	1499	1496
purA		Adenylosuccinate synthetase	323	1283	1283	1283
rnj1		Ribonuclease J 1	323	1697	1697	1697
tagO		putative undecaprenyl-phosphate N-acetylglucosaminyl 1-phosphate transferase	323	1055	1055	1055
eno		Enolase	323	1304	1304	1304
group_7940		hypothetical protein	323	383	383	383
group_7941		hypothetical protein	323	1010	1010	1010
rbfA		Ribosome-binding factor A	323	350	350	350
accA		Acetyl-coenzyme A carboxylase carboxyl transferase subunit alpha	323	944	944	944
ftsZ		Cell division protein FtsZ	323	1172	1172	1172
ecsA		ABC-type transporter ATP-binding protein EcsA	323	740	740	740
uhpT		Hexose-6-phosphate:phosphate antiporter	323	1379	1388	1379
tmk		Thymidylate kinase	323	617	617	617
group_7948		NADH dehydrogenase-like protein	323	1208	1208	1208
zwf		Glucose-6-phosphate 1-dehydrogenase	323	1484	1484	1484
group_7950		hypothetical protein	323	1262	1265	1264
odhA		2-oxoglutarate dehydrogenase E1 component	323	2798	2798	2798
rnpA		Ribonuclease P protein component	323	347	347	347
sucC		Succinate--CoA ligase [ADP-forming] subunit beta	323	1166	1166	1166
codY		GTP-sensing transcriptional pleiotropic repressor CodY	323	773	773	773
group_7955		hypothetical protein	323	617	617	617
mntB_2		Manganese transport system membrane protein MntB	323	836	836	836
opuD_1		Glycine betaine transporter OpuD	323	1622	1622	1622
asnS		Asparagine--tRNA ligase	323	1292	1292	1292
rpsI		30S ribosomal protein S9	323	398	398	398
cdaA		Cyclic di-AMP synthase CdaA	323	809	809	809
nrdF		Ribonucleoside-diphosphate reductase subunit beta	323	971	971	971
mnhA1		Na(+)/H(+) antiporter subunit A1	323	2405	2405	2405
fepC		Ferric enterobactin transport ATP-binding protein FepC	323	797	797	797
gmk		Guanylate kinase	323	623	623	623
group_7965		hypothetical protein	323	875	875	875
relA		GTP pyrophosphokinase	323	2189	2210	2209
tarI1		Ribitol-5-phosphate cytidylyltransferase 1	323	716	716	716
yifK		putative transport protein YifK	323	1379	1379	1379
guaA		GMP synthase [glutamine-hydrolyzing]	323	1541	1541	1541
group_7970		hypothetical protein	323	944	944	944
group_7971		tRNA-Lys(ttt)	323	73	73	73
mraY		Phospho-N-acetylmuramoyl-pentapeptide-transferase	323	965	965	965
ureA		Urease subunit gamma	323	302	302	302
greA		Transcription elongation factor GreA	323	476	476	476
rplS		50S ribosomal protein L19	323	350	350	350
nnrD		ADP-dependent (S)-NAD(P)H-hydrate dehydratase	323	812	812	812
cmk		Cytidylate kinase	323	659	659	659
uvrB_2		UvrABC system protein B	323	1985	1985	1985
group_7980		hypothetical protein	323	506	506	506
carA_1		Carbamoyl-phosphate synthase small chain	323	1100	1100	1100
metG		Methionine--tRNA ligase	323	1973	1973	1973
garK_2		Glycerate 2-kinase	323	1124	1124	1124
tuf		Elongation factor Tu	323	1184	1184	1184
group_7985		hypothetical protein	323	1295	1295	1295
prfA		Peptide chain release factor 1	323	1076	1076	1076
ybiT		putative ABC transporter ATP-binding protein YbiT	323	1601	1601	1601
hprK		HPr kinase/phosphorylase	323	932	932	932
rpoB		DNA-directed RNA polymerase subunit beta	323	3551	3557	3551
coaD		Phosphopantetheine adenylyltransferase	323	482	482	482
fabG		3-oxoacyl-[acyl-carrier-protein] reductase FabG	323	734	734	734
clpC		ATP-dependent Clp protease ATP-binding subunit ClpC	323	2456	2456	2456
tarJ		Ribulose-5-phosphate reductase 1	323	1025	1025	1025
group_7994		hypothetical protein	323	302	302	302
group_7995		hypothetical protein	323	953	953	953
ptsI		Phosphoenolpyruvate-protein phosphotransferase	323	1718	1718	1718
glmM		Phosphoglucosamine mutase	323	1355	1355	1355
group_7998		hypothetical protein	323	602	602	602
atpC		ATP synthase epsilon chain	323	404	404	404
iscS_1		Cysteine desulfurase IscS	323	1142	1142	1142
group_8001		hypothetical protein	323	782	782	782
group_8002		hypothetical protein	323	494	494	494
group_8003		hypothetical protein	323	473	473	473
group_8004		hypothetical protein	323	701	701	701
tagU_2		Polyisoprenyl-teichoic acid--peptidoglycan teichoic acid transferase TagU	323	947	947	947
group_8006		hypothetical protein	323	320	320	320
priA		primosomal protein N'	323	2408	2408	2408
mnmE		tRNA modification GTPase MnmE	323	1379	1379	1379
plsC		1-acyl-sn-glycerol-3-phosphate acyltransferase	323	617	617	617
valS		Valine--tRNA ligase	323	2630	2630	2630
prs		Ribose-phosphate pyrophosphokinase	323	965	965	965
group_8012		PTS system EIIBC component	323	1454	1454	1454
rplQ		50S ribosomal protein L17	323	368	368	368
gpmI		2,3-bisphosphoglycerate-independent phosphoglycerate mutase	323	1517	1517	1517
group_8015		Putative universal stress protein	323	500	500	500
yugI		General stress protein 13	323	377	377	377
group_8017		Gluconeogenesis factor	323	995	995	995
IMPDH		Inosine-5'-monophosphate dehydrogenase	323	1298	1301	1298
rsfS		Ribosomal silencing factor RsfS	323	353	353	353
glyQS		Glycine--tRNA ligase	323	1391	1391	1391
frdA		Fumarate reductase flavoprotein subunit	323	1763	1766	1765
cynR		HTH-type transcriptional regulator CynR	323	863	863	863
group_8023		Nucleoid-associated protein	323	317	317	317
deoB		Phosphopentomutase	323	1178	1178	1178
fabF		3-oxoacyl-[acyl-carrier-protein] synthase 2	323	1244	1250	1244
group_8026		hypothetical protein	323	344	344	344
group_8027		hypothetical protein	323	203	203	203
noc		Nucleoid occlusion protein	323	839	839	839
group_8029		hypothetical protein	323	284	284	284
gcvPA		putative glycine dehydrogenase (decarboxylating) subunit 1	323	1346	1346	1346
panB		3-methyl-2-oxobutanoate hydroxymethyltransferase	323	818	818	818
group_8032		hypothetical protein	323	236	236	236
group_8033		putative protein	323	1028	1028	1028
rplGB		Ribosome-associated protein L7Ae-like protein	323	254	254	254
dltA		D-alanine--D-alanyl carrier protein ligase	323	1457	1457	1457
cdd		Cytidine deaminase	323	404	404	404
ydaP		Putative thiamine pyrophosphate-containing protein YdaP	323	1739	1739	1739
ackA		Acetate kinase	323	1202	1202	1202
dltC		D-alanyl carrier protein	323	236	236	236
group_8040		Putative aldehyde dehydrogenase	323	1427	1427	1427
recU		Holliday junction resolvase RecU	323	626	626	626
group_8042		hypothetical protein	323	968	968	968
mutS2		Endonuclease MutS2	323	2348	2348	2348
gapA2		Glyceraldehyde-3-phosphate dehydrogenase 2	323	1025	1025	1025
smc_2		hypothetical protein	323	2951	2981	2979
hup		DNA-binding protein HU	323	272	272	272
lpd3		Dihydrolipoyl dehydrogenase	323	1421	1421	1421
group_8048		hypothetical protein	323	557	557	557
tatAy		Sec-independent protein translocase protein TatAy	323	215	215	215
yutF		Acid sugar phosphatase	323	779	785	779
esaB		Type VII secretion system accessory factor EsaB	323	242	242	242
group_8052		hypothetical protein	323	236	236	236
aldC_1		Alpha-acetolactate decarboxylase	323	701	704	703
nasD		Nitrite reductase [NAD(P)H]	323	2405	2405	2405
rpmE2		50S ribosomal protein L31 type B	323	254	254	254
yhgF		Protein YhgF	323	2138	2138	2138
murG		UDP-N-acetylglucosamine--N-acetylmuramyl-(pentapeptide) pyrophosphoryl-undecaprenol N-acetylglucosamine transferase	323	1070	1070	1070
fpgS		Folylpolyglutamate synthase	323	1271	1271	1271
group_8059		Phosphorylated carbohydrates phosphatase	323	635	635	635
dnaD		DNA replication protein DnaD	323	686	686	686
murB		UDP-N-acetylenolpyruvoylglucosamine reductase	323	923	935	923
korA		2-oxoglutarate oxidoreductase subunit KorA	323	1760	1760	1760
yigZ		hypothetical protein	323	641	641	641
rbsK		Ribokinase	323	914	914	914
rimM		Ribosome maturation factor RimM	323	503	503	503
nfuA		Fe/S biogenesis protein NfuA	323	242	242	242
rluD_1		Ribosomal large subunit pseudouridine synthase D	323	917	917	917
group_8068		3-hexulose-6-phosphate synthase	323	632	632	632
group_8069		hypothetical protein	323	1238	1241	1238
ftsY		Signal recognition particle receptor FtsY	323	1250	1250	1250
mnhF1		Na(+)/H(+) antiporter subunit F1	323	293	293	293
pgi		Glucose-6-phosphate isomerase	323	1331	1331	1331
glcK		Glucokinase	323	986	986	986
rpsF		30S ribosomal protein S6	323	296	296	296
lipL		Octanoyl-[GcvH]:protein N-octanoyltransferase	323	833	836	835
murT		Lipid II isoglutaminyl synthase (glutamine-hydrolyzing) subunit MurT	323	1313	1313	1313
group_8077		hypothetical protein	323	260	260	260
hflX		GTPase HflX	323	1238	1238	1238
rpiA		Ribose-5-phosphate isomerase A	323	686	692	686
yfiC		tRNA1(Val) (adenine(37)-N6)-methyltransferase	323	725	725	725
tagH_1		Teichoic acids export ATP-binding protein TagH	323	794	794	794
dat		D-alanine aminotransferase	323	848	848	848
yacL		putative PIN and TRAM-domain containing protein YacL	323	1073	1073	1073
xseB		Exodeoxyribonuclease 7 small subunit	323	230	230	230
ald2		Alanine dehydrogenase 2	323	1118	1118	1118
purH		Bifunctional purine biosynthesis protein PurH	323	1478	1478	1478
zapA		Cell division protein ZapA	323	266	266	266
copZ		Copper chaperone CopZ	323	206	206	206
group_8089		hypothetical protein	323	2270	2273	2272
tarF		Teichoic acid glycerol-phosphate transferase	323	1169	1169	1169
group_8091		hypothetical protein	323	539	539	539
mvaS		Hydroxymethylglutaryl-CoA synthase	323	1166	1166	1166
oxyR		Hydrogen peroxide-inducible genes activator	323	866	866	866
ddl		D-alanine--D-alanine ligase	323	1070	1070	1070
folA		Dihydrofolate reductase	323	479	479	479
group_8096		hypothetical protein	323	860	860	860
ytpA		Phospholipase YtpA	323	827	827	827
group_8098		hypothetical protein	323	1031	1031	1031
ldh1		L-lactate dehydrogenase 1	323	953	953	953
menA		1,4-dihydroxy-2-naphthoate octaprenyltransferase	323	938	938	938
femX		Lipid II:glycine glycyltransferase	323	1253	1265	1264
veg		Protein Veg	323	263	263	263
mgrA		HTH-type transcriptional regulator MgrA	323	443	443	443
glcU_1		putative glucose uptake protein GlcU	323	881	881	881
group_8105		hypothetical protein	323	527	527	527
ruvA		Holliday junction ATP-dependent DNA helicase RuvA	323	602	602	602
group_8107		hypothetical protein	323	698	698	698
queF		NADPH-dependent 7-cyano-7-deazaguanine reductase	323	494	500	499
tadA_1		tRNA-specific adenosine deaminase	323	431	431	431
yajC		Sec translocon accessory complex subunit YajC	323	260	260	260
hemA		Glutamyl-tRNA reductase	323	1346	1346	1346
rpsO		30S ribosomal protein S15	323	269	269	269
group_8113		hypothetical protein	323	455	455	455
rpsS		30S ribosomal protein S19	323	278	278	278
group_8115		hypothetical protein	323	263	263	263
rpsR		30S ribosomal protein S18	323	242	242	242
rimP		Ribosome maturation factor RimP	323	467	467	467
group_8118		hypothetical protein	323	233	233	233
pth		Peptidyl-tRNA hydrolase	323	572	572	572
sauU		putative sulfoacetate transporter SauU	323	1274	1277	1276
treR_1		HTH-type transcriptional regulator TreR	323	950	950	950
group_8122		hypothetical protein	323	494	494	494
gcvPB		putative glycine dehydrogenase (decarboxylating) subunit 2	323	1472	1472	1472
phoP		Alkaline phosphatase synthesis transcriptional regulatory protein PhoP	323	701	704	703
ywiB		putative beta-barrel protein YwiB	323	416	416	416
copA		Copper-exporting P-type ATPase	323	2408	2408	2408
group_8127		hypothetical protein	323	866	866	866
nfo		putative endonuclease 4	323	890	890	890
group_8129		hypothetical protein	323	221	221	221
queH		Epoxyqueuosine reductase QueH	323	722	722	722
hdl IVa		(S)-2-haloacid dehalogenase 4A	323	719	719	719
cshB		DEAD-box ATP-dependent RNA helicase CshB	323	1346	1346	1346
group_8133		hypothetical protein	323	254	254	254
frr		Ribosome-recycling factor	323	554	554	554
group_8135		hypothetical protein	323	581	584	581
group_8136		hypothetical protein	323	854	866	865
modB		Molybdenum transport system permease protein ModB	323	671	671	671
rlmH		Ribosomal RNA large subunit methyltransferase H	323	479	479	479
group_8139		Putative peptidyl-prolyl cis-trans isomerase	323	593	593	593
rplK		50S ribosomal protein L11	323	422	422	422
group_8141		hypothetical protein	323	716	716	716
group_8142		hypothetical protein	323	263	263	263
group_8143		Putative dipeptidase	323	1409	1409	1409
nanE		Putative N-acetylmannosamine-6-phosphate 2-epimerase	323	668	668	668
group_8145		hypothetical protein	323	1007	1007	1007
msrR		Regulatory protein MsrR	323	983	983	983
lacR		Lactose phosphotransferase system repressor	323	755	755	755
folE2		GTP cyclohydrolase FolE2	323	878	878	878
group_8149		hypothetical protein	323	458	458	458
dnaJ		Chaperone protein DnaJ	323	1139	1139	1139
group_8151		hypothetical protein	323	413	413	413
def1		Peptide deformylase 1	323	488	488	488
group_8153		hypothetical protein	323	275	275	275
rpsQ		30S ribosomal protein S17	323	263	263	263
csd		putative cysteine desulfurase	323	1241	1241	1241
sodM		Superoxide dismutase [Mn/Fe] 2	323	599	599	599
group_8157		hypothetical protein	323	644	644	644
glcT		GlcA/glcB genes antiterminator	323	851	851	851
uvrA		UvrABC system protein A	323	2828	2846	2844
trmD		tRNA (guanine-N(1)-)-methyltransferase	323	737	737	737
mntH_2		Divalent metal cation transporter MntH	323	1229	1232	1229
group_8162		hypothetical protein	323	218	218	218
moaA		GTP 3',8-cyclase	323	1022	1022	1022
oppC		Oligopeptide transport system permease protein OppC	323	1070	1070	1070
yycJ		Putative metallo-hydrolase YycJ	323	791	800	797
arcA		Arginine deiminase	323	1235	1235	1235
group_8167		hypothetical protein	323	233	233	233
ilvB		Acetolactate synthase large subunit	323	1769	1769	1769
mecA		Adapter protein MecA	323	719	719	719
infA		Translation initiation factor IF-1	323	218	218	218
apt		Adenine phosphoribosyltransferase	323	518	518	518
rluD_2		Ribosomal large subunit pseudouridine synthase D	323	821	821	821
group_8173		hypothetical protein	323	542	542	542
slyA_2		Transcriptional regulator SlyA	323	419	419	419
ldhD_2		D-lactate dehydrogenase	323	992	992	992
group_8176		hypothetical protein	323	1349	1349	1349
glcU_2		putative glucose uptake protein GlcU	323	863	863	863
glmU		Bifunctional protein GlmU	323	1352	1352	1352
def		Peptide deformylase	323	551	551	551
moaE		Molybdopterin synthase catalytic subunit	323	446	446	446
cntE		Staphylopine export protein	323	1193	1193	1193
group_8182		hypothetical protein	323	260	260	260
rplE		50S ribosomal protein L5	323	539	539	539
panC		Pantothenate synthetase	323	851	851	851
ndk		Nucleoside diphosphate kinase	323	449	449	449
group_8186		DegV domain-containing protein	323	866	866	866
group_8187		hypothetical protein	323	494	494	494
alsT		Amino-acid carrier protein AlsT	323	1460	1460	1460
rqcH		Rqc2 RqcH	323	1697	1697	1697
rpoZ		DNA-directed RNA polymerase subunit omega	323	218	218	218
queD		6-carboxy-5,6,7,8-tetrahydropterin synthase	323	419	419	419
lctP_2		L-lactate permease	323	1598	1616	1598
rpsA		30S ribosomal protein S1	323	1175	1175	1175
tpiA		Triosephosphate isomerase	323	761	761	761
lysP_1		Lysine-specific permease	323	1454	1454	1454
xerC_1		Tyrosine recombinase XerC	323	896	896	896
group_8197		hypothetical protein	323	815	827	826
hpf		Ribosome hibernation promotion factor	323	572	572	572
group_8199		hypothetical protein	323	260	260	260
luxS		S-ribosylhomocysteine lyase	323	470	470	470
pstC		hypothetical protein	323	926	926	926
oatA_1		O-acetyltransferase OatA	323	1811	1811	1811
ureE		Urease accessory protein UreE	323	452	452	452
aldA		Putative aldehyde dehydrogenase AldA	323	1487	1487	1487
fni		Isopentenyl-diphosphate delta-isomerase	323	1049	1049	1049
group_8206		hypothetical protein	323	224	224	224
infC		Translation initiation factor IF-3	323	560	560	560
group_8208		hypothetical protein	323	656	656	656
tpx		Thiol peroxidase	323	494	494	494
rplW		50S ribosomal protein L23	323	275	275	275
hemL2		Glutamate-1-semialdehyde 2,1-aminomutase 2	323	1289	1289	1289
nagB_2		Glucosamine-6-phosphate deaminase	323	599	599	599
recD2		ATP-dependent RecD-like DNA helicase	323	2477	2477	2477
queE		7-carboxy-7-deazaguanine synthase	323	713	713	713
rplC		50S ribosomal protein L3	323	662	671	662
bshA		N-acetyl-alpha-D-glucosaminyl L-malate synthase	323	1142	1142	1142
pcrB		Heptaprenylglyceryl phosphate synthase	323	692	692	692
group_8218		hypothetical protein	323	1079	1079	1079
ilvD		Dihydroxy-acid dehydratase	323	1688	1709	1688
coaW		Type II pantothenate kinase	323	803	803	803
group_8221		hypothetical protein	323	482	482	482
group_8222		Putative cytokinin riboside 5'-monophosphate phosphoribohydrolase	323	563	566	565
czcD_2		Cadmium, cobalt and zinc/H(+)-K(+) antiporter	323	977	983	978
hit		Protein hit	323	422	422	422
trmL		tRNA (cytidine(34)-2'-O)-methyltransferase	323	470	470	470
smc		Chromosome partition protein Smc	323	3566	3566	3566
murJ		Lipid II flippase MurJ	323	1661	1661	1661
feuC		Iron-uptake system permease protein FeuC	323	1016	1016	1016
rnz		Ribonuclease Z	323	920	920	920
group_8230		hypothetical protein	323	236	236	236
bcrA_2		Bacitracin transport ATP-binding protein BcrA	323	872	872	872
ykoD_1		Putative HMP/thiamine import ATP-binding protein YkoD	323	1400	1400	1400
perR		Peroxide-responsive repressor PerR	323	446	446	446
group_8234		hypothetical protein	323	623	623	623
engB		putative GTP-binding protein EngB	323	590	590	590
group_8236		Putative phosphoesterase	323	509	509	509
polA		DNA polymerase I	323	2630	2630	2630
msrB		Peptide methionine sulfoxide reductase MsrB	323	428	428	428
bfmBAA		2-oxoisovalerate dehydrogenase subunit alpha	323	992	992	992
group_8240		hypothetical protein	323	740	740	740
recG		ATP-dependent DNA helicase RecG	323	2060	2060	2060
group_8242		hypothetical protein	323	584	584	584
group_8243		hypothetical protein	323	215	215	215
group_8244		hypothetical protein	323	854	854	854
group_8245		Farnesyl diphosphate synthase	323	881	881	881
nucH		Thermonuclease	323	533	533	533
group_8247		hypothetical protein	323	2936	2936	2936
pyrF		Orotidine 5'-phosphate decarboxylase	323	692	692	692
lrgA		Antiholin-like protein LrgA	323	437	437	437
group_8250		hypothetical protein	323	857	857	857
group_8251		hypothetical protein	323	926	926	926
rpmA		50S ribosomal protein L27	323	284	284	284
secG		putative protein-export membrane protein SecG	323	233	233	233
atpF		ATP synthase subunit b	323	521	521	521
group_8255		putative AAA domain-containing protein	323	1274	1274	1274
gyrA		DNA gyrase subunit A	323	2648	2669	2664
lspA		Lipoprotein signal peptidase	323	491	491	491
tsaD		tRNA N6-adenosine threonylcarbamoyltransferase	323	1025	1025	1025
alr1_2		Alanine racemase 1	323	1148	1148	1148
crr		PTS system glucose-specific EIIA component	323	500	500	500
thiN		Thiamine pyrophosphokinase	323	641	641	641
group_8262		Putative bifunctional exonuclease/endonuclease protein	323	554	554	554
pbpH		Penicillin-binding protein H	323	2072	2075	2074
fdhD		Sulfur carrier protein FdhD	323	797	800	797
srrB		Sensor protein SrrB	323	1751	1751	1751
mneS		Manganese efflux system protein MneS	323	866	866	866
ribBA		Riboflavin biosynthesis protein RibBA	323	1181	1181	1181
group_8268		hypothetical protein	323	539	539	539
bfmBAB		2-oxoisovalerate dehydrogenase subunit beta	323	983	983	983
ahpF		Alkyl hydroperoxide reductase subunit F	323	1523	1523	1523
rpsP		30S ribosomal protein S16	323	275	275	275
esxA		Type VII secretion system extracellular protein A	323	293	293	293
murI		Glutamate racemase	323	800	800	800
group_8274		hypothetical protein	323	1484	1499	1484
pncB2		Nicotinate phosphoribosyltransferase pncB2	323	1469	1469	1469
mleN_2		Malate-2H(+)/Na(+)-lactate antiporter	323	1295	1313	1311
group_8277		hypothetical protein	323	848	851	850
ispE		4-diphosphocytidyl-2-C-methyl-D-erythritol kinase	323	848	848	848
group_8279		hypothetical protein	323	437	437	437
uvrC		UvrABC system protein C	323	1781	1784	1781
group_8281		hypothetical protein	323	314	314	314
group_8282		hypothetical protein	323	1154	1166	1154
trmR		tRNA 5-hydroxyuridine methyltransferase	323	638	638	638
group_8284		hypothetical protein	323	512	512	512
fabD		Malonyl CoA-acyl carrier protein transacylase	323	926	935	926
plsX		Phosphate acyltransferase	323	986	986	986
cntB		Metal-staphylopine import system permease protein CntB	323	935	935	935
group_8288		hypothetical protein	323	1202	1205	1204
group_8289		hypothetical protein	323	362	362	362
isdF		putative heme-iron transport system permease protein IsdF	323	968	968	968
group_8291		putative peptidase	323	1055	1055	1055
isdI		Heme oxygenase (staphylobilin-producing) 2	323	326	326	326
group_8293		hypothetical protein	323	557	557	557
yiiM		Protein YiiM	323	653	653	653
group_8295		hypothetical protein	323	509	509	509
bdbD		Disulfide bond formation protein D	323	599	599	599
mrpF		Na(+)/H(+) antiporter subunit F	323	302	302	302
group_8298		hypothetical protein	323	341	341	341
scrB		Sucrose-6-phosphate hydrolase	323	1484	1493	1485
nrnA		Bifunctional oligoribonuclease and PAP phosphatase NrnA	323	941	941	941
group_8301		hypothetical protein	323	347	347	347
narH		Respiratory nitrate reductase 1 beta chain	323	1559	1559	1559
ymcA		putative protein YmcA	323	365	365	365
murE		UDP-N-acetylmuramoyl-L-alanyl-D-glutamate--L-lysine ligase	323	1481	1484	1483
group_8305		hypothetical protein	323	170	170	170
panD		Aspartate 1-decarboxylase	323	383	383	383
yacP		putative protein YacP	323	524	524	524
group_8308		hypothetical protein	323	332	332	332
rplU		50S ribosomal protein L21	323	308	308	308
group_8310		hypothetical protein	323	473	473	473
group_8311		hypothetical protein	323	1067	1067	1067
group_8312		hypothetical protein	323	461	461	461
mrcA		Penicillin-binding protein 1A	323	905	905	905
yfiZ_1		putative siderophore transport system permease protein YfiZ	323	995	995	995
mazF		Endoribonuclease MazF	323	362	362	362
trmB		tRNA (guanine-N(7)-)-methyltransferase	323	644	656	644
rpmB		50S ribosomal protein L28	323	188	188	188
group_8318		hypothetical protein	323	572	572	572
cdaR		CdaA regulatory protein CdaR	323	932	944	932
catD		Putative oxidoreductase CatD	323	356	356	356
group_8321		hypothetical protein	323	152	152	152
ypdF		Aminopeptidase YpdF	323	1061	1061	1061
ccpA		Catabolite control protein A	323	989	989	989
group_8324		hypothetical protein	323	389	389	389
accB_1		Biotin carboxyl carrier protein of acetyl-CoA carboxylase	323	464	464	464
purE		N5-carboxyaminoimidazole ribonucleotide mutase	323	482	491	482
trpB		Tryptophan synthase beta chain	323	1208	1214	1213
rsbW		Serine-protein kinase RsbW	323	479	479	479
group_8331		hypothetical protein	323	185	185	185
glpQ_1		Glycerophosphodiester phosphodiesterase	323	929	929	929
tarA		N-acetylglucosaminyldiphosphoundecaprenol N-acetyl-beta-D-mannosaminyltransferase	323	764	764	764
ywtE		5-amino-6-(5-phospho-D-ribitylamino)uracil phosphatase YwtE	323	860	869	868
group_8335		hypothetical protein	323	191	191	191
trpG_2		Anthranilate synthase component 2	323	593	593	593
gatD_2		Lipid II isoglutaminyl synthase (glutamine-hydrolyzing) subunit GatD	323	731	731	731
liaR		Transcriptional regulatory protein LiaR	323	623	623	623
group_8339		hypothetical protein	323	476	476	476
sspC		Staphostatin B	323	329	329	329
group_8341		hypothetical protein	323	320	320	320
group_8342		hypothetical protein	323	167	167	167
recR		Recombination protein RecR	323	596	596	596
folB		Dihydroneopterin aldolase	323	365	365	365
secE		Protein translocase subunit SecE	323	182	182	182
metI		Cystathionine gamma-synthase/O-acetylhomoserine (thiol)-lyase	323	1103	1106	1103
pheT		Phenylalanine--tRNA ligase beta subunit	323	2402	2402	2402
group_8348		hypothetical protein	323	314	314	314
mltF		Membrane-bound lytic murein transglycosylase F	323	1457	1457	1457
garL		5-keto-4-deoxy-D-glucarate aldolase	323	776	779	777
cvfB		Conserved virulence factor B	323	902	902	902
group_8352		hypothetical protein	323	176	176	176
rot		HTH-type transcriptional regulator rot	323	401	404	401
lytM		Glycyl-glycine endopeptidase LytM	323	947	950	949
group_8355		hypothetical protein	323	536	536	536
atpH		ATP synthase subunit delta	323	539	539	539
rplL		50S ribosomal protein L7/L12	323	368	368	368
tdk		Thymidine kinase	323	596	599	598
group_8359		hypothetical protein	323	161	161	161
group_8360		putative transcriptional regulatory protein	323	716	716	716
cidA		Holin-like protein CidA	323	395	395	395
mazE		Antitoxin MazE	323	170	170	170
group_8363		hypothetical protein	323	194	194	194
mobA		putative molybdenum cofactor guanylyltransferase	323	599	599	599
yqeH		putative protein YqeH	323	1100	1100	1100
dkgA		putative oxidoreductase/MSMEI_2347	323	839	839	839
iolG		Inositol 2-dehydrogenase/D-chiro-inositol 3-dehydrogenase	323	1034	1040	1039
group_8368		hypothetical protein	323	392	392	392
rpmD		50S ribosomal protein L30	323	179	179	179
group_8370		hypothetical protein	323	470	470	470
group_8371		putative acetyl-CoA acyltransferase	323	1181	1181	1181
group_8372		Putative 2-hydroxyacid dehydrogenase	323	953	953	953
group_8373		hypothetical protein	323	827	827	827
czrA		HTH-type transcriptional repressor CzrA	323	320	320	320
ribE		Riboflavin synthase	323	632	632	632
hemH		Ferrochelatase	323	923	923	923
group_8377		Protein	323	359	359	359
group_8378		hypothetical protein	323	584	584	584
group_8379		Putative zinc metalloprotease	323	1286	1286	1286
rpmF		50S ribosomal protein L32	323	173	173	173
group_8381		hypothetical protein	323	314	314	314
smpB		SsrA-binding protein	323	464	464	464
menF		Isochorismate synthase MenF	323	1151	1151	1151
cinA		Putative competence-damage inducible protein	323	1151	1151	1151
msbA		Putative multidrug export ATP-binding/permease protein	323	1673	1673	1673
ywqD_1		Tyrosine-protein kinase YwqD	323	692	692	692
rsmD		Ribosomal RNA small subunit methyltransferase D	323	542	542	542
group_8388		hypothetical protein	323	1277	1286	1285
ponA		Penicillin-binding protein 1A/1B	323	2150	2183	2178
rplN		50S ribosomal protein L14	323	368	368	368
pxpA		5-oxoprolinase subunit A	323	752	752	752
opuD_3		Glycine betaine transporter OpuD	323	1541	1562	1561
group_8393		hypothetical protein	323	680	680	680
group_8394		DegV domain-containing protein	323	839	839	839
group_8395		hypothetical protein	323	614	614	614
fumC		Fumarate hydratase class II	323	1385	1385	1385
catE_1		Catechol-2,3-dioxygenase	323	797	797	797
group_8398		hypothetical protein	323	584	584	584
brnQ_3		Branched-chain amino acid transport system 2 carrier protein	323	1343	1343	1343
ftnA		Bacterial non-heme ferritin	323	500	500	500
ytkD		Putative 8-oxo-dGTP diphosphatase YtkD	323	479	479	479
fadA		3-ketoacyl-CoA thiolase	323	1184	1184	1184
acpS		Holo-[acyl-carrier-protein] synthase	323	359	359	359
group_8404		hypothetical protein	323	359	362	361
ypjD		putative protein YpjD	323	317	317	317
recQ_1		ATP-dependent DNA helicase RecQ	323	1379	1379	1379
mnhG1		Na(+)/H(+) antiporter subunit G1	323	356	356	356
cysS		Cysteine--tRNA ligase	323	1400	1400	1400
aroE		Shikimate dehydrogenase (NADP(+))	323	806	815	806
group_8410		hypothetical protein	323	173	173	173
sigB		RNA polymerase sigma-B factor	323	770	770	770
rplGA		putative ribosomal protein YlxQ	323	317	317	317
salA		Iron-sulfur cluster carrier protein	323	1064	1064	1064
group_8414		hypothetical protein	323	674	674	674
rplY		50S ribosomal protein L25	323	641	653	652
dnaB		Replication initiation and membrane attachment protein	323	1400	1400	1400
pnp_2		Polyribonucleotide nucleotidyltransferase	323	401	401	401
group_8418		Putative phosphatase	323	803	803	803
spoVG		Putative septation protein SpoVG	323	302	302	302
brnQ_1		Branched-chain amino acid transport system 2 carrier protein	323	1331	1355	1353
cysA		Sulfate/thiosulfate import ATP-binding protein CysA	323	605	605	605
group_8422		hypothetical protein	323	662	662	662
group_8423		hypothetical protein	323	803	803	803
group_8424		hypothetical protein	323	908	908	908
purQ		Phosphoribosylformylglycinamidine synthase subunit PurQ	323	671	671	671
nusB		Transcription antitermination protein NusB	323	389	389	389
tilS		tRNA(Ile)-lysidine synthase	323	1295	1295	1295
folD		Bifunctional protein FolD protein	323	860	860	860
ydbP		Thioredoxin-like protein YdbP	323	320	320	320
cspA_1		Cold shock protein CspA	323	200	200	200
tatC2		Sec-independent protein translocase protein TatCy	323	479	701	616
group_992		hypothetical protein	323	368	548	481
hisC_1		Histidinol-phosphate aminotransferase	322	761	1013	1011
pnoA		Nitronate monooxygenase	322	107	2114	1057
ebpS		Elastin-binding protein EbpS	322	1280	1481	1457
comFA		ComF operon protein 1	322	710	1082	1079
group_1674		hypothetical protein	322	887	1340	1334
group_1677		hypothetical protein	322	359	770	767
hlgC		Gamma-hemolysin component C	322	542	956	945
group_1703		hypothetical protein	322	518	614	598
group_1763		hypothetical protein	322	266	641	526
group_1866		putative lipoprotein	322	185	638	622
isdG_2		Heme oxygenase (staphylobilin-producing)	322	392	455	442
argO		Arginine exporter protein ArgO	322	308	617	616
purN		Phosphoribosylglycinamide formyltransferase	322	566	1598	574
group_2041		hypothetical protein	322	485	503	502
nth_2		Endonuclease III	322	500	635	634
leuC		3-isopropylmalate dehydratase large subunit	322	128	1370	1336
yfnB		Putative HAD-hydrolase YfnB	322	275	686	682
fcl		GDP-L-fucose synthase	322	605	899	886
group_2351		hypothetical protein	322	137	329	325
sdcS		Sodium-dependent dicarboxylate transporter SdcS	322	866	1562	1557
yjdJ		putative protein YjdJ	322	284	284	284
panS		Pantothenate precursors transporter PanS	322	236	917	841
hutU		Urocanate hydratase	322	425	1736	1656
group_2630		putative HTH-type transcriptional regulator	322	443	443	443
paiA		Spermidine/spermine N(1)-acetyltransferase	322	311	515	514
icaD		Poly-beta-1,6-N-acetyl-D-glucosamine synthesis protein IcaD	322	266	305	304
group_2683		hypothetical protein	322	173	173	173
tarK		Teichoic acid ribitol-phosphate polymerase TarK	322	977	1694	1691
group_2699		hypothetical protein	322	227	233	232
ywqN		Putative NAD(P)H-dependent FMN-containing oxidoreductase YwqN	322	302	536	535
group_2782		hypothetical protein	322	779	1049	1012
group_2954		hypothetical protein	322	281	299	298
group_2961		hypothetical protein	322	278	686	654
focA		putative formate transporter 1	322	551	845	823
ndhB		NAD(P)H-quinone oxidoreductase subunit 2, chloroplastic	322	1472	1484	1483
group_3016		hypothetical protein	322	461	467	466
group_3017		hypothetical protein	322	212	659	655
hfq		RNA-binding protein Hfq	322	233	263	233
aur		Zinc metalloproteinase aureolysin	322	1454	1529	1528
dapH_3		2,3,4,5-tetrahydropyridine-2,6-dicarboxylate N-acetyltransferase	322	281	485	484
group_3146		hypothetical protein	322	116	116	116
comK		hypothetical protein	322	461	569	568
group_3151		hypothetical protein	322	947	1514	1511
sceD		putative transglycosylase SceD	322	695	695	695
group_3181		hypothetical protein	322	224	239	224
group_3210		hypothetical protein	322	446	842	840
group_3234		1,4-dihydroxy-2-naphthoyl-CoA hydrolase	322	203	467	466
group_3236		putative protein	322	119	296	295
mcsA		Protein-arginine kinase activator protein	322	293	566	564
group_3480		hypothetical protein	322	536	641	628
mfd		Transcription-repair-coupling factor	322	1805	3575	3501
group_3515		hypothetical protein	322	467	707	704
tcyP		L-cystine uptake protein TcyP	322	1163	1388	1387
group_3599		hypothetical protein	322	242	452	451
group_3670		hypothetical protein	322	416	416	416
group_3704		hypothetical protein	322	269	284	280
gatB_1		PTS system galactitol-specific EIIB component	322	131	278	277
galK		Galactokinase	322	920	983	920
yjlD		NADH dehydrogenase-like protein YjlD	322	575	1064	1062
putP		Sodium/proline symporter	322	818	1538	1535
dapA		4-hydroxy-tetrahydrodipicolinate synthase	322	887	887	887
rsmI		Ribosomal RNA small subunit methyltransferase I	322	587	839	838
group_3911		Polyphenol oxidase	322	455	791	789
group_4273		hypothetical protein	322	182	182	182
yidD		Putative membrane protein insertion efficiency factor	322	257	257	257
rbsD		D-ribose pyranase	322	314	404	403
spo0J		Stage 0 sporulation protein J	322	839	845	844
queC		7-cyano-7-deazaguanine synthase	322	668	692	668
group_4466		hypothetical protein	322	320	320	320
group_4478		hypothetical protein	322	191	191	191
addB		ATP-dependent helicase/deoxyribonuclease subunit B	322	3473	3476	3475
kapB		Kinase-associated lipoprotein B	322	347	383	382
group_4555		hypothetical protein	322	512	512	512
group_4628		hypothetical protein	322	185	185	185
brnQ_2		Branched-chain amino acid transport system 2 carrier protein	322	1307	1310	1307
group_4955		hypothetical protein	322	164	395	388
sspA		Glutamyl endopeptidase	322	458	1091	1017
group_5102		hypothetical protein	322	269	269	269
rpsD		30S ribosomal protein S4	322	602	602	602
crcB_1		Putative fluoride ion transporter CrcB	322	365	365	365
group_5126		hypothetical protein	322	269	269	269
gtaB		UTP--glucose-1-phosphate uridylyltransferase	322	866	866	866
group_5137		hypothetical protein	322	227	227	227
moeA		Molybdopterin molybdenumtransferase	322	1259	1259	1259
group_5146		N-acetylmuramoyl-L-alanine amidase domain-containing protein	322	1859	1859	1859
group_5152		hypothetical protein	322	203	203	203
malG		Maltose/maltodextrin transport system permease protein MalG	322	839	839	839
rlmI		Ribosomal RNA large subunit methyltransferase I	322	1172	1172	1172
group_5158		hypothetical protein	322	254	254	254
sarA		Transcriptional regulator SarA	322	374	374	374
cysE		Serine acetyltransferase	322	680	680	680
group_5185		Putative pyridoxal phosphate-dependent acyltransferase	322	1187	1187	1187
lctP_1		L-lactate permease	322	1592	1592	1592
group_5244		hypothetical protein	322	227	230	229
group_665		hypothetical protein	322	164	2093	444
comEC		ComE operon protein 3	322	284	2210	2170
bacC		Dihydroanticapsin 7-dehydrogenase	322	365	818	787
nreB		Oxygen sensor histidine kinase NreB	322	1034	1034	1034
group_949		hypothetical protein	322	167	971	904
menE_2		2-succinylbenzoate--CoA ligase	322	305	1376	1364
farB_2		Fatty acid resistance protein FarB	322	155	1442	1295
group_1174		hypothetical protein	321	359	359	359
sbcC		Nuclease SbcCD subunit C	321	650	3029	3014
acr1		putative oxidoreductase	321	614	755	753
nupC_1		Nucleoside permease NupC	321	308	1220	1178
group_1546	glpQ_2	hypothetical protein	321	671	929	925
wecA		hypothetical protein	321	428	692	690
group_1672		hypothetical protein	321	308	587	586
hdfR_2		HTH-type transcriptional regulator HdfR	321	572	884	881
group_1722		putative ketoamine kinase	321	344	866	863
group_1760		putative oxidoreductase	321	833	1148	1124
der_1		GTPase Der	321	2198	3515	3436
group_2013		hypothetical protein	321	386	422	421
group_2075		hypothetical protein	321	473	863	860
bcrA_1		Bacitracin transport ATP-binding protein BcrA	321	413	695	694
group_2373		hypothetical protein	321	221	386	385
arg		Arginase	321	476	908	905
rsuA		Ribosomal small subunit pseudouridine synthase A	321	368	695	693
group_2698		hypothetical protein	321	134	134	134
btuF		Vitamin B12-binding protein	321	512	887	884
aes		Acetyl esterase	321	923	1043	1042
lysC		Aspartokinase	321	485	1205	1202
scmP_4		N-acetylcysteine deacetylase	321	872	1151	1149
group_2805		hypothetical protein	321	254	686	684
glcB		PTS system glucoside-specific EIICBA component	321	1901	2141	2097
ansA		putative L-asparaginase	321	632	968	966
group_2962		hypothetical protein	321	566	1067	1065
qorB		Quinone oxidoreductase 2	321	833	845	844
lipR		Putative acetyl-hydrolase LipR	321	488	968	966
glpP		Glycerol uptake operon antiterminator regulatory protein	321	278	533	531
hisF		Imidazole glycerol phosphate synthase subunit HisF	321	449	758	757
group_3102		hypothetical protein	321	278	683	680
kefB		Glutathione-regulated potassium-efflux system protein KefB	321	1550	1844	1843
kdpE		KDP operon transcriptional regulatory protein KdpE	321	209	695	692
iolS		Aldo-keto reductase IolS	321	740	938	937
group_3215		hypothetical protein	321	158	176	175
yicL		putative inner membrane transporter YicL	321	503	962	955
tcdA		hypothetical protein	321	413	773	771
group_3519		putative metallo-hydrolase	321	425	623	622
saeS		Histidine protein kinase SaeS	321	632	1055	1053
group_3799		hypothetical protein	321	173	308	173
group_3855		putative protein	321	395	515	514
feoB_1		hypothetical protein	321	1058	1355	1343
gtfA_2		UDP-N-acetylglucosamine--peptide N-acetylglucosaminyltransferase GtfA subunit	321	1490	1490	1490
bcp		Putative peroxiredoxin bcp	321	455	455	455
metE		5-methyltetrahydropteroyltriglutamate--homocysteine methyltransferase	321	2228	2228	2228
group_604		hypothetical protein	321	494	494	494
group_7761		tRNA-Pro(tgg)	321	73	73	73
group_7861		tRNA-Val(tac)	321	75	75	75
yhaI		hypothetical protein	321	89	656	631
phoB		Alkaline phosphatase 3	320	677	1424	1416
yitJ		Bifunctional homocysteine S-methyltransferase/5,10-methylenetetrahydrofolate reductase	320	656	3071	1840
ybaK		Cys-tRNA(Pro)/Cys-tRNA(Cys) deacylase YbaK	320	227	482	478
dhaL		PTS-dependent dihydroxyacetone kinase, ADP-binding subunit DhaL	320	377	584	583
group_1941		putative protein	320	827	1307	1266
group_1979		hypothetical protein	320	170	251	170
malF		hypothetical protein	320	587	1268	1259
tagX		Putative glycosyltransferase TagX	320	668	1061	1059
group_2209	scmP_4	N-acetylcysteine deacetylase	320	557	1184	1170
group_2253		hypothetical protein	320	506	1166	1162
rlmB		Putative TrmH family tRNA/rRNA methyltransferase	320	185	740	734
group_2543		hypothetical protein	320	626	1502	1497
group_2562		putative ABC transporter permease	320	797	1049	1047
group_2573		NAD(P)H-dependent FAD/FMN reductase	320	137	566	508
group_2633		hypothetical protein	320	383	821	796
arcC2		Carbamate kinase 2	320	428	941	938
pxpB_2		5-oxoprolinase subunit B	320	539	710	707
yxeI		putative protein YxeI	320	512	992	990
group_3036		hypothetical protein	320	272	410	408
yghA		putative oxidoreductase YghA	320	371	881	878
group_3068		hypothetical protein	320	791	1055	1054
pepS		Aminopeptidase PepS	320	662	1247	1245
birA		Bifunctional ligase/repressor BirA	320	857	971	970
dinG_1		3'-5' exonuclease DinG	320	2282	2693	2690
ssuC		Putative aliphatic sulfonates transport permease protein SsuC	320	350	761	759
group_3775		hypothetical protein	320	587	833	832
mepA		Multidrug export protein MepA	320	761	1367	1353
group_4322		tRNA-Lys(ttt)	320	75	75	75
group_4373		hypothetical protein	320	191	206	191
abgB		hypothetical protein	320	260	2378	1191
group_7717		tRNA-Glu(ttc)	320	73	73	73
group_7776		tRNA-Ala(tgc)	320	75	75	75
deoC1		Deoxyribose-phosphate aldolase 1	319	662	662	662
group_1411		hypothetical protein	319	662	1430	1424
group_1416		Acetyltransferase	319	239	443	432
scrK		Fructokinase	319	113	959	954
scmP_3		N-acetylcysteine deacetylase	319	188	1121	993
group_1725		hypothetical protein	319	674	692	690
ywqD_2		Tyrosine-protein kinase YwqD	319	554	686	684
nirC		Nitrite transporter NirC	319	410	824	821
group_2066		hypothetical protein	319	986	1112	1078
aroA_1		3-phosphoshikimate 1-carboxyvinyltransferase	319	1298	1298	1298
group_2237		hypothetical protein	319	671	1130	1126
group_2249		hypothetical protein	319	728	1124	1121
group_2292		hypothetical protein	319	290	2105	2091
ssaA		Staphylococcal secretory antigen SsaA	319	380	767	761
group_2367		hypothetical protein	319	125	923	919
cysQ		3'(2'),5'-bisphosphate nucleotidase CysQ	319	572	797	794
gatC_1		PTS system galactitol-specific EIIC component	319	443	1259	1255
metC		Cystathionine beta-lyase MetC	319	911	1160	1159
hssR		Heme response regulator HssR	319	407	674	672
isdH		Iron-regulated surface determinant protein H	319	995	2705	2453
phrB		Deoxyribodipyrimidine photo-lyase	319	1373	1373	1373
purS		Phosphoribosylformylglycinamidine synthase subunit PurS	319	263	968	294
thrB		Homoserine kinase	319	662	914	913
group_3258		Putative multidrug export ATP-binding/permease protein	319	1550	1736	1735
nagP		PTS system N-acetylglucosamine-specific EIICB component	319	1133	1466	1464
RBKS		Ribokinase	319	797	1118	1116
treP_1		PTS system trehalose-specific EIIBC component	319	971	1442	1440
csbB		Putative glycosyltransferase CsbB	319	653	983	981
group_3741		hypothetical protein	319	257	434	433
group_3954		hypothetical protein	319	134	134	134
group_461		hypothetical protein	319	281	986	876
sbi		Immunoglobulin-binding protein Sbi	319	131	1313	1296
group_7760		tRNA-Pro(tgg)	319	73	73	73
irtA		Putative multidrug export ATP-binding/permease protein	318	575	1763	1753
clpL		ATP-dependent Clp protease ATP-binding subunit ClpL	318	566	2108	2092
bioD		ATP-dependent dethiobiotin synthetase BioD	318	668	686	685
yafV		Omega-amidase YafV	318	89	1055	783
yhfP		Putative quinone oxidoreductase YhfP	318	1004	1004	1004
sspP		Staphopain A	318	383	1166	1161
nikA		Nickel-binding protein NikA	318	167	1493	1464
pepT_1		Peptidase T	318	131	1133	1128
group_2606		Monoacylglycerol lipase	318	296	917	913
group_2662		hypothetical protein	318	215	440	439
yhaP		putative protein YhaP	318	926	1232	1229
lnrL_3		Linearmycin resistance ATP-binding protein LnrL	318	707	899	898
glpK		Glycerol kinase	318	1154	1496	1494
rsmB		Ribosomal RNA small subunit methyltransferase B	318	869	1307	1304
group_3656		hypothetical protein	318	284	506	505
group_3765	galK	hypothetical protein	318	983	1907	985
group_4345		hypothetical protein	318	308	308	308
garK_1		Glycerate 2-kinase	318	1142	1142	1142
norB_4		Quinolone resistance protein NorB	318	1400	1400	1400
opuCB		Carnitine transport permease protein OpuCB	318	635	635	635
group_5131		hypothetical protein	318	422	422	422
group_5133		hypothetical protein	318	266	266	266
gntR		hypothetical protein	318	671	680	678
group_807		hypothetical protein	318	449	1412	1393
group_94		hypothetical protein	318	212	7508	6243
group_1080		hypothetical protein	317	575	1124	1119
treP_2		PTS system trehalose-specific EIIBC component	317	329	1427	1416
group_1318		Lipoate--protein ligase 2	317	638	1022	1020
group_1539		hypothetical protein	317	227	2108	1996
group_1826		hypothetical protein	317	515	947	944
comGA		ComG operon protein 1	317	578	974	969
crtM		4,4'-diapophytoene synthase	317	572	863	862
ptsG_2		PTS system glucose-specific EIICBA component	317	983	1529	1525
group_2423	norB_4	Quinolone resistance protein NorB	317	857	1388	1382
efeN		putative deferrochelatase/peroxidase EfeN	317	932	1229	1227
mutL		DNA mismatch repair protein MutL	317	1481	2009	2006
bsaA_2		Glutathione peroxidase BsaA	317	257	497	496
rocD2_2		Ornithine aminotransferase 2	317	734	1190	1188
ysdC_2		Putative aminopeptidase YsdC	317	449	1076	1074
yehR		putative lipoprotein YehR	317	455	455	455
group_7775		tRNA-Ala(tgc)	317	75	75	75
group_881		Putative NAD(P)H nitroreductase	317	110	677	655
rhaS_1		HTH-type transcriptional activator RhaS	316	401	1955	1935
wbgU		UDP-N-acetylglucosamine 4-epimerase	316	395	977	966
pxpB_1		5-oxoprolinase subunit B	316	134	734	729
ghrB_2		Glyoxylate/hydroxypyruvate reductase B	316	401	962	956
group_1707		hypothetical protein	316	329	446	416
yfkN		Trifunctional nucleotide phosphoesterase protein YfkN	316	1076	1535	1533
ydaG		General stress protein 26	316	140	422	421
graS_1		Sensor histidine kinase GraS	316	419	887	885
group_2937		hypothetical protein	316	722	1526	1518
proP		Proline/betaine transporter	316	986	1400	1398
group_3567		hypothetical protein	316	758	1112	1110
group_3569		tRNA-Ser(tga)	316	91	91	91
panE		2-dehydropantoate 2-reductase	316	626	935	933
opuCD		Carnitine transport permease protein OpuCD	316	395	695	694
stp		Serine/threonine phosphatase stp	316	698	743	742
fhuD		Iron(3+)-hydroxamate-binding protein FhuD	316	488	908	906
auaG		Aurachin C monooxygenase/isomerase	316	914	1124	1123
graR_1		Response regulator protein GraR	316	356	665	664
flp		Protein flp	315	1094	1499	1495
sraP		Serine-rich adhesin for platelets	315	173	7442	6346
secA1_1		Protein translocase subunit SecA 1	315	1271	2393	2376
menC		o-succinylbenzoate synthase	315	1001	1001	1001
icaA		Poly-beta-1,6-N-acetyl-D-glucosamine synthase	315	389	1277	1223
gph		Phosphoglycolate phosphatase	315	326	647	645
trpE		Anthranilate synthase component 1	315	536	1406	1400
hldD		ADP-L-glycero-D-manno-heptose-6-epimerase	315	545	860	849
gsiC_2		hypothetical protein	315	881	1433	1417
hutH		Histidine ammonia-lyase	315	527	1514	1509
essB		Type VII secretion system protein EssB	315	899	1334	1331
yflS		Putative malate transporter YflS	315	509	1418	1411
atl_1		Bifunctional autolysin	315	2102	3779	3753
group_2636		hypothetical protein	315	299	299	299
cycB		Cyclodextrin-binding protein	315	893	1271	1269
yfiZ_2		putative siderophore transport system permease protein YfiZ	315	254	1031	1018
gntT		High-affinity gluconate transporter	315	362	1358	1354
murQ		N-acetylmuramic acid 6-phosphate etherase	315	710	896	894
gluD		NAD-specific glutamate dehydrogenase	315	818	1307	1242
swrC		Swarming motility protein SwrC	315	1328	3173	3161
group_3735		Putative transport protein	315	818	1085	1084
mleN_1		Malate-2H(+)/Na(+)-lactate antiporter	314	251	1400	1385
group_1177	msbA	putative ABC transporter ATP-binding protein	314	425	1733	1724
pepF1_1		Oligoendopeptidase F, plasmid	314	314	1814	1797
group_1713		Putative acetyltransferase	314	167	599	596
azoR		FMN-dependent NADH-azoreductase	314	359	626	625
gfo		Glucose--fructose oxidoreductase	314	848	1076	1075
kimA		Potassium transporter KimA	314	1229	1829	1824
adhE		Aldehyde-alcohol dehydrogenase	314	2462	2609	2608
argC		N-acetyl-gamma-glutamyl-phosphate reductase	314	905	2081	1040
manR		Transcriptional regulator ManR	313	686	1874	1855
gtfA_1		UDP-N-acetylglucosamine--peptide N-acetylglucosaminyltransferase GtfA subunit	313	770	1508	1504
yclP		Petrobactin import ATP-binding protein YclP	313	500	761	760
group_2570		hypothetical protein	313	1454	1955	1952
topB		DNA topoisomerase 3	313	890	2135	2121
gtfB		UDP-N-acetylglucosamine--peptide N-acetylglucosaminyltransferase stabilizing protein GtfB	313	1004	1358	1355
dppE		Dipeptide-binding protein DppE	313	1652	1667	1655
trpC		Indole-3-glycerol phosphate synthase	313	476	791	777
ydfJ		Membrane protein YdfJ	312	1241	2492	2482
group_2554		hypothetical protein	312	641	920	918
sarV		HTH-type transcriptional regulator SarV	312	197	350	349
glpG		Rhomboid protease GlpG	312	1280	1463	1462
pxpC_2		5-oxoprolinase subunit C	312	752	1004	1003
group_1298		hypothetical protein	311	356	1070	1057
yfcJ		putative MFS-type transporter YfcJ	311	833	1211	1209
group_3733		hypothetical protein	311	245	245	245
orr		Ornithine racemase	311	914	1070	1069
femA_3		Aminoacyltransferase FemA	310	626	1379	1243
group_3766		hypothetical protein	310	263	506	505
group_5144		hypothetical protein	310	326	326	326
group_547	rocD2_2	Ornithine aminotransferase 2	310	425	1235	1172
farB_1		Fatty acid resistance protein FarB	309	515	1439	1433
nhaK_1		Sodium, potassium, lithium and rubidium/H(+) antiporter	309	653	2078	2069
sbnC_2		hypothetical protein	309	887	1778	1752
group_2966		hypothetical protein	309	431	689	687
hchA		Protein/nucleic acid deglycase HchA	309	710	878	876
group_755	abgB	p-aminobenzoyl-glutamate hydrolase subunit B	309	239	1187	1174
gltA		Glutamate synthase [NADPH] large chain	309	2132	4499	4435
yveA		Aspartate-proton symporter	308	161	1646	1608
group_1720		Putative flavoprotein monooxygenase	308	743	1106	1103
yfbR		5'-deoxynucleotidase YfbR	308	356	677	645
group_2298		hypothetical protein	308	557	578	557
cpnA		Cyclopentanol dehydrogenase	308	407	704	701
ysdC_1		Putative aminopeptidase YsdC	308	623	1031	1028
group_2411		hypothetical protein	308	611	1193	1185
group_2613		hypothetical protein	308	608	887	885
rutD		putative protein	308	422	800	798
lacC_2		Tagatose-6-phosphate kinase	308	455	932	927
group_336		hypothetical protein	308	374	1298	1270
group_3904		hypothetical protein	308	599	1238	1233
group_7856		tRNA-Val(tac)	308	75	75	75
pnbA		Para-nitrobenzyl esterase	307	971	1352	1345
group_269		hypothetical protein	307	392	2321	2297
group_334		hypothetical protein	307	314	1442	1218
ettA		Energy-dependent translational throttle protein EttA	307	1145	1889	1874
group_3700		hypothetical protein	307	128	1439	1434
group_7858		tRNA-Val(tac)	307	75	75	75
group_996		hypothetical protein	307	344	1124	1112
gtfA_3		UDP-N-acetylglucosamine--peptide N-acetylglucosaminyltransferase GtfA subunit	306	566	1472	1466
deoC2		Deoxyribose-phosphate aldolase 2	306	260	662	659
group_1854		hypothetical protein	306	626	638	627
dprA		hypothetical protein	306	536	872	813
group_1982		hypothetical protein	306	185	764	759
icaC		putative poly-beta-1,6-N-acetyl-D-glucosamine export protein	306	872	1052	1047
pdp		Pyrimidine-nucleoside phosphorylase	306	1037	1301	1299
group_3667		hypothetical protein	306	830	1010	1008
group_4225		hypothetical protein	306	632	926	907
mdrP		Na(+), Li(+), K(+)/H(+) antiporter	306	1241	1259	1249
group_4927		hypothetical protein	306	536	623	616
suhB		Inositol-1-monophosphatase	305	473	827	824
group_1868		Putative formate dehydrogenase	305	2150	3038	3010
degA		HTH-type transcriptional regulator DegA	305	461	998	995
scmP_1		N-acetylcysteine deacetylase	305	737	1181	1176
cdr		Coenzyme A disulfide reductase	305	1124	1322	1315
gsiC		Glutathione transport system permease protein GsiC	305	650	962	919
group_1596		hypothetical protein	304	317	611	599
argJ		Arginine biosynthesis bifunctional protein ArgJ	304	836	1241	1239
bglK		Beta-glucoside kinase	304	473	866	858
group_3208		hypothetical protein	304	590	986	984
group_3686		hypothetical protein	304	284	284	284
MroQ		Membrane-embedded CAAX protease MroQ	304	743	743	743
group_1517		hypothetical protein	303	308	308	308
rclA		putative pyridine nucleotide-disulfide oxidoreductase RclA	303	1214	1322	1321
sarX		HTH-type transcriptional regulator SarX	303	275	425	424
fetB		putative iron export permease protein FetB	302	386	776	770
metP_2		Methionine import system permease protein MetP	302	374	659	657
opuCC		Carnitine transport binding protein OpuCC	302	641	941	940
ydjF		putative HTH-type transcriptional regulator YdjF	302	410	764	761
metN		Methionine import ATP-binding protein MetN	301	836	1025	1018
mhqA_1		Putative ring-cleaving dioxygenase MhqA	301	584	968	963
tyrC		hypothetical protein	301	329	1091	1086
acsA_2		Acetyl-coenzyme A synthetase	301	335	1715	1694
opuCA		Carnitine transport ATP-binding protein OpuCA	301	773	1226	1224
group_2322		putative autolysin LDP	301	542	839	837
group_3115		hypothetical protein	301	566	728	717
pbuE		Purine efflux pump PbuE	301	857	1190	1185
yqeN		putative protein YqeN	301	728	1013	981
cls_2		Cardiolipin synthase	300	1271	1484	1483
mhqD		Putative hydrolase MhqD	300	344	593	591
feoB		Fe(2+) transporter FeoB	299	335	1994	1977
group_2012		hypothetical protein	299	194	401	392
bioW		6-carboxyhexanoate--CoA ligase	299	260	692	690
trpG_1		Anthranilate synthase component 2	299	284	566	565
treA		Trehalose-6-phosphate hydrolase	299	1262	1640	1638
msrAB		Peptide methionine sulfoxide reductase msrA/msrB	298	377	476	475
group_2994		Protein-ADP-ribose hydrolase	298	800	800	800
cap8A_1		Capsular polysaccharide type 8 biosynthesis protein cap8A	298	545	662	661
nikE		Nickel import system ATP-binding protein NikE	298	656	719	700
group_3541		hypothetical protein	298	968	1487	1485
group_3551		hypothetical protein	298	311	422	421
group_4105		putative response regulatory protein	298	437	758	756
cmtB		Mannitol-specific cryptic phosphotransferase enzyme IIA component	298	443	443	443
yclO		Petrobactin import system permease protein YclO	298	737	956	955
lysA		Diaminopimelate decarboxylase	298	1193	1265	1264
ecfA2		Energy-coupling factor transporter ATP-binding protein EcfA2	298	860	860	860
norB_1		Quinolone resistance protein NorB	298	1391	1397	1391
lnrL_2		Linearmycin resistance ATP-binding protein LnrL	298	659	659	659
mccA		O-acetylserine dependent cystathionine beta-synthase	297	635	956	910
group_2741		hypothetical protein	297	98	755	738
metQ_2		putative D-methionine-binding lipoprotein MetQ	297	620	842	841
group_452		hypothetical protein	297	137	1328	1285
ampR		HTH-type transcriptional activator AmpR	296	323	869	863
hlgA		Gamma-hemolysin component A	296	338	965	960
psuG		Pseudouridine-5'-phosphate glycosidase	296	587	923	921
group_3242	dapH_3	2,3,4,5-tetrahydropyridine-2,6-dicarboxylate N-acetyltransferase	296	488	719	717
ybbH_2		putative HTH-type transcriptional regulator YbbH	296	383	800	798
trmFO		Methylenetetrahydrofolate--tRNA-(uracil-5-)-methyltransferase TrmFO	296	857	1307	1305
group_1413		putative protein	295	176	725	712
mtlF		hypothetical protein	295	434	2132	1412
gsiD		hypothetical protein	295	758	1190	1160
wecC		UDP-N-acetyl-D-mannosamine dehydrogenase	295	890	1262	1260
yydK		putative HTH-type transcriptional regulator YydK	295	704	704	704
ebh_1		hypothetical protein	294	431	6602	6225
yheS		putative ABC transporter ATP-binding protein YheS	294	1751	1928	1927
nikB		Nickel import system permease protein NikB	293	683	986	984
clpB		Chaperone protein ClpB	293	2168	2609	2604
icaR		Biofilm operon icaADBC HTH-type negative transcriptional regulator IcaR	292	371	560	558
mdtH		Multidrug resistance protein MdtH	291	1040	1181	1180
nudG		CTP pyrophosphohydrolase	291	299	392	391
oppF_2		Oligopeptide transport ATP-binding protein OppF	291	332	1043	965
queG		Epoxyqueuosine reductase	290	455	1127	1121
sdrE		Serine-aspartate repeat-containing protein E	290	155	4271	2771
nrtD		Nitrate import ATP-binding protein NrtD	290	482	740	738
femA_2		Aminoacyltransferase FemA	290	416	1244	1212
mnaA_1		UDP-N-acetylglucosamine 2-epimerase	289	476	1145	1141
group_3789		hypothetical protein	289	566	848	847
ywlC_1		Putative threonylcarbamoyl-AMP synthase	289	146	641	638
phnE_2		Phosphate-import permease protein PhnE	288	311	800	797
group_5250		hypothetical protein	288	596	596	596
group_653		hypothetical protein	288	260	914	808
group_1061		Protein ADP-ribosyltransferase	287	371	944	938
hisG		ATP phosphoribosyltransferase	287	266	614	611
group_3885		hypothetical protein	287	320	323	321
group_4204		hypothetical protein	287	137	404	399
group_5116		hypothetical protein	287	392	392	392
appA		Oligopeptide-binding protein AppA	287	266	1715	1557
group_3133		hypothetical protein	286	281	281	281
umuC		Protein UmuC	286	374	1262	1256
yefM		Antitoxin YefM	286	251	251	251
rhaR		HTH-type transcriptional activator RhaR	286	173	2210	1705
group_869		hypothetical protein	286	392	770	739
mutS_2		DNA mismatch repair protein MutS	285	860	1610	1605
group_3006		hypothetical protein	285	308	407	322
ppaX		Pyrophosphatase PpaX	285	461	683	682
clfA		Clumping factor A	284	188	3143	2770
lipA_1		Lipase 1	284	1100	2045	2038
oppD_2		Oligopeptide transport ATP-binding protein OppD	284	482	1037	978
nrgA		Ammonium transporter	284	1070	1250	1248
ulaA		Ascorbate-specific PTS system EIIC component	284	314	1346	1342
group_4232		hypothetical protein	284	596	1670	1663
nikD		Nickel import system ATP-binding protein NikD	283	416	776	773
fcl_2		UDP-glucose 4-epimerase	283	293	1025	1015
folP		Dihydropteroate synthase	283	803	803	803
ykoC		Putative HMP/thiamine permease protein YkoC	283	833	833	833
malP		PTS system maltose-specific EIICB component	282	863	1604	1586
ytnP		putative quorum-quenching lactonase YtnP	282	593	884	842
sirC		Precorrin-2 dehydrogenase	282	605	608	605
icaB		Poly-beta-1,6-N-acetyl-D-glucosamine N-deacetylase	282	392	872	853
lip2		Lipase 2	281	419	2075	2065
lacG		6-phospho-beta-galactosidase	281	1034	1412	1409
group_2401		hypothetical protein	281	308	401	400
group_4451		hypothetical protein	281	260	359	358
group_4655		Formate dehydrogenase	281	1025	1178	1108
group_1139		hypothetical protein	280	254	713	710
group_2793		hypothetical protein	280	413	413	413
group_4608		hypothetical protein	280	335	416	415
group_1729		hypothetical protein	279	215	497	487
[truncated: 6,432 more rows]
