# Supplementary material for: Genomic epidemiology of methicillin-resistant and -susceptible Staphylococcus aureus from bloodstream infections
Source: BMC Infect Dis. 2021 Jun 21;21:589. doi: 10.1186/s12879-021-06293-3 (PMC8215799; doi:10.1186/s12879-021-06293-3)
Supplement: Supplementary file 5 — Additional file 5: Table S3. Distribution of horizontally acquired antimicrobial resistance genes identified using ResFinder [file 12879_2021_6293_MOESM5_ESM.xlsx]

## Sheet: AMR gene presence absence
	Table S3: Distribution of horizontally acquired antimicrobial resistance genes identified using ResFinder
Strain ID	BioSample accession	aac(6')-aph(2'')	aadD	ant(9)-Ia	aph(3')-IIIa	blaZ	dfrG	ermA	ermC	ermT	fusC	lnuG	mecA	mphC	msrA	tetM	tetK	AMR genes/genome	aminoglycosides	beta-lactams	diaminopyrimidine	macrolide	fusidic acid	lincosamide	tetracycline	No. of AM classes resistant
1sab						1												1	0	1	0	0	0	0	0	1
3sab					1	1							1	1	1			5	1	1	0	1	0	0	0	3
4sab				1		1		1										3	1	1	0	1	0	0	0	3
6sab						1												1	0	1	0	0	0	0	0	1
7sab					1	1							1	1	1			5	1	1	0	1	0	0	0	3
9sab			1	1		1		1					1					5	1	1	0	1	0	0	0	3
10sab				1		1		1										3	1	1	0	1	0	0	0	3
11sab						1												1	0	1	0	0	0	0	0	1
12sab			1	1		1		1					1					5	1	1	0	1	0	0	0	3
13sab						1												1	0	1	0	0	0	0	0	1
14sab				1		1		1					1					4	1	1	0	1	0	0	0	3
15sab			1	1		1		1					1					5	1	1	0	1	0	0	0	3
16sab				1	1	1		1						1				5	1	1	0	1	0	0	0	3
23sab					1									1				2	1	0	0	1	0	0	0	2
24sab			1	1		1		1					1					5	1	1	0	1	0	0	0	3
25sab					1	1							1	1	1			5	1	1	0	1	0	0	0	3
26sab				1		1		1					1					4	1	1	0	1	0	0	0	3
31sab					1	1							1	1	1			5	1	1	0	1	0	0	0	3
32sab																		0	0	0	0	0	0	0	0	0
33sab																		0	0	0	0	0	0	0	0	0
36sab					1	1								1	1			4	1	1	0	1	0	0	0	3
37sab																		0	0	0	0	0	0	0	0	0
76sab			1	1		1		1					1					5	1	1	0	1	0	0	0	3
77sab						1												1	0	1	0	0	0	0	0	1
78sab					1	1							1	1	1			5	1	1	0	1	0	0	0	3
79sab																		0	0	0	0	0	0	0	0	0
80sab						1												1	0	1	0	0	0	0	0	1
81sab				1				1										2	1	0	0	1	0	0	0	2
82sab						1												1	0	1	0	0	0	0	0	1
83sab						1												1	0	1	0	0	0	0	0	1
84sab																		0	0	0	0	0	0	0	0	0
141sab			1	1				1					1					4	1	1	0	1	0	0	0	3
142sab			1	1		1		1					1					5	1	1	0	1	0	0	0	3
143sab						1												1	0	1	0	0	0	0	0	1
144sab						1								1				2	0	1	0	1	0	0	0	2
145sab						1												1	0	1	0	0	0	0	0	1
146sab					1	1		1					1	1	1			6	1	1	0	1	0	0	0	3
147sab				1		1		1										3	1	1	0	1	0	0	0	3
152sab					1	1							1	1	1			5	1	1	0	1	0	0	0	3
153sab					1	1							1	1	1			5	1	1	0	1	0	0	0	3
154sab																		0	0	0	0	0	0	0	0	0
155sab				1		1		1										3	1	1	0	1	0	0	0	3
156sab					1	1							1	1	1			5	1	1	0	1	0	0	0	3
157sab				1		1		1										3	1	1	0	1	0	0	0	3
158sab																		0	0	0	0	0	0	0	0	0
159sab					1	1	1						1	1	1			6	1	1	1	1	0	0	0	4
160sab				1	1	1		1					1	1	1			7	1	1	0	1	0	0	0	3
161sab					1	1							1	1	1			5	1	1	0	1	0	0	0	3
179sab					1	1							1	1	1			5	1	1	0	1	0	0	0	3
180sab					1	1							1	1	1			5	1	1	0	1	0	0	0	3
181sab														1				1	0	0	0	1	0	0	0	1
185sab						1												1	0	1	0	0	0	0	0	1
186sab						1									1			2	0	1	0	1	0	0	0	2
187sab						1												1	0	1	0	0	0	0	0	1
188sab					1	1							1	1	1			5	1	1	0	1	0	0	0	3
189sab					1	1			1				1	1	1			6	1	1	0	1	0	0	0	3
190sab					1	1							1	1	1			5	1	1	0	1	0	0	0	3
191sab																		0	0	0	0	0	0	0	0	0
192sab				1		1		1					1	1				5	1	1	0	1	0	0	0	3
193sab					1	1							1	1	1			5	1	1	0	1	0	0	0	3
195sab					1	1			1				1	1	1			6	1	1	0	1	0	0	0	3
196sab						1												1	0	1	0	0	0	0	0	1
197sab						1												1	0	1	0	0	0	0	0	1
198sab														1				1	0	0	0	1	0	0	0	1
199sab					1	1	1		1				1	1	1			7	1	1	1	1	0	0	0	4
200sab					1	1							1	1	1			5	1	1	0	1	0	0	0	3
201sab				1		1		1					1					4	1	1	0	1	0	0	0	3
202sab						1												1	0	1	0	0	0	0	0	1
204sab				1				1										2	1	0	0	1	0	0	0	2
205sab						1												1	0	1	0	0	0	0	0	1
206sab						1				1								2	0	1	0	1	0	0	0	2
207sab						1												1	0	1	0	0	0	0	0	1
208sab						1								1				2	0	1	0	1	0	0	0	2
209sab			1	1		1		1					1	1	1			7	1	1	0	1	0	0	0	3
210sab				1		1		1						1				4	1	1	0	1	0	0	0	3
211sab						1							1					2	0	1	0	0	0	0	0	1
212sab					1	1							1	1	1			5	1	1	0	1	0	0	0	3
213sab						1												1	0	1	0	0	0	0	0	1
214sab																		0	0	0	0	0	0	0	0	0
215sab				1				1										2	1	0	0	1	0	0	0	2
216sab						1												1	0	1	0	0	0	0	0	1
217sab					1	1	1		1				1	1	1			7	1	1	1	1	0	0	0	4
218sab			1		1	1			1					1	1			6	1	1	0	1	0	0	0	3
219sab																		0	0	0	0	0	0	0	0	0
220sab																		0	0	0	0	0	0	0	0	0
221sab					1	1	1		1				1	1	1			7	1	1	1	1	0	0	0	4
222sab						1												1	0	1	0	0	0	0	0	1
223sab																		0	0	0	0	0	0	0	0	0
224sab					1	1	1		1				1	1	1			7	1	1	1	1	0	0	0	4
225sab						1												1	0	1	0	0	0	0	0	1
226sab				1	1	1		1					1	1	1			7	1	1	0	1	0	0	0	3
227sab						1				1				1				3	0	1	0	1	0	0	0	2
228sab			1	1		1		1					1					5	1	1	0	1	0	0	0	3
229sab					1	1							1	1	1			5	1	1	0	1	0	0	0	3
230sab						1												1	0	1	0	0	0	0	0	1
231sab					1	1							1	1	1			5	1	1	0	1	0	0	0	3
233sab				1		1		1										3	1	1	0	1	0	0	0	3
235sab					1	1							1	1	1			5	1	1	0	1	0	0	0	3
236sab																		0	0	0	0	0	0	0	0	0
237sab						1												1	0	1	0	0	0	0	0	1
238sab				1		1		1						1				4	1	1	0	1	0	0	0	3
239sab						1												1	0	1	0	0	0	0	0	1
240sab					1	1								1	1			4	1	1	0	1	0	0	0	3
241sab						1												1	0	1	0	0	0	0	0	1
242sab			1	1				1					1					4	1	1	0	1	0	0	0	3
243sab				1				1										2	1	0	0	1	0	0	0	2
244sab						1												1	0	1	0	0	0	0	0	1
245sab					1	1								1	1			4	1	1	0	1	0	0	0	3
246sab						1												1	0	1	0	0	0	0	0	1
247sab				1		1		1					1	1				5	1	1	0	1	0	0	0	3
248sab						1												1	0	1	0	0	0	0	0	1
249sab				1		1		1					1					4	1	1	0	1	0	0	0	3
250sab					1	1								1				3	1	1	0	1	0	0	0	3
251sab																		0	0	0	0	0	0	0	0	0
252sab						1												1	0	1	0	0	0	0	0	1
253sab																		0	0	0	0	0	0	0	0	0
254sab						1			1									2	0	1	0	1	0	0	0	2
255sab			1	1				1					1					4	1	1	0	1	0	0	0	3
256sab						1												1	0	1	0	0	0	0	0	1
257sab						1												1	0	1	0	0	0	0	0	1
258sab			1	1		1		1					1					5	1	1	0	1	0	0	0	3
259sab						1												1	0	1	0	0	0	0	0	1
260sab						1							1					2	0	1	0	0	0	0	0	1
261sab						1				1								2	0	1	0	1	0	0	0	2
262sab					1	1	1		1				1	1	1			7	1	1	1	1	0	0	0	4
263sab						1												1	0	1	0	0	0	0	0	1
264sab						1												1	0	1	0	0	0	0	0	1
265sab						1												1	0	1	0	0	0	0	0	1
266sab					1	1								1	1			4	1	1	0	1	0	0	0	3
267sab					1	1								1	1			4	1	1	0	1	0	0	0	3
268sab						1												1	0	1	0	0	0	0	0	1
273sab						1								1				2	0	1	0	1	0	0	0	2
274sab					1	1								1	1			4	1	1	0	1	0	0	0	3
275sab						1												1	0	1	0	0	0	0	0	1
276sab						1												1	0	1	0	0	0	0	0	1
277sab						1								1				2	0	1	0	1	0	0	0	2
278sab						1												1	0	1	0	0	0	0	0	1
279sab						1							1					2	0	1	0	0	0	0	0	1
280sab					1	1							1	1	1			5	1	1	0	1	0	0	0	3
281sab						1												1	0	1	0	0	0	0	0	1
282sab						1												1	0	1	0	0	0	0	0	1
283sab						1												1	0	1	0	0	0	0	0	1
284sab																		0	0	0	0	0	0	0	0	0
285sab					1	1							1	1	1			5	1	1	0	1	0	0	0	3
286sab																		0	0	0	0	0	0	0	0	0
287sab						1												1	0	1	0	0	0	0	0	1
288sab						1		1					1					3	0	1	0	1	0	0	0	2
289sab			1	1		1		1					1					5	1	1	0	1	0	0	0	3
290sab						1												1	0	1	0	0	0	0	0	1
291sab						1										1		2	0	1	0	0	0	0	1	2
292sab						1												1	0	1	0	0	0	0	0	1
293sab						1												1	0	1	0	0	0	0	0	1
294sab						1		1										2	0	1	0	1	0	0	0	2
295sab						1								1				2	0	1	0	1	0	0	0	2
296sab						1												1	0	1	0	0	0	0	0	1
297sab						1												1	0	1	0	0	0	0	0	1
299sab						1												1	0	1	0	0	0	0	0	1
300sab			1	1		1		1					1					5	1	1	0	1	0	0	0	3
301sab						1												1	0	1	0	0	0	0	0	1
302sab				1	1	1		1	1				1	1	1			8	1	1	0	1	0	0	0	3
303sab			1	1		1		1					1	1	1			7	1	1	0	1	0	0	0	3
304sab						1		1										2	0	1	0	1	0	0	0	2
305sab				1	1	1								1	1			5	1	1	0	1	0	0	0	3
306sab						1												1	0	1	0	0	0	0	0	1
307sab						1												1	0	1	0	0	0	0	0	1
308sab						1												1	0	1	0	0	0	0	0	1
309sab					1									1	1			3	1	0	0	1	0	0	0	2
310sab						1												1	0	1	0	0	0	0	0	1
311sab																		0	0	0	0	0	0	0	0	0
312sab						1												1	0	1	0	0	0	0	0	1
313sab																		0	0	0	0	0	0	0	0	0
314sab						1												1	0	1	0	0	0	0	0	1
315sab						1												1	0	1	0	0	0	0	0	1
316sab					1	1							1	1	1			5	1	1	0	1	0	0	0	3
317sab						1												1	0	1	0	0	0	0	0	1
318sab													1					1	0	1	0	0	0	0	0	1
319sab						1												1	0	1	0	0	0	0	0	1
320sab																		0	0	0	0	0	0	0	0	0
321sab						1												1	0	1	0	0	0	0	0	1
322sab			1	1		1		1					1					5	1	1	0	1	0	0	0	3
323sab																		0	0	0	0	0	0	0	0	0
324sab						1												1	0	1	0	0	0	0	0	1
325sab					1	1							1	1	1			5	1	1	0	1	0	0	0	3
326sab																		0	0	0	0	0	0	0	0	0
327sab					1	1							1	1	1			5	1	1	0	1	0	0	0	3
328sab				1	1	1		1					1	1	1			7	1	1	0	1	0	0	0	3
329sab				1		1		1										3	1	1	0	1	0	0	0	3
330sab						1												1	0	1	0	0	0	0	0	1
331sab						1												1	0	1	0	0	0	0	0	1
332sab						1												1	0	1	0	0	0	0	0	1
333sab						1												1	0	1	0	0	0	0	0	1
334sab				1	1	1		1					1	1	1			7	1	1	0	1	0	0	0	3
335sab						1												1	0	1	0	0	0	0	0	1
336sab						1												1	0	1	0	0	0	0	0	1
337sab																		0	0	0	0	0	0	0	0	0
338sab						1												1	0	1	0	0	0	0	0	1
339sab				1				1						1				3	1	0	0	1	0	0	0	2
340sab						1												1	0	1	0	0	0	0	0	1
341sab			1	1		1		1					1					5	1	1	0	1	0	0	0	3
342sab						1			1				1	1	1	1		6	0	1	0	1	0	0	1	3
343sab						1								1				2	0	1	0	1	0	0	0	2
344sab				1									1					2	1	1	0	0	0	0	0	2
345sab						1												1	0	1	0	0	0	0	0	1
346sab		1				1				1								3	1	1	0	1	0	0	0	3
347sab						1												1	0	1	0	0	0	0	0	1
348sab						1												1	0	1	0	0	0	0	0	1
349sab			1	1		1		1					1					5	1	1	0	1	0	0	0	3
350sab			1	1		1		1					1					5	1	1	0	1	0	0	0	3
351sab			1	1		1		1					1					5	1	1	0	1	0	0	0	3
352sab						1												1	0	1	0	0	0	0	0	1
353sab						1								1	1			3	0	1	0	1	0	0	0	2
354sab						1												1	0	1	0	0	0	0	0	1
355sab					1	1							1	1	1			5	1	1	0	1	0	0	0	3
356sab					1	1							1	1	1			5	1	1	0	1	0	0	0	3
357sab						1												1	0	1	0	0	0	0	0	1
358sab													1					1	0	1	0	0	0	0	0	1
359sab						1												1	0	1	0	0	0	0	0	1
360sab				1		1		1										3	1	1	0	1	0	0	0	3
361sab						1												1	0	1	0	0	0	0	0	1
362sab						1												1	0	1	0	0	0	0	0	1
363sab				1														1	1	0	0	0	0	0	0	1
369sab					1	1							1	1	1			5	1	1	0	1	0	0	0	3
370sab				1		1		1					1					4	1	1	0	1	0	0	0	3
371sab				1		1		1					1					4	1	1	0	1	0	0	0	3
372sab						1												1	0	1	0	0	0	0	0	1
373sab						1												1	0	1	0	0	0	0	0	1
374sab					1	1							1	1	1			5	1	1	0	1	0	0	0	3
381sab					1	1			1				1	1	1			6	1	1	0	1	0	0	0	3
382sab			1	1		1		1					1					5	1	1	0	1	0	0	0	3
383sab						1												1	0	1	0	0	0	0	0	1
384sab						1												1	0	1	0	0	0	0	0	1
385sab						1						1				1		3	0	1	0	0	0	1	1	3
386sab					1	1							1	1	1			5	1	1	0	1	0	0	0	3
387sab				1		1		1										3	1	1	0	1	0	0	0	3
388sab						1			1									2	0	1	0	1	0	0	0	2
389sab			1											1	1			3	1	0	0	1	0	0	0	2
390sab						1												1	0	1	0	0	0	0	0	1
391sab						1												1	0	1	0	0	0	0	0	1
392sab						1												1	0	1	0	0	0	0	0	1
393sab			1	1		1		1					1					5	1	1	0	1	0	0	0	3
394sab						1												1	0	1	0	0	0	0	0	1
395sab					1	1							1	1	1			5	1	1	0	1	0	0	0	3
396sab						1												1	0	1	0	0	0	0	0	1
397sab						1												1	0	1	0	0	0	0	0	1
398sab						1												1	0	1	0	0	0	0	0	1
399sab						1	1				1							3	0	1	1	0	1	0	0	3
400sab					1	1							1	1	1			5	1	1	0	1	0	0	0	3
402sab						1												1	0	1	0	0	0	0	0	1
403sab																		0	0	0	0	0	0	0	0	0
404sab														1				1	0	0	0	1	0	0	0	1
405sab																		0	0	0	0	0	0	0	0	0
406sab						1							1					2	0	1	0	0	0	0	0	1
407sab					1	1								1	1			4	1	1	0	1	0	0	0	3
408sab				1		1		1										3	1	1	0	1	0	0	0	3
409sab																		0	0	0	0	0	0	0	0	0
410sab													1					1	0	1	0	0	0	0	0	1
411sab			1	1		1		1					1					5	1	1	0	1	0	0	0	3
412sab			1	1		1		1					1					5	1	1	0	1	0	0	0	3
413sab					1	1							1	1	1			5	1	1	0	1	0	0	0	3
414sab					1	1								1	1			4	1	1	0	1	0	0	0	3
415sab						1	1											2	0	1	1	0	0	0	0	2
416sab					1	1							1	1	1			5	1	1	0	1	0	0	0	3
417sab						1			1									2	0	1	0	1	0	0	0	2
418sab						1							1					2	0	1	0	0	0	0	0	1
419sab						1												1	0	1	0	0	0	0	0	1
420sab						1												1	0	1	0	0	0	0	0	1
421sab			1	1	1	1		1	1				1	1	1	1		10	1	1	0	1	0	0	1	4
425sab			1	1		1		1					1					5	1	1	0	1	0	0	0	3
438sab				1		1		1										3	1	1	0	1	0	0	0	3
439sab				1		1		1										3	1	1	0	1	0	0	0	3
440sab						1												1	0	1	0	0	0	0	0	1
441sab				1		1		1										3	1	1	0	1	0	0	0	3
442sab				1		1		1										3	1	1	0	1	0	0	0	3
443sab						1												1	0	1	0	0	0	0	0	1
444sab				1		1		1						1				4	1	1	0	1	0	0	0	3
445sab					1			1						1	1			4	1	0	0	1	0	0	0	2
446sab			1	1		1		1					1					5	1	1	0	1	0	0	0	3
447sab				1		1		1										3	1	1	0	1	0	0	0	3
448sab										1								1	0	0	0	1	0	0	0	1
449sab				1	1	1		1						1			1	6	1	1	0	1	0	0	1	4
450sab						1												1	0	1	0	0	0	0	0	1
451sab					1	1							1	1	1			5	1	1	0	1	0	0	0	3
452sab				1		1		1										3	1	1	0	1	0	0	0	3
453sab					1	1								1	1			4	1	1	0	1	0	0	0	3
454sab					1	1							1	1	1			5	1	1	0	1	0	0	0	3
455sab				1		1		1										3	1	1	0	1	0	0	0	3
456sab						1												1	0	1	0	0	0	0	0	1
457sab						1												1	0	1	0	0	0	0	0	1
458sab						1			1									2	0	1	0	1	0	0	0	2
459sab						1												1	0	1	0	0	0	0	0	1
460sab					1											1		2	1	0	0	0	0	0	1	2
461sab						1												1	0	1	0	0	0	0	0	1
462sab						1												1	0	1	0	0	0	0	0	1
463sab				1		1		1					1					4	1	1	0	1	0	0	0	3
464sab						1												1	0	1	0	0	0	0	0	1
465sab						1								1	1			3	0	1	0	1	0	0	0	2
466sab				1		1		1										3	1	1	0	1	0	0	0	3
467sab			1	1		1		1						1				5	1	1	0	1	0	0	0	3
468sab						1								1				2	0	1	0	1	0	0	0	2
469sab																		0	0	0	0	0	0	0	0	0
470sab						1												1	0	1	0	0	0	0	0	1
471sab						1												1	0	1	0	0	0	0	0	1
472sab					1	1							1	1	1			5	1	1	0	1	0	0	0	3
473sab						1											1	2	0	1	0	0	0	0	1	2
474sab														1				1	0	0	0	1	0	0	0	1
475sab						1								1				2	0	1	0	1	0	0	0	2
476sab						1												1	0	1	0	0	0	0	0	1
477sab						1	1											2	0	1	1	0	0	0	0	2
478sab			1	1		1		1					1					5	1	1	0	1	0	0	0	3
479sab					1	1							1	1	1			5	1	1	0	1	0	0	0	3
480sab																		0	0	0	0	0	0	0	0	0
481sab						1												1	0	1	0	0	0	0	0	1
482sab						1			1									2	0	1	0	1	0	0	0	2
483sab					1	1								1	1			4	1	1	0	1	0	0	0	3
491sab						1												1	0	1	0	0	0	0	0	1
492sab			1	1		1		1					1					5	1	1	0	1	0	0	0	3
493sab																		0	0	0	0	0	0	0	0	0
494sab						1							1					2	0	1	0	0	0	0	0	1
495sab						1												1	0	1	0	0	0	0	0	1
496sab						1												1	0	1	0	0	0	0	0	1
497sab					1	1			1				1	1	1			6	1	1	0	1	0	0	0	3
498sab				1		1		1					1					4	1	1	0	1	0	0	0	3
499sab				1				1										2	1	0	0	1	0	0	0	2
	AMR gene count	1	32	77	73	270	9	79	18	5	1	1	104	98	75	5	2		143	277	9	168	1	1	7

## Sheet: AMR classes data
AMR gene	Antimicrobial class	No. of genomes		Animicrobial	No. of genomes
aac(6')-aph(2'')	aminoglycosamide	1		aminoglycosamides	143
aadD	aminoglycosamide	32		β-lactams	277
ant(9)-Ia	aminoglycosamide	77		diaminopyrimidines	9
aph(3')-IIIa	aminoglycosamide	73		fusidic acid	1
blaZ	β-lactam	270		lincosamides	1
dfrG	diaminopyrimidine	9		macrolides	168
ermA	macrolide	79		tetracyclines	7
ermC	macrolide	18
ermT	macrolide	5
fusC	fusidic_acid	1
lnuG	lincosamide	1
mecA	β-lactam	104
mphC	macrolide	98
msrA	macrolide	75
tetM	tetracycline	5
tetK	tetracycline	2
