# Supplementary material for: Genomic epidemiology of methicillin-resistant and -susceptible Staphylococcus aureus from bloodstream infections
Source: BMC Infect Dis. 2021 Jun 21;21:589. doi: 10.1186/s12879-021-06293-3 (PMC8215799; doi:10.1186/s12879-021-06293-3)
Supplement: Supplementary file 7 — Additional file 7: Table S4. Distribution of virulence genes identified using VirulenceFinder and the VFDB [file 12879_2021_6293_MOESM7_ESM.xlsx]

## Sheet: Sheet1
Table S4: Distribution of virulence genes identified using VirulenceFinder and the VFDB
name	ACME	aur	aur1	edinB	edinC	eta	etb	hlgA	hlgB	hlgC	lukD	lukE	lukF_PV	lukS_PV	sak	scn	sea	seb	sec	sed	seg	seh	sei	sej	sek	sel	sem	sen	seo	sep	seq	ser	seu	splA	splB	splE	tsst	Vir. Genes/genome
10sab	0	0	1	0	0	0	0	1	1	1	0	0	0	0	1	1	1	0	0	0	1	0	1	0	0	0	1	1	1	0	0	0	1	0	0	1	1	15
11sab	0	1	0	0	0	0	0	1	1	1	1	1	0	0	1	1	0	0	0	0	1	0	1	0	0	0	1	1	1	0	0	0	1	1	0	1	0	16
12sab	0	1	0	0	0	0	0	1	1	1	1	1	0	0	1	1	0	0	0	1	1	0	1	1	0	0	1	1	1	0	0	1	1	1	1	0	0	19
13sab	0	0	1	0	0	0	0	1	1	1	0	0	0	0	1	1	0	0	0	0	1	0	1	0	0	0	1	1	1	0	0	0	1	0	0	1	1	14
141sab	0	1	0	0	0	0	0	1	1	1	1	1	0	0	1	1	0	0	0	0	1	0	1	0	0	0	1	1	1	0	0	0	1	1	1	0	0	16
142sab	0	1	0	0	0	0	0	1	1	1	1	1	0	0	1	1	0	0	0	1	1	0	1	1	0	0	1	1	1	0	0	1	1	1	1	0	0	19
143sab	0	1	0	0	0	0	0	1	1	1	1	1	0	0	1	1	0	1	0	1	1	0	1	1	1	0	1	1	1	0	1	1	1	1	1	0	0	22
144sab	0	1	0	0	0	0	0	1	1	1	1	1	0	0	1	1	1	1	0	0	0	1	0	0	1	0	0	0	0	0	1	0	0	1	1	1	0	16
145sab	0	1	0	0	0	0	0	1	1	1	1	1	0	0	1	1	0	0	0	0	0	0	0	0	0	0	0	0	0	0	0	0	0	1	1	1	0	11
146sab	1	1	0	0	0	0	0	1	1	1	1	1	1	1	1	1	0	0	0	0	0	0	0	0	1	0	0	0	0	0	1	0	0	1	1	1	0	16
147sab	0	0	1	0	0	0	0	1	1	1	0	0	0	0	1	0	0	0	0	0	1	0	1	0	0	0	1	1	1	0	0	0	1	0	0	1	1	13
14sab	0	1	0	0	0	0	0	1	1	1	1	1	0	0	1	1	0	0	0	1	1	0	1	1	0	0	1	1	1	0	0	1	1	1	1	0	0	19
152sab	1	1	0	0	0	0	0	1	1	1	1	1	0	0	0	0	0	0	0	0	0	0	0	1	0	0	0	0	0	0	0	0	0	1	1	1	0	11
153sab	1	1	0	0	0	0	0	1	1	1	1	1	0	0	1	1	0	0	0	0	0	0	0	0	1	0	0	0	0	0	1	0	0	1	1	1	0	14
154sab	0	1	0	0	0	0	0	1	1	1	0	0	0	0	1	1	0	1	0	0	0	0	0	0	1	0	0	0	0	0	1	0	0	0	0	0	0	9
155sab	0	1	0	0	1	0	1	1	1	1	1	1	0	0	1	1	0	0	0	0	1	0	1	0	0	0	1	1	1	0	0	0	1	1	1	0	0	18
156sab	1	1	0	0	0	0	0	1	1	1	1	1	1	1	1	1	0	0	0	0	0	0	0	0	1	0	0	0	0	0	1	0	0	1	1	1	0	16
157sab	0	0	1	0	0	0	0	1	1	1	0	0	0	0	1	1	1	0	0	0	1	0	1	0	0	0	1	1	1	0	0	0	1	0	0	1	1	15
158sab	0	1	0	0	0	0	0	1	1	1	1	1	0	0	1	1	0	0	0	0	0	0	0	0	0	0	0	0	0	1	0	0	0	1	1	1	0	12
159sab	1	1	0	0	0	0	0	1	1	1	1	1	1	1	1	1	0	0	0	0	0	0	0	0	1	0	0	0	0	0	1	0	0	1	1	1	0	16
15sab	0	1	0	0	0	0	0	1	1	1	1	1	0	0	1	1	0	0	0	1	1	0	1	1	0	0	1	1	1	0	0	1	1	1	1	0	0	19
160sab	0	1	0	0	0	0	0	1	1	1	1	1	0	0	1	1	0	0	0	0	1	0	1	0	0	0	1	1	1	0	0	0	1	1	1	0	0	16
161sab	1	1	0	0	0	0	0	1	1	1	1	1	1	1	1	1	1	0	0	0	0	0	0	0	1	0	0	0	0	0	1	0	0	1	1	1	0	17
16sab	0	1	0	0	0	0	0	1	1	1	1	1	0	0	1	1	0	0	0	0	1	0	1	0	0	0	1	1	1	0	0	0	1	1	1	0	0	16
179sab	1	1	0	0	0	0	0	1	1	1	1	1	1	1	1	1	0	0	0	0	0	0	0	0	1	0	0	0	0	0	1	0	0	1	1	1	0	16
180sab	1	1	0	0	0	0	0	1	1	1	1	1	1	1	1	1	0	0	0	0	0	0	0	0	1	0	0	0	0	0	1	0	0	1	1	1	0	16
181sab	0	1	0	0	0	0	0	1	1	1	1	1	0	0	1	1	1	0	0	1	0	0	0	0	1	0	0	0	0	0	1	0	0	1	1	1	0	15
185sab	0	1	0	0	0	0	0	1	1	1	1	1	1	0	1	1	0	0	0	0	0	0	0	0	0	0	0	0	0	0	0	0	0	1	1	1	0	12
186sab	0	1	0	0	0	0	0	1	1	1	1	1	0	0	1	1	0	0	0	0	0	0	0	0	1	0	0	0	0	0	1	0	0	1	1	1	0	13
187sab	0	0	1	0	0	0	0	1	1	1	0	0	0	0	1	1	0	0	0	0	1	0	1	0	0	0	1	1	1	0	0	0	1	0	0	1	1	14
188sab	1	1	0	0	0	0	0	1	1	1	1	1	0	0	1	1	0	0	0	0	0	0	0	0	1	0	0	0	0	0	1	0	0	1	1	1	0	14
189sab	1	1	0	0	0	0	0	1	1	1	1	1	1	1	1	1	0	0	0	0	0	0	0	0	0	0	0	0	0	0	0	0	0	1	1	1	0	14
190sab	1	1	0	0	0	0	0	1	1	1	1	1	1	1	1	1	0	0	0	0	0	0	0	0	1	0	0	0	0	0	1	0	0	1	1	1	0	16
191sab	0	1	0	0	0	0	0	1	1	1	1	1	0	0	1	1	0	0	0	0	0	0	0	0	0	0	0	0	0	0	0	0	0	1	1	1	0	11
192sab	0	1	0	0	0	0	0	1	1	1	1	1	0	0	1	1	0	0	0	1	1	0	1	1	0	0	1	1	1	0	0	1	1	1	1	0	0	19
193sab	1	1	0	0	0	0	0	1	1	1	1	1	1	1	1	1	0	0	0	0	0	0	0	0	1	0	0	0	0	0	1	0	0	1	1	1	0	16
195sab	1	1	0	0	0	0	0	1	1	1	1	1	1	1	1	1	0	0	0	0	1	0	0	0	1	0	0	0	0	0	1	0	0	1	1	1	0	17
196sab	0	1	0	0	0	0	0	1	1	1	1	1	0	0	0	1	0	1	0	0	0	0	0	0	0	0	0	0	0	0	0	0	0	1	1	1	0	11
197sab	0	1	0	0	1	0	1	1	1	1	1	1	0	0	1	1	0	1	0	0	1	0	1	0	0	0	1	1	1	0	0	0	1	1	1	0	0	19
198sab	0	0	1	0	0	0	0	1	1	1	0	0	0	0	1	1	0	0	0	0	1	0	1	0	0	0	1	1	1	0	0	0	1	0	0	0	0	12
199sab	1	1	0	0	0	0	0	1	1	1	1	1	1	1	1	1	0	0	0	0	0	0	0	0	1	0	0	0	0	0	1	0	0	1	1	1	0	16
1sab	0	0	1	0	0	0	0	1	1	1	0	0	0	0	1	1	0	0	0	0	1	0	1	0	0	0	1	1	1	0	0	0	1	0	0	1	1	14
200sab	0	1	0	0	0	0	0	1	1	1	1	1	0	0	1	1	0	0	0	0	0	0	0	0	0	0	0	0	0	0	0	0	0	1	1	1	0	11
201sab	0	1	0	0	0	0	0	1	1	1	1	1	0	0	1	1	0	0	0	1	1	0	1	1	0	0	1	1	1	0	0	1	1	1	1	0	0	19
202sab	0	0	1	0	0	0	0	1	1	1	0	0	0	0	1	1	0	0	0	0	1	1	1	0	0	0	1	1	1	0	0	0	1	0	0	1	1	15
204sab	0	0	1	0	0	0	0	1	1	1	0	0	0	0	1	1	0	0	0	0	1	0	1	0	0	0	1	1	1	0	0	0	1	0	0	0	0	12
205sab	0	1	0	0	0	0	0	1	1	1	1	1	0	0	1	1	0	0	1	0	1	0	1	0	0	1	1	1	1	0	0	0	1	0	1	0	0	17
206sab	0	0	1	0	0	0	0	1	1	1	0	0	0	0	0	1	0	0	0	0	0	0	0	0	0	0	0	0	0	0	0	0	0	1	0	0	0	6
207sab	0	1	0	0	0	0	0	1	1	1	1	1	0	0	1	1	0	0	0	0	0	0	0	0	0	0	0	0	0	1	0	0	0	1	1	0	0	11
208sab	0	0	1	0	0	0	0	1	1	1	0	0	0	0	1	1	0	0	0	0	1	0	1	0	0	0	1	1	1	0	0	0	1	0	0	0	0	12
209sab	0	1	0	0	0	0	0	1	1	1	1	1	0	0	1	1	0	0	0	1	1	0	1	0	0	0	1	1	1	0	0	0	1	1	1	0	0	17
210sab	0	0	1	0	0	0	0	1	1	1	0	0	0	0	1	1	1	0	0	0	1	0	1	0	0	0	1	1	1	0	0	0	1	0	0	1	1	15
211sab	0	1	0	0	0	0	0	1	1	1	1	1	0	0	1	1	0	0	0	0	1	0	1	0	0	0	1	1	1	1	0	0	1	1	1	0	0	17
212sab	1	1	0	0	0	0	0	1	1	1	1	1	1	1	1	1	0	0	0	0	0	0	0	0	0	0	0	0	0	0	0	0	0	1	1	1	0	14
213sab	0	1	0	0	0	0	0	1	1	1	1	1	0	0	1	1	0	0	1	1	1	0	1	1	0	1	1	1	1	0	0	1	1	1	1	1	0	22
214sab	0	1	0	0	0	0	0	1	1	1	0	0	0	0	1	1	0	0	0	0	0	0	0	0	0	0	0	0	0	0	0	0	0	0	0	0	0	6
215sab	0	1	0	0	0	0	0	1	1	1	1	1	0	0	1	1	0	0	0	0	1	0	1	0	0	0	1	1	1	0	0	0	1	1	1	0	0	16
216sab	0	0	1	0	0	0	0	1	1	1	0	0	0	0	1	1	1	0	0	0	1	0	1	0	0	0	1	1	1	0	0	0	1	0	0	1	1	15
217sab	1	1	0	0	0	0	0	1	1	1	1	1	1	1	1	1	0	0	0	0	1	0	0	0	1	0	0	0	0	0	1	0	1	1	1	1	0	18
218sab	0	1	0	0	0	0	0	1	1	1	1	1	0	0	1	1	0	0	1	0	1	0	1	0	0	1	1	1	1	0	0	0	1	1	1	1	0	19
219sab	0	0	1	0	0	0	0	1	1	1	0	0	0	0	1	1	0	0	0	0	1	0	1	0	0	0	1	1	1	0	0	0	1	0	0	0	0	12
220sab	0	1	0	0	0	0	0	1	1	1	1	1	0	0	1	1	0	0	0	0	0	0	0	0	0	0	0	0	0	0	0	0	0	1	1	0	0	10
221sab	1	1	0	0	0	0	0	1	1	1	1	1	1	1	1	1	0	0	0	0	0	0	0	0	1	0	0	0	0	0	1	0	0	1	1	1	0	16
222sab	0	1	0	0	0	0	0	1	1	1	1	1	0	0	1	1	0	0	0	1	1	0	1	1	0	0	1	1	1	0	0	1	1	1	1	0	0	19
223sab	0	1	0	0	0	0	0	1	1	1	1	1	0	0	1	1	0	0	0	0	0	0	0	0	0	0	0	0	0	1	0	0	0	1	1	1	0	12
224sab	1	1	0	0	0	0	0	1	1	1	1	1	1	1	1	1	0	0	0	0	0	0	0	0	1	0	0	0	0	0	1	0	0	1	1	1	0	16
225sab	0	0	1	0	0	0	0	1	1	1	0	0	0	0	1	1	1	0	0	0	1	0	1	0	0	0	1	1	1	0	0	0	1	0	0	1	0	14
226sab	0	1	0	0	0	0	0	1	1	1	1	1	0	0	1	1	0	0	0	0	1	0	1	0	0	0	1	1	1	0	0	0	1	1	1	0	0	16
227sab	0	0	1	0	0	0	0	1	1	1	0	0	0	0	0	1	0	0	0	0	0	0	0	0	0	0	0	0	0	0	0	0	0	0	0	0	0	5
228sab	0	1	0	0	0	0	0	1	1	1	1	1	0	0	1	1	0	0	0	1	1	0	1	1	0	0	1	1	1	0	0	1	1	1	1	0	0	19
229sab	1	1	0	0	0	0	0	1	1	1	1	1	1	1	1	1	0	0	0	0	0	0	0	0	0	0	0	0	0	0	0	0	0	1	1	1	0	14
230sab	0	1	0	1	0	0	0	1	1	1	1	1	0	0	1	1	0	0	0	0	1	0	1	0	0	0	1	1	1	0	0	0	1	1	1	1	0	18
231sab	1	1	0	0	0	0	0	1	1	1	1	1	1	1	1	1	0	0	0	0	0	0	0	0	0	0	0	0	0	0	0	0	0	1	1	1	0	14
233sab	0	0	1	0	0	0	0	1	1	1	0	0	0	0	0	0	0	0	0	0	1	0	1	0	0	0	1	1	1	0	0	0	1	0	0	1	1	12
235sab	1	1	0	0	0	0	0	1	1	1	1	1	0	0	1	1	0	0	0	0	0	0	0	0	1	0	0	0	0	0	1	0	0	1	1	1	0	14
236sab	0	1	0	0	0	0	0	1	1	1	1	1	0	0	1	1	0	0	0	0	1	0	1	0	0	0	1	1	1	0	0	0	1	1	1	0	0	16
237sab	0	1	0	0	0	0	0	1	1	1	1	1	0	0	1	1	0	1	0	0	0	1	0	1	0	0	0	0	0	0	0	0	0	1	1	1	0	14
238sab	0	0	1	0	0	0	0	1	1	1	0	0	0	0	1	1	1	0	0	0	1	0	1	0	0	0	1	1	1	0	0	0	1	0	0	1	1	15
239sab	0	0	1	0	0	0	0	1	1	1	0	0	0	0	1	1	1	0	0	0	1	0	1	0	0	0	1	1	1	0	0	0	1	0	0	1	1	15
23sab	0	1	0	0	0	0	0	1	1	1	1	1	0	0	1	1	0	0	0	0	1	0	1	0	0	0	1	1	1	1	0	0	1	1	1	0	0	17
240sab	0	1	0	0	0	0	0	1	1	1	1	1	0	0	1	1	0	0	1	0	1	0	1	0	0	1	1	1	1	0	0	0	1	1	1	1	0	19
241sab	0	0	1	0	0	0	0	1	1	1	0	0	0	0	0	0	0	0	0	0	1	0	1	0	0	0	1	1	1	0	0	0	1	0	0	1	1	12
242sab	0	1	0	0	0	0	0	1	1	1	1	1	0	0	1	1	0	0	0	0	1	0	1	0	0	0	1	1	1	0	0	0	1	1	1	0	0	16
243sab	0	1	0	0	0	0	0	1	1	1	1	1	0	0	1	1	0	0	0	0	1	0	1	0	0	0	1	1	1	0	0	0	1	1	1	0	0	16
244sab	0	1	0	0	0	0	0	1	1	1	1	1	0	0	1	1	0	0	0	0	0	0	0	0	0	0	0	0	0	0	0	0	0	1	1	0	0	10
245sab	0	1	0	0	0	0	0	1	1	1	1	1	0	0	1	1	0	0	1	0	1	0	1	0	0	1	1	1	1	0	0	0	1	1	1	1	0	19
246sab	0	1	0	0	0	0	0	1	1	1	1	1	0	0	1	1	0	1	0	1	1	0	1	1	0	0	1	1	1	1	0	1	1	1	1	1	0	22
247sab	0	1	0	0	0	0	0	1	1	1	1	1	0	0	1	1	0	0	0	1	1	0	1	1	0	0	1	1	1	0	0	1	1	1	1	0	0	19
248sab	0	1	0	0	0	0	0	1	1	1	1	1	0	0	1	1	0	0	0	0	0	0	0	0	0	0	0	0	0	0	0	0	0	1	1	0	0	10
249sab	0	1	0	0	0	0	0	1	1	1	1	1	0	0	1	1	0	0	0	1	1	0	1	1	0	0	1	1	1	0	0	1	1	1	1	0	0	19
24sab	0	1	0	0	0	0	0	1	1	1	1	1	0	0	1	1	0	0	0	1	1	0	1	1	0	0	1	1	1	0	0	1	1	1	1	0	0	19
250sab	0	0	1	0	0	0	0	1	1	1	0	0	0	0	1	1	0	0	0	0	1	1	1	0	0	0	1	1	1	0	0	0	1	0	0	1	1	15
251sab	0	1	0	0	0	0	0	1	1	1	1	1	1	1	1	1	0	0	0	0	0	0	0	0	0	0	0	0	0	0	0	0	0	1	1	1	0	13
252sab	0	1	0	0	0	0	0	1	1	1	1	1	0	0	1	1	0	1	0	0	0	1	0	0	0	0	0	0	0	0	0	0	0	1	1	1	0	13
253sab	0	1	0	0	0	0	0	1	1	1	0	0	0	0	1	1	0	0	0	0	0	0	0	0	0	0	0	0	0	0	0	0	1	0	0	0	0	7
254sab	0	1	0	0	0	0	0	1	1	1	1	1	0	0	1	1	0	0	0	0	0	0	0	0	0	0	0	0	0	0	0	0	0	1	1	1	0	11
255sab	0	1	0	0	0	0	0	1	1	1	1	1	0	0	1	1	0	0	0	0	1	0	1	0	0	0	1	1	1	0	0	0	1	1	1	0	0	16
256sab	0	1	0	0	0	0	0	1	1	1	1	1	0	0	1	1	0	0	0	0	1	0	1	0	0	0	1	1	1	0	0	0	1	1	1	0	0	16
257sab	0	0	1	0	0	0	0	1	1	1	0	0	0	0	1	1	0	0	0	0	1	0	1	0	0	0	1	1	1	0	0	0	1	0	0	1	0	13
258sab	0	1	0	0	0	0	0	1	1	1	1	1	0	0	1	1	0	0	0	1	1	0	1	1	0	0	1	1	1	0	0	1	1	1	1	0	0	19
259sab	0	1	0	0	0	0	0	1	1	1	1	1	0	0	1	1	0	0	0	0	0	0	0	0	0	0	0	0	0	1	0	0	0	0	0	1	0	10
25sab	1	1	0	0	0	0	0	1	1	1	1	1	1	1	1	1	0	0	0	0	0	0	0	0	1	0	0	0	0	0	1	0	0	1	1	1	0	16
260sab	0	1	0	0	0	0	0	1	1	1	1	1	0	0	1	1	0	0	1	0	1	0	1	0	0	1	1	1	1	0	0	0	1	1	1	0	1	19
261sab	0	0	1	0	0	0	0	1	1	1	0	0	0	0	0	1	0	0	0	0	0	0	0	0	0	0	0	0	0	0	0	0	0	0	0	0	0	5
262sab	1	1	0	0	0	0	0	1	1	1	1	1	1	1	1	1	0	0	0	0	0	0	0	0	1	0	0	0	0	0	1	0	0	1	1	1	0	16
263sab	0	0	1	0	0	0	0	1	1	1	0	0	0	0	1	1	0	0	0	0	1	0	1	1	0	0	1	1	1	0	0	0	1	0	0	1	1	15
264sab	0	0	1	0	0	0	0	1	1	1	0	0	0	0	1	1	1	0	0	0	1	0	1	0	0	0	1	1	1	0	0	0	1	0	0	1	1	15
265sab	0	1	0	0	0	0	0	1	1	1	1	1	0	0	1	1	0	0	1	0	1	0	1	0	0	1	1	1	1	0	0	0	1	1	1	1	0	19
266sab	0	1	0	0	0	0	0	1	1	1	0	0	0	0	1	1	0	1	0	0	0	0	0	0	1	0	0	0	0	0	1	0	0	1	0	1	0	11
267sab	0	1	0	0	0	0	0	1	1	1	1	1	0	0	1	1	0	0	0	0	1	0	1	1	0	0	1	1	1	1	0	1	1	1	1	0	0	19
268sab	0	1	0	0	0	0	0	1	1	1	1	1	0	0	0	1	0	0	0	0	0	0	0	0	0	0	0	0	0	0	0	0	0	0	1	1	0	9
26sab	0	1	0	0	0	0	0	1	1	1	1	1	0	0	1	1	0	0	0	0	0	0	0	0	0	0	0	0	0	1	0	0	0	0	0	1	0	10
273sab	0	1	0	0	0	0	0	1	1	1	1	1	0	0	1	1	0	0	0	0	0	0	0	0	0	0	0	0	0	1	0	0	0	1	1	1	0	12
274sab	0	1	0	0	0	0	0	1	1	1	1	1	0	0	1	1	0	0	0	0	0	0	0	0	0	0	0	0	0	0	0	0	0	1	1	1	0	11
275sab	0	0	1	0	0	0	0	1	1	1	0	0	0	0	1	1	0	0	0	0	1	0	1	0	0	0	1	1	1	0	0	0	1	0	0	0	0	12
276sab	0	1	0	0	0	0	0	1	1	1	1	1	0	0	1	1	0	0	0	0	0	0	0	0	0	0	1	0	0	0	0	0	0	1	1	0	0	11
277sab	0	1	0	0	0	0	0	1	1	1	1	1	0	0	1	1	1	1	0	0	1	1	1	1	0	0	0	0	0	0	0	0	1	1	1	1	0	18
278sab	0	1	0	0	0	0	0	1	1	1	1	1	0	0	1	1	0	0	0	0	1	0	1	0	0	0	1	1	1	1	0	0	1	1	1	0	0	17
279sab	1	1	0	0	0	0	0	1	1	1	1	1	1	1	1	1	0	0	0	0	1	0	0	0	1	0	0	0	0	0	1	0	0	1	1	1	0	17
280sab	1	1	0	0	0	0	0	1	1	1	1	1	0	0	1	1	0	0	0	0	0	0	0	0	1	0	0	0	0	0	1	0	0	1	1	0	0	13
281sab	0	0	1	0	0	0	0	1	1	1	0	0	0	0	1	1	0	0	0	0	1	0	1	0	0	0	1	1	1	0	0	0	1	0	0	0	0	12
282sab	0	0	1	0	0	0	0	1	1	1	0	0	0	0	1	1	0	0	0	0	1	0	1	0	0	0	1	1	1	0	0	0	1	0	0	0	0	12
283sab	0	1	0	0	0	0	0	1	1	1	1	1	0	0	1	1	0	0	1	0	1	0	1	0	0	1	1	1	1	0	0	0	1	1	1	1	0	19
284sab	0	1	0	0	0	0	0	1	1	1	1	1	0	0	1	1	0	0	0	0	1	0	1	0	0	0	1	1	1	0	0	0	1	1	1	0	0	16
285sab	1	1	0	0	0	0	0	1	1	1	1	1	1	1	1	1	0	0	0	0	0	0	0	0	1	0	0	0	0	0	1	0	0	1	1	1	0	16
286sab	0	1	0	0	0	0	0	1	1	1	1	1	0	0	1	1	0	0	0	0	1	0	1	0	0	0	1	1	1	0	0	0	1	1	1	1	0	17
287sab	0	0	1	0	0	0	0	1	1	1	0	0	0	0	1	1	1	0	0	0	1	0	1	0	0	0	1	1	1	0	0	0	1	0	0	1	0	14
288sab	0	1	0	0	0	0	0	1	1	1	1	1	0	0	1	1	0	0	1	0	1	0	1	0	0	1	1	1	1	0	0	0	1	1	1	0	1	19
289sab	0	1	0	0	0	0	0	1	1	1	1	1	0	0	1	1	0	0	0	1	1	0	1	1	0	0	1	1	1	0	0	1	1	1	1	0	0	19
290sab	0	1	0	0	0	0	0	1	1	1	1	1	0	0	1	1	0	0	0	0	0	0	0	0	0	0	0	0	0	0	0	0	0	1	1	1	0	11
291sab	0	1	0	0	0	0	0	1	1	1	1	1	0	0	1	1	1	0	0	0	0	1	0	0	1	0	0	0	0	0	1	0	0	1	1	1	0	15
292sab	0	0	1	1	0	0	0	1	1	1	1	1	0	0	1	1	0	0	0	0	0	0	0	0	0	0	0	0	0	0	0	0	0	1	0	1	0	11
293sab	0	1	0	0	0	0	0	1	1	1	1	1	0	0	1	1	0	0	0	1	1	0	1	1	0	0	1	1	1	0	0	1	1	1	1	0	0	19
294sab	0	1	0	0	0	1	0	1	1	1	0	0	0	0	1	1	0	0	0	0	1	0	1	0	0	0	1	1	1	0	0	0	1	0	0	0	0	13
295sab	0	1	0	0	0	0	0	1	1	1	1	1	0	0	1	1	0	0	1	0	1	0	1	0	0	1	1	1	1	0	0	0	1	1	1	1	0	19
296sab	0	0	1	0	0	0	0	1	1	1	0	0	0	0	0	0	0	0	0	0	0	0	0	0	0	0	0	0	0	0	0	0	0	0	0	0	0	4
297sab	0	1	0	0	0	0	0	1	1	1	1	1	0	0	1	1	0	0	0	1	1	0	1	1	0	0	1	1	1	0	0	1	1	1	1	0	0	19
299sab	0	0	1	0	0	0	0	1	1	1	0	0	0	0	1	1	1	0	0	0	1	0	1	0	0	0	1	1	1	0	0	0	1	0	0	1	1	15
300sab	0	1	0	0	0	0	0	1	1	1	1	1	0	0	1	1	0	0	0	1	1	0	1	1	0	0	1	1	1	0	0	1	1	1	1	0	0	19
301sab	0	0	1	0	0	0	0	1	1	1	0	0	0	0	1	1	1	0	0	0	1	0	1	0	0	0	1	1	1	0	0	0	1	0	0	1	1	15
302sab	1	1	0	0	0	0	0	1	1	0	1	1	1	1	1	1	0	0	0	0	1	0	0	0	1	0	0	1	1	0	1	0	0	1	1	1	0	18
303sab	0	1	0	0	0	0	0	1	1	1	1	1	0	0	1	1	0	0	0	1	1	0	1	1	0	0	1	1	1	0	0	1	1	1	1	0	0	19
304sab	0	0	1	0	0	0	0	1	1	1	0	0	0	0	1	1	1	0	0	0	1	0	1	0	0	0	1	1	1	0	0	0	1	1	1	1	1	17
305sab	0	1	0	0	0	0	0	1	1	1	1	1	1	1	1	1	0	0	0	0	0	0	0	0	1	0	0	0	0	0	1	0	0	1	1	1	0	15
306sab	0	1	0	0	0	1	0	1	1	1	1	1	0	0	1	1	0	0	0	0	0	0	0	0	0	0	0	0	0	0	0	0	0	1	1	0	0	11
307sab	0	0	1	0	0	0	0	1	1	1	0	0	0	0	1	1	0	0	0	0	1	0	1	0	0	0	1	1	1	0	0	0	1	0	0	0	0	12
308sab	0	0	1	0	0	0	0	1	1	1	0	0	0	0	1	1	0	0	0	0	1	0	1	0	0	0	1	1	1	0	0	0	1	0	0	0	0	12
309sab	0	1	0	0	0	0	0	1	1	1	1	1	0	0	1	1	0	0	0	0	0	0	0	0	0	0	0	0	0	0	0	0	0	1	1	1	0	11
310sab	0	0	1	0	0	0	0	1	1	1	0	0	0	0	1	1	0	0	1	0	1	0	1	0	0	1	1	1	1	0	0	0	1	0	0	0	0	14
311sab	0	0	1	0	0	0	0	1	1	1	0	0	0	0	1	1	0	0	0	0	1	0	1	0	0	0	1	1	1	0	0	0	1	0	0	0	0	12
312sab	0	1	0	0	0	0	0	1	1	1	1	1	0	0	0	1	0	0	0	0	0	0	0	0	0	0	0	0	0	0	0	0	0	1	1	1	0	10
313sab	0	1	0	0	0	0	0	1	1	1	0	0	0	0	1	1	0	1	0	0	0	0	0	0	1	0	0	0	0	0	1	0	0	0	0	0	0	9
314sab	0	1	0	0	0	0	0	1	1	1	1	1	1	1	1	1	0	0	0	0	0	0	0	0	0	0	0	0	0	0	0	0	0	1	1	1	0	13
315sab	0	1	0	0	0	0	0	1	1	1	0	0	0	0	1	1	0	1	0	0	0	0	0	0	1	0	0	0	0	0	1	0	0	0	0	0	0	9
316sab	1	1	0	0	0	0	0	1	1	1	1	1	1	1	1	1	0	0	0	0	0	0	0	0	1	0	0	0	0	0	1	0	0	1	1	1	0	16
317sab	0	1	0	0	0	0	0	1	1	1	1	1	0	0	1	1	0	0	0	0	1	0	1	0	0	0	1	1	1	0	0	0	1	1	1	1	0	17
318sab	1	1	0	0	0	0	0	1	1	1	1	1	1	1	0	0	0	0	0	0	0	0	0	0	1	0	0	0	0	0	1	0	0	1	1	1	0	14
319sab	0	1	0	0	0	0	0	1	1	1	1	1	0	0	1	1	0	0	0	0	0	0	1	0	0	0	1	1	1	0	0	0	1	1	1	1	0	16
31sab	1	1	0	0	0	0	0	1	1	1	1	1	1	1	1	1	0	0	0	0	0	0	0	0	1	0	0	0	0	0	1	0	0	1	1	1	0	16
320sab	0	1	0	0	0	0	0	1	1	1	1	1	0	0	1	1	0	0	0	0	1	0	1	0	0	0	1	1	1	1	0	0	1	1	1	0	0	17
321sab	0	1	0	0	0	0	0	1	1	1	1	1	0	0	0	1	0	0	1	0	0	0	1	0	0	1	0	0	0	0	0	0	0	1	1	1	0	13
322sab	0	1	0	0	0	0	0	1	1	1	1	1	0	0	1	1	0	0	0	1	1	0	1	1	0	0	1	1	1	0	0	1	1	1	1	0	0	19
323sab	0	1	0	0	0	0	0	1	1	1	1	1	0	0	1	1	0	0	0	1	1	0	1	1	0	0	1	1	1	1	0	1	1	1	1	0	0	20
324sab	0	1	0	0	0	0	0	1	1	1	0	0	0	0	1	1	0	1	0	0	0	0	0	0	1	0	0	0	0	0	1	0	0	0	0	0	0	9
325sab	1	1	0	0	0	0	0	1	1	1	1	1	1	1	1	1	0	0	0	0	0	0	0	0	0	0	0	0	0	0	0	0	0	1	1	1	0	14
326sab	0	0	1	0	0	0	0	1	1	1	0	0	0	0	1	1	0	0	0	0	1	0	1	0	0	0	1	1	1	0	0	0	1	0	0	0	0	12
327sab	1	1	0	0	0	0	0	1	1	1	1	1	1	1	1	1	0	0	0	0	1	0	0	0	0	0	0	0	0	0	0	0	0	1	1	1	0	15
328sab	0	1	0	0	0	0	0	1	1	1	1	1	0	0	1	1	0	0	0	0	1	0	1	0	0	0	1	1	1	0	0	0	1	1	1	0	0	16
329sab	0	0	1	0	0	0	0	1	1	1	0	0	0	0	1	1	1	0	0	0	1	0	1	0	0	0	1	1	1	0	0	0	1	0	0	1	1	15
32sab	0	1	0	0	0	0	0	1	1	1	1	1	0	0	1	1	0	0	0	0	1	0	1	0	0	0	1	1	1	0	0	0	1	1	1	0	1	17
330sab	0	0	1	0	0	0	0	1	1	1	0	0	0	0	1	1	1	0	0	0	1	0	1	0	0	0	1	1	1	0	0	0	1	0	0	0	1	14
331sab	0	1	0	0	0	0	0	1	1	1	1	1	0	0	0	1	0	0	0	0	0	0	0	0	0	0	0	0	0	0	0	0	0	1	1	1	0	10
332sab	0	1	0	0	0	0	0	1	1	1	1	1	0	0	1	1	0	0	1	0	1	0	1	0	0	1	1	1	1	0	0	0	1	1	1	1	0	19
333sab	0	1	0	0	0	0	0	1	1	1	1	1	0	0	1	1	0	0	0	0	1	0	1	0	0	0	1	1	1	1	0	0	1	1	1	0	0	17
334sab	0	1	0	0	0	0	0	1	1	1	1	1	0	0	1	1	0	0	0	0	1	0	1	0	0	0	1	1	1	0	0	0	1	1	1	0	0	16
335sab	0	1	0	0	0	0	0	1	1	1	1	1	0	0	1	1	1	0	0	0	0	0	0	0	0	0	0	0	0	0	0	0	0	1	1	1	0	12
336sab	0	1	0	0	0	0	0	1	1	1	1	1	0	0	1	1	0	0	0	0	0	0	0	0	0	0	0	0	0	0	0	0	0	1	1	1	0	11
337sab	0	1	0	0	0	0	0	1	1	1	1	1	0	0	1	1	1	0	0	0	1	0	1	0	0	0	1	1	1	0	0	0	1	1	1	0	0	17
338sab	0	0	1	0	0	0	0	1	1	1	0	0	0	0	1	1	1	0	0	0	1	0	1	0	0	0	1	1	1	0	0	0	1	0	0	1	1	15
339sab	0	1	0	0	0	0	0	1	1	1	1	1	0	0	1	1	0	0	0	0	1	0	1	0	0	0	1	1	1	0	0	0	1	1	1	0	0	16
33sab	0	1	0	0	0	0	0	1	1	1	1	1	0	0	1	1	0	0	0	0	1	0	1	0	0	0	1	1	1	0	0	0	1	1	1	0	1	17
340sab	0	0	1	0	0	0	0	1	1	1	0	0	0	0	1	1	0	0	1	0	1	0	1	0	0	1	1	1	1	0	0	0	1	0	0	0	1	15
341sab	0	1	0	0	0	0	0	1	1	1	1	1	0	0	1	1	0	0	0	1	1	0	1	1	0	0	1	1	1	0	0	1	1	1	1	0	0	19
342sab	1	1	0	0	0	0	0	1	1	1	1	1	1	1	1	1	0	0	0	0	1	0	0	0	1	0	0	1	0	0	1	0	0	1	1	1	0	18
343sab	0	0	1	0	0	0	0	1	1	1	0	0	0	0	1	1	1	0	0	0	1	0	1	0	0	0	1	1	1	0	0	0	1	0	1	1	1	16
344sab	0	1	0	0	0	0	0	1	1	1	1	1	0	0	1	1	0	0	1	0	1	0	1	0	0	1	1	1	1	0	0	0	1	1	1	0	1	19
345sab	0	1	0	0	0	0	0	1	1	1	1	1	0	0	1	1	0	0	0	1	1	0	1	1	0	0	1	1	1	0	0	1	1	1	1	0	0	19
346sab	0	0	1	0	0	0	0	1	1	1	0	0	0	0	0	1	0	0	0	0	0	0	0	0	0	0	0	0	0	0	0	0	0	0	0	0	0	5
347sab	0	1	0	0	0	0	0	1	1	1	1	1	0	0	0	1	0	0	0	0	0	0	0	0	0	0	0	0	0	0	0	0	0	1	1	1	0	10
348sab	0	1	0	0	0	0	0	1	1	1	0	0	0	0	1	1	0	0	0	0	1	0	1	0	0	0	1	1	1	0	0	0	1	0	0	0	0	12
349sab	0	1	0	0	0	0	0	1	1	1	1	1	0	0	1	1	0	0	0	1	1	0	1	1	0	0	1	1	1	0	0	1	1	1	1	0	0	19
350sab	0	1	0	0	0	0	0	1	1	1	1	1	0	0	1	1	0	0	0	1	1	0	1	1	0	0	1	1	1	1	0	1	1	1	1	0	0	20
351sab	0	1	0	0	0	0	0	1	1	1	1	1	0	0	1	1	0	0	0	1	1	0	1	1	0	0	1	1	1	0	0	1	1	1	1	0	0	19
352sab	0	0	1	0	0	0	0	1	1	1	0	0	0	0	1	1	0	0	0	0	1	0	1	0	0	0	1	1	1	0	0	0	1	0	0	0	0	12
353sab	0	1	0	0	0	0	0	1	1	1	1	1	0	0	1	1	0	0	0	1	1	0	1	1	0	0	1	1	1	1	0	1	1	1	1	0	1	21
354sab	0	0	1	0	0	0	0	1	1	1	0	0	0	0	1	1	0	0	0	0	1	0	1	1	0	0	1	1	1	0	0	1	1	0	0	0	1	15
355sab	1	1	0	0	0	0	0	1	1	1	1	1	1	1	1	1	0	0	0	0	0	0	0	0	0	0	0	0	0	0	0	0	0	1	1	1	0	14
356sab	0	1	0	0	0	0	0	1	1	1	1	1	0	0	1	1	0	0	0	0	0	0	0	0	0	0	0	0	0	0	0	0	0	1	1	0	0	10
357sab	0	1	0	0	0	0	0	1	1	1	1	1	0	0	1	1	0	0	0	0	1	0	1	0	0	0	1	1	1	1	0	0	1	1	1	0	0	17
358sab	0	1	0	0	0	0	0	1	1	1	1	1	0	0	1	1	0	0	0	0	0	0	0	0	0	0	0	0	0	0	0	0	0	1	1	1	0	11
359sab	0	0	1	0	0	0	0	1	1	1	0	0	0	0	1	1	0	0	0	0	1	0	1	0	0	0	1	1	1	0	0	0	1	0	0	0	0	12
360sab	0	0	1	0	0	0	0	1	1	1	0	0	0	0	1	1	1	0	0	0	1	0	1	0	0	0	1	1	1	0	0	0	1	0	0	1	1	15
361sab	0	1	0	0	0	0	0	1	1	1	1	1	0	0	1	1	0	0	0	0	1	0	1	1	0	0	1	1	1	1	0	0	1	1	1	0	0	18
362sab	0	1	0	0	0	0	0	1	1	1	1	1	0	0	1	1	0	0	0	0	0	0	0	0	0	0	0	0	0	0	0	0	0	1	1	1	0	11
363sab	0	1	0	0	0	0	0	1	1	1	1	1	0	0	1	1	0	0	0	0	1	0	1	0	0	0	1	1	1	0	0	0	1	1	1	0	0	16
369sab	1	0	0	0	0	0	0	1	1	1	1	1	1	1	1	1	0	0	0	0	0	0	0	0	1	0	1	0	0	0	1	0	0	1	1	1	0	16
36sab	0	1	0	0	0	0	0	1	1	1	1	1	1	1	1	1	0	0	0	0	0	0	0	0	0	0	0	0	0	0	0	0	0	1	1	1	0	13
370sab	0	1	0	0	0	0	0	1	1	1	1	1	0	0	1	1	0	0	0	1	1	0	1	1	0	0	1	1	1	0	0	1	1	1	1	0	0	19
371sab	0	1	0	0	0	0	0	1	1	1	1	1	0	0	0	0	0	0	0	1	1	0	1	1	0	0	1	1	1	0	0	1	1	1	1	0	0	17
372sab	0	1	0	0	0	0	0	1	1	1	1	1	1	1	1	1	0	0	0	0	0	0	0	0	0	0	0	0	0	0	0	0	0	1	1	1	0	13
373sab	0	1	0	0	0	0	0	1	1	1	1	1	0	0	1	1	0	0	0	0	0	0	0	0	0	0	0	0	0	0	0	0	0	1	1	1	0	11
374sab	1	1	0	0	0	0	0	1	1	1	1	1	1	1	1	1	0	0	0	0	0	0	0	0	1	0	0	0	0	0	1	0	0	1	1	1	0	16
37sab	0	1	0	0	0	0	0	1	1	1	0	0	0	0	0	0	0	1	0	0	1	0	1	0	0	0	1	1	1	0	0	0	1	0	0	0	0	11
381sab	1	1	0	0	0	0	0	1	1	1	1	1	1	1	1	1	0	0	0	0	0	0	0	0	1	0	0	0	0	0	1	0	0	1	1	1	0	16
382sab	0	1	0	0	0	0	0	1	1	1	1	1	0	0	1	1	0	0	0	1	1	0	1	1	0	0	1	1	1	0	0	1	1	1	1	0	0	19
383sab	0	1	0	0	0	0	0	1	1	1	1	1	0	0	1	1	0	0	1	0	1	0	1	0	0	1	1	1	1	0	0	0	1	0	0	0	0	16
384sab	0	1	0	0	0	0	0	1	1	1	1	1	0	0	1	1	0	0	0	0	0	0	1	0	0	0	1	1	1	0	0	0	1	1	1	1	0	16
385sab	0	0	1	0	0	0	0	1	1	1	0	0	0	0	1	0	0	0	0	0	0	0	0	0	0	0	0	0	0	0	0	0	1	0	0	0	0	6
386sab	1	1	0	0	0	0	0	1	1	1	1	1	1	1	1	1	0	0	0	0	0	0	0	0	1	0	0	0	0	0	1	0	0	1	1	1	0	16
387sab	0	0	1	0	0	0	0	1	1	1	0	0	0	0	1	1	1	0	0	0	1	0	1	0	0	0	1	1	1	0	0	0	1	0	0	1	1	15
388sab	0	0	1	0	0	0	0	1	1	1	1	0	0	0	1	1	0	0	1	0	1	0	0	0	0	1	0	0	1	0	0	0	0	0	0	0	1	12
389sab	0	1	0	0	0	0	0	1	1	1	1	1	0	0	1	1	0	0	0	0	0	0	0	0	0	0	0	0	0	0	0	1	0	1	1	1	0	12
390sab	0	0	1	0	0	0	0	1	1	1	0	0	0	0	1	1	0	0	0	0	1	0	1	0	0	0	1	1	1	0	0	0	1	1	0	0	0	13
391sab	0	0	1	0	0	0	0	1	1	1	0	0	0	0	1	1	0	0	0	0	1	0	1	0	0	0	1	1	1	0	0	0	1	0	0	0	0	12
392sab	0	0	1	0	0	0	0	1	1	1	0	0	0	0	0	0	0	0	1	0	1	0	1	0	0	1	1	1	1	0	0	0	1	0	0	0	0	12
393sab	0	1	0	0	0	0	0	1	1	1	1	1	0	0	1	1	0	1	0	1	1	0	1	1	1	0	1	1	1	0	1	1	1	1	1	0	0	22
394sab	0	0	1	0	0	0	0	1	1	1	0	0	0	0	1	1	0	0	0	0	1	0	1	0	0	0	1	1	1	0	0	0	1	0	0	0	0	12
395sab	1	1	0	0	0	0	0	1	1	1	1	1	1	1	1	1	0	0	0	0	0	0	0	0	1	0	0	0	0	0	1	0	0	1	1	1	0	16
396sab	0	1	0	0	0	0	0	1	1	1	1	1	0	0	1	1	0	1	0	0	0	0	0	0	0	0	0	0	0	1	0	0	0	1	1	1	0	13
397sab	0	1	0	0	0	0	0	1	1	1	0	0	0	0	1	1	0	1	0	0	0	0	0	0	1	0	0	0	0	0	1	0	0	0	0	0	0	9
398sab	0	1	0	0	0	0	0	1	1	1	1	1	0	0	1	1	0	0	0	0	0	0	0	1	0	0	0	0	0	0	0	0	0	1	1	1	0	12
399sab	0	1	0	0	0	0	0	1	1	1	1	1	1	1	1	1	1	0	0	0	0	1	0	0	1	0	0	0	0	0	1	0	0	1	1	0	0	16
3sab	1	1	0	0	0	0	0	1	1	1	1	1	1	1	1	1	0	0	0	0	0	0	0	0	1	0	0	0	0	0	1	0	0	1	1	1	0	16
400sab	0	1	0	0	0	0	0	1	1	1	1	1	0	0	1	1	0	0	0	0	1	0	1	1	0	0	1	1	1	0	0	1	1	1	1	0	0	18
402sab	0	0	1	0	0	0	0	1	1	1	0	0	0	0	1	1	1	0	0	0	1	0	1	0	0	0	1	1	1	0	0	0	1	0	0	1	1	15
403sab	0	1	0	0	0	0	0	1	1	1	0	0	0	0	1	1	0	1	0	0	0	0	0	0	1	0	0	0	0	0	1	0	0	0	0	0	0	9
404sab	0	1	0	0	0	0	0	1	1	1	1	1	0	0	1	1	0	0	0	1	0	0	0	1	0	0	0	0	0	0	0	1	0	1	1	0	0	13
405sab	0	0	1	0	0	0	0	1	1	1	0	0	0	0	1	1	0	0	0	0	1	0	1	0	0	0	1	1	1	0	0	0	1	0	0	0	0	12
406sab	0	1	0	0	0	0	0	1	1	1	1	1	1	1	1	1	1	0	1	0	0	1	0	0	1	1	0	0	0	0	1	0	0	1	1	0	0	18
407sab	0	1	0	0	0	0	0	1	1	1	1	1	0	0	1	1	0	0	0	0	0	0	0	0	0	0	0	0	0	0	0	0	0	1	1	1	0	11
408sab	0	1	0	0	0	0	0	1	1	1	1	1	0	0	1	1	0	0	1	0	1	0	1	0	0	1	1	1	1	0	0	0	1	1	1	1	0	19
409sab	0	1	0	0	0	0	0	1	1	1	0	0	0	0	1	1	0	1	0	0	0	0	0	0	1	0	0	0	0	0	1	0	0	0	0	0	0	9
410sab	1	1	0	0	0	0	0	1	1	1	1	1	1	0	1	1	0	0	0	0	0	0	0	0	1	0	0	0	0	0	1	0	0	1	1	1	0	15
411sab	0	1	0	0	0	0	0	1	1	1	1	1	0	0	1	1	0	0	0	1	1	0	1	1	0	0	1	1	1	0	0	1	1	1	1	0	0	19
412sab	0	1	0	0	0	0	0	1	1	1	1	1	0	0	1	1	0	0	0	1	1	0	1	1	0	0	1	1	1	0	0	1	1	1	1	0	0	19
413sab	1	1	0	0	0	0	0	1	1	1	1	1	1	1	1	1	0	0	0	0	0	0	0	0	1	0	0	0	0	0	1	0	0	1	1	1	0	16
414sab	0	1	0	0	0	0	0	1	1	1	1	1	1	1	1	1	0	0	0	0	0	0	0	0	1	0	0	0	0	0	1	0	0	1	1	1	0	15
415sab	0	1	0	0	0	0	0	1	1	1	1	1	0	0	1	1	0	1	0	0	1	0	1	0	1	0	1	1	1	0	1	0	1	1	1	0	0	19
416sab	1	1	0	0	0	0	0	1	1	1	1	1	1	1	1	1	0	0	0	0	0	0	0	0	1	0	0	0	0	0	1	0	0	1	1	1	0	16
417sab	0	1	0	0	0	0	0	1	1	1	0	0	0	0	1	1	1	1	0	0	0	0	0	0	1	0	0	0	0	0	1	0	0	0	0	0	0	10
418sab	0	1	0	0	0	0	0	1	1	1	1	1	0	0	1	1	0	0	0	0	1	0	1	0	0	0	1	1	1	0	0	0	1	1	1	1	0	17
419sab	0	1	0	0	0	0	0	1	1	1	1	1	0	0	1	1	1	0	0	0	0	0	0	0	0	0	0	0	0	0	0	0	0	1	1	1	0	12
420sab	0	1	0	0	0	0	0	1	1	1	1	1	1	1	1	1	1	0	0	0	1	0	1	0	0	0	1	1	1	0	0	0	1	1	1	0	0	19
421sab	0	1	0	0	0	0	0	1	1	1	1	1	0	0	1	1	0	0	0	0	1	0	1	0	0	0	1	1	1	0	0	0	1	1	1	0	0	16
425sab	0	1	0	0	0	0	0	1	1	1	1	1	0	0	1	1	0	0	0	1	1	0	1	1	0	0	1	1	1	0	0	1	1	1	1	0	0	19
438sab	0	1	0	0	0	0	0	1	1	1	1	1	0	0	1	1	0	1	0	0	0	0	0	0	0	0	0	0	0	0	0	0	0	1	1	0	0	11
439sab	0	1	0	0	0	0	0	1	1	1	1	1	0	0	1	1	0	0	0	1	1	0	1	1	0	0	1	1	1	0	0	1	1	1	1	0	0	19
440sab	0	1	0	0	0	0	0	1	1	1	1	1	0	0	1	1	0	0	0	0	1	0	1	0	0	0	1	1	1	0	0	0	1	1	1	1	0	17
441sab	0	1	0	0	0	0	0	1	1	1	1	1	0	0	1	1	0	0	0	0	1	0	1	0	0	0	1	1	1	0	0	0	1	1	1	0	0	16
442sab	0	1	0	1	0	0	0	1	1	1	1	1	0	0	1	1	0	0	0	0	1	0	1	0	0	0	1	1	1	0	0	0	1	1	1	1	0	18
443sab	0	1	0	0	0	0	0	1	1	1	0	0	0	0	1	1	0	1	0	0	0	0	1	0	1	0	0	0	0	0	1	0	0	0	1	0	0	11
444sab	0	0	1	0	0	0	0	1	1	1	0	1	0	0	1	1	0	0	0	0	1	0	1	0	0	0	1	1	1	0	0	0	1	0	0	0	0	13
445sab	0	1	0	0	0	0	0	1	1	1	1	1	0	0	1	1	0	0	0	0	0	0	0	0	0	0	0	0	0	0	0	0	0	1	1	0	0	10
446sab	0	1	0	0	0	0	0	1	1	1	1	1	0	0	1	1	0	0	0	1	1	0	1	1	0	0	1	1	1	0	0	1	1	1	1	0	0	19
447sab	0	0	1	0	0	0	0	1	1	1	0	0	0	0	1	1	1	0	0	0	1	0	1	0	0	0	1	1	1	0	0	0	1	0	0	1	1	15
448sab	0	0	1	0	0	0	0	1	1	1	0	0	0	0	0	1	0	0	0	0	0	0	0	0	0	0	0	0	0	0	0	0	0	0	1	0	0	6
449sab	0	1	0	0	0	0	0	1	1	1	1	1	0	0	1	1	0	0	0	0	0	0	0	0	0	0	0	0	0	1	0	0	0	0	0	1	0	10
450sab	0	1	0	0	0	0	0	1	1	1	1	1	0	0	1	1	0	0	1	1	1	0	1	1	0	1	1	1	1	1	0	1	1	1	1	0	0	22
451sab	1	1	0	0	0	0	0	1	1	1	1	1	1	1	1	1	0	0	0	0	0	0	0	0	1	0	0	0	0	0	1	0	0	1	1	1	0	16
452sab	0	0	1	0	0	0	0	1	1	1	0	0	0	0	1	1	1	0	0	0	1	0	1	0	0	0	1	1	1	0	0	0	1	0	0	1	1	15
453sab	0	1	0	0	0	0	0	1	1	1	1	1	0	0	1	1	0	0	0	0	1	0	1	0	1	0	1	0	0	0	1	0	0	1	1	1	0	16
454sab	0	1	0	0	0	0	0	1	1	1	1	1	0	0	1	1	0	0	0	0	0	0	0	0	0	0	0	0	0	0	0	0	0	1	1	1	0	11
455sab	0	0	1	0	0	0	0	1	1	1	0	0	0	0	1	1	0	0	0	0	1	0	1	0	0	0	1	1	1	0	0	0	1	0	0	1	1	14
456sab	0	1	0	0	0	0	0	1	1	1	1	1	0	0	0	1	0	0	0	0	0	0	0	0	0	0	0	0	0	0	0	0	0	1	1	1	0	10
457sab	0	0	1	0	0	0	0	1	1	1	0	0	0	0	1	1	0	0	0	0	1	0	1	0	0	0	1	1	1	0	0	0	1	0	0	1	1	14
458sab	0	1	0	0	0	0	0	1	1	1	1	1	0	0	1	1	0	0	0	0	0	0	0	0	0	0	0	0	0	1	0	0	0	0	0	1	0	10
459sab	0	0	1	0	0	0	0	1	1	1	0	0	0	0	1	1	0	0	1	0	1	0	1	0	0	1	1	1	1	0	0	0	1	0	0	0	0	14
460sab	0	1	0	0	0	0	0	1	1	1	1	1	0	0	1	1	0	0	0	0	1	0	1	0	0	0	1	1	1	0	0	0	1	1	1	1	0	17
461sab	0	0	1	0	0	0	0	1	1	1	0	0	0	0	1	1	0	0	0	0	1	1	1	0	0	0	1	1	1	0	0	0	1	0	0	1	1	15
462sab	0	0	1	0	0	0	0	1	1	1	0	0	0	0	0	0	0	0	0	0	1	0	1	0	0	0	1	1	1	0	0	0	1	0	0	1	1	12
463sab	0	1	0	0	0	0	0	1	1	1	1	1	0	0	1	1	0	0	0	1	1	0	1	1	0	0	1	1	1	0	0	1	1	1	1	0	0	19
464sab	0	0	1	0	0	0	0	1	1	1	0	0	0	0	1	1	0	0	0	0	1	1	1	0	0	0	1	1	1	0	0	0	1	0	0	1	1	15
465sab	0	0	1	0	0	0	0	1	1	1	1	0	0	0	1	1	1	0	0	0	1	0	1	0	0	0	1	1	1	0	0	0	1	0	1	1	1	17
466sab	0	0	1	0	0	0	0	1	1	1	0	0	0	0	1	1	1	0	0	0	1	0	1	0	0	0	1	1	1	0	0	0	1	0	1	1	1	16
467sab	0	1	0	0	0	0	0	1	1	1	1	1	0	0	1	1	0	0	0	0	1	0	1	0	0	0	1	1	1	0	0	0	1	1	1	0	0	16
468sab	0	1	0	0	0	0	0	1	1	1	1	1	0	0	1	1	0	0	0	0	1	0	1	0	0	0	1	1	1	1	0	0	1	1	1	0	0	17
469sab	0	1	0	0	0	0	0	1	1	1	1	1	0	0	1	1	0	0	0	0	1	0	1	0	0	0	1	1	1	1	0	0	1	1	1	0	0	17
470sab	0	1	0	0	0	0	0	1	1	1	1	1	0	0	0	1	0	0	0	0	0	0	0	0	0	0	0	0	0	0	0	0	0	1	1	1	0	10
471sab	0	0	1	0	0	0	0	1	1	1	0	0	0	0	1	1	1	0	0	0	1	0	1	0	0	0	1	1	1	0	0	0	1	0	0	1	1	15
472sab	1	1	0	0	0	0	0	1	1	1	1	1	1	1	1	1	0	0	0	0	0	0	0	0	1	0	0	0	0	0	1	0	0	1	1	1	0	16
473sab	0	1	0	0	0	0	0	1	1	1	1	1	0	0	1	1	0	0	0	0	1	0	1	0	0	0	1	1	1	0	0	0	1	1	1	0	0	16
474sab	0	1	0	0	0	0	0	1	1	1	1	1	0	0	1	1	0	0	0	0	0	0	0	0	0	0	0	0	0	0	0	0	0	1	1	1	0	11
475sab	0	1	0	0	0	0	0	1	1	1	1	1	0	0	1	1	1	0	0	0	0	0	0	0	1	0	0	0	0	0	1	0	0	1	1	1	0	14
476sab	0	1	0	0	0	0	0	1	1	1	1	1	0	0	1	1	0	0	0	1	1	0	1	1	0	0	1	1	1	0	0	1	1	1	1	0	0	19
477sab	0	1	0	0	0	0	0	1	1	1	1	1	0	0	0	1	0	0	0	0	0	0	0	0	0	0	0	0	0	0	0	0	0	0	0	1	0	8
478sab	0	1	0	0	0	0	0	1	1	1	1	1	0	0	1	0	0	0	0	1	1	0	1	1	0	0	1	1	1	0	0	1	1	1	1	0	0	18
479sab	1	1	0	0	0	0	0	1	1	1	1	1	1	1	1	1	0	0	0	0	0	0	0	0	1	0	0	1	0	0	1	0	0	1	1	1	0	17
480sab	0	1	0	0	0	0	0	1	1	1	1	1	0	0	1	1	0	0	0	0	0	0	0	0	0	0	0	0	0	0	0	0	0	1	1	0	0	10
481sab	0	1	0	0	0	0	0	1	1	1	0	0	0	0	1	1	0	0	0	0	1	0	1	0	0	0	1	1	1	0	0	0	1	0	0	0	1	13
482sab	0	0	1	0	0	0	0	1	1	1	0	0	0	0	1	1	0	0	0	0	1	0	1	0	0	0	1	1	1	0	0	0	1	0	0	0	0	12
483sab	0	1	0	0	0	0	0	1	1	1	1	1	0	0	1	1	0	0	1	0	1	0	1	0	0	1	1	1	1	0	0	0	1	1	1	1	0	19
491sab	0	0	1	0	0	0	0	1	1	1	0	0	0	0	1	1	1	0	0	0	1	0	1	0	0	0	1	1	1	0	0	0	1	0	0	0	0	13
492sab	0	1	0	0	0	0	0	1	1	1	1	1	0	0	1	1	0	0	0	1	1	0	1	1	0	0	1	1	1	0	0	1	1	1	1	0	0	19
493sab	0	1	0	0	0	0	0	1	1	1	0	0	0	0	0	1	0	1	0	0	0	0	0	0	1	0	0	0	0	0	1	0	0	0	0	0	0	8
494sab	0	1	0	0	0	0	0	1	1	1	1	1	1	1	1	1	0	0	0	1	0	0	0	1	1	0	0	0	0	0	1	1	0	1	1	1	0	18
495sab	0	1	0	0	0	0	0	1	1	1	1	1	0	0	1	1	1	0	1	0	0	0	0	0	1	1	0	0	0	0	1	0	0	1	1	1	0	16
496sab	0	1	0	0	0	0	0	1	1	1	1	1	0	0	1	1	0	0	0	0	0	0	0	0	0	0	0	0	0	1	0	0	0	1	1	1	0	12
497sab	0	1	0	0	0	0	0	1	1	1	1	1	0	0	1	1	0	0	0	0	1	0	1	0	1	0	1	1	1	1	1	0	1	1	1	0	1	20
498sab	0	1	0	0	0	0	0	1	1	1	1	1	0	0	1	1	0	0	0	1	1	0	1	1	0	0	1	1	1	0	0	1	1	1	1	0	0	19
499sab	0	1	0	0	0	0	0	1	1	1	1	1	0	0	1	1	0	0	0	0	1	0	1	0	0	0	1	1	1	0	0	0	1	1	1	0	0	16
4sab	0	0	1	0	0	0	0	1	1	1	0	0	0	0	1	1	1	0	0	0	1	0	1	0	0	0	1	1	1	0	0	0	1	0	0	1	1	15
6sab	0	1	0	0	0	0	0	1	1	1	1	1	0	0	1	1	0	0	0	0	1	0	1	0	0	0	1	1	1	0	0	0	1	1	1	1	0	17
76sab	0	1	0	0	0	0	0	1	1	1	1	1	0	0	1	1	0	0	0	1	1	0	1	1	0	0	1	1	1	0	0	1	1	1	1	0	0	19
77sab	0	1	0	0	0	0	0	1	1	1	1	1	0	0	1	1	0	0	1	0	1	0	1	0	0	1	1	1	1	0	0	0	1	1	1	1	0	19
78sab	1	1	0	0	0	0	0	1	1	1	1	1	1	1	1	1	0	0	0	0	0	0	0	0	1	0	0	0	0	0	1	0	0	1	1	1	0	16
79sab	0	1	0	0	0	0	0	1	1	0	1	1	0	0	1	1	0	0	0	0	0	0	0	0	1	0	0	0	0	0	1	0	0	1	1	1	0	12
7sab	0	1	0	0	0	0	0	1	1	1	1	1	0	0	1	1	0	0	0	0	1	0	1	1	1	0	1	1	1	1	1	1	1	1	1	0	1	22
80sab	0	1	0	0	0	0	0	1	1	1	1	1	0	0	1	1	0	0	0	0	0	0	1	0	0	0	0	0	1	0	0	0	0	1	1	1	0	13
81sab	0	1	0	0	0	0	0	1	1	1	1	1	0	0	0	0	0	0	0	0	1	0	1	0	0	0	1	1	1	0	0	0	1	1	1	1	0	15
82sab	0	1	0	0	0	0	0	1	1	1	1	1	0	0	0	0	0	0	0	0	0	0	0	0	0	0	0	0	0	0	0	0	0	1	0	1	0	8
83sab	0	0	1	0	0	0	0	1	1	1	0	0	0	0	1	1	1	0	0	0	1	0	1	0	0	0	1	1	1	0	0	0	1	0	0	1	1	15
84sab	0	0	1	0	0	0	0	1	1	1	0	0	0	0	1	1	0	0	0	0	0	0	1	0	0	0	1	1	1	0	0	0	1	0	0	0	0	11
9sab	0	1	0	0	0	0	0	1	1	1	1	1	0	0	1	1	0	0	0	1	1	0	1	1	0	0	1	1	1	0	0	1	1	1	1	0	0	19
Genomes/Vir. gene	47	246	76	3	2	2	2	323	323	321	233	232	53	51	297	309	41	24	25	49	190	11	189	57	68	25	187	187	187	27	68	52	188	227	228	169	50
Prop. of genomes	0.145511	0.76161	0.235294	0.00928793	0.00619195	0.00619195	0.00619195	1	1	0.993808	0.721362	0.718266	0.164087	0.157895	0.919505	0.956656	0.126935	0.0743034	0.0773994	0.151703	0.588235	0.0340557	0.585139	0.176471	0.210526	0.0773994	0.578947	0.578947	0.578947	0.0835913	0.210526	0.160991	0.582043	0.702786	0.705882	0.52322	0.154799

## Sheet: proteins_functions
Virulence determinant	Element/Protein	Role in virulence
ACME	arginine catabolic mobile element	30+ gene genomic island including arginine deiminase pathway
aur	aureolysin	metalloproteinase
aur1	aureolysin	metalloproteinase
edinB	epidermal cell differentiation inhibitor B	exotoxin
edinC	epidermal cell differentiation inhibitor C	exotoxin
eta	exfoliative toxin A	exotoxin
etb	exfoliative toxin B	exotoxin
hlgA	gamma-hemolysin chain II precursor	bicomponent pore-forming leucotoxin
hlgB	gamma-hemolysin component B precursor	bicomponent pore-forming leucotoxin
hlgC	gamma-hemolysin component C	bicomponent pore-forming leucotoxin
lukD	leukocidin D component	bicomponent pore-forming leucotoxin
lukE	leukocidin E component	bicomponent pore-forming leucotoxin
lukF_PV	Panton Valentine leukocidin F component	bicomponent pore-forming leucotoxin
lukS_PV	Panton Valentine leukocidin S component	bicomponent pore-forming leucotoxin
sak	staphylokinase	plasminogen activator protein
scn	staphylococcal complement inhibitor	complement modulator
sea	enterotoxin A/P	enterotoxin
seb	enterotoxin B	enterotoxin
sec	enterotoxin C	enterotoxin
sed	enterotoxin D	enterotoxin
seg	enterotoxin G	enterotoxin
seh	enterotoxin H	enterotoxin
sei	enterotoxin I	enterotoxin
sej	enterotoxin J	enterotoxin
sek	enterotoxin K	enterotoxin
sel	enterotoxin L	enterotoxin
sem	enterotoxin M	enterotoxin
sen	enterotoxin N	enterotoxin
seo	enterotoxin O	enterotoxin
sep	enterotoxin P	enterotoxin
seq	enterotoxin Q	enterotoxin
ser	enterotoxin R	enterotoxin
seu	enterotoxin U	enterotoxin
splA	serine protease splA	serine protease
splB	serine protease splB	serine protease
splE	serine protease splE	serine protease
tsst	toxic shock syndrome toxin-1	superantigen
