# Supplementary material for: Genomic epidemiology of methicillin-resistant and -susceptible Staphylococcus aureus from bloodstream infections
Source: BMC Infect Dis. 2021 Jun 21;21:589. doi: 10.1186/s12879-021-06293-3 (PMC8215799; doi:10.1186/s12879-021-06293-3)
Supplement: Supplementary file 9 — Additional file 9: Table S5. Recombination parameters inferred by mcorr for each of CC5 and CC8 [file 12879_2021_6293_MOESM9_ESM.xlsx]

## Sheet: mcorr_raw_data
Table S5: Recombination parameters inferred by mcorr for each of CC5 and CC8
Sequence Cluster 5 (SC5)												Sequence Cluster 8 (SC8)
group	d_sample	theta_pool	phi_pool	ratio	fbar	c	d_pool	d_clonal	theta_s	phi_s		group	d_sample	theta_pool	phi_pool	ratio	fbar	c	d_pool	d_clonal	theta_s	phi_s
all	0.000761254	0.0202239	0.0608488	3.00876	402.584	0.0356211	0.0199832	6.81e-05	6.81e-05	0.00014035		all	0.000542287	0.0204476	0.0417464	2.04163	502.986	0.0266941	0.0199323	4.16e-05	4.16e-05	7.96e-05
boot_0	0.00073207	0.0204612	0.040358	1.97241	352.295	0.0331606	0.0199178	7.4e-05	7.4e-05	0.000146048		boot_0	0.0005716	0.024659	0.0352851	1.43092	408.049	0.0216163	0.0238741	5.68e-05	5.68e-05	8.12e-05
boot_1	0.000752629	0.0291487	0.00247948	0.0850632	369.431	0.00993033	0.0280582	0.000478756	0.000479062	4.08e-05		boot_1	0.000516408	0.0157902	0.045773	2.89882	525.56	0.0313941	0.0154646	3.19e-05	3.19e-05	9.25e-05
boot_2	0.000844884	0.0183417	0.0421707	2.29918	471.16	0.0365139	0.018093	6.22e-05	6.22e-05	0.000134151		boot_2	0.000486002	0.0188842	0.0249749	1.32253	445.184	0.0231782	0.0184204	6.05e-05	6.05e-05	8e-05
boot_3	0.000744737	0.0181827	0.0282088	1.55141	393.344	0.0368492	0.0177523	9.4e-05	9.41e-05	0.000145918		boot_3	0.000707042	0.0243677	0.0619247	2.54126	521.584	0.0285875	0.0236009	3.33e-05	3.33e-05	8.46e-05
boot_4	0.00081061	0.0195828	0.0424368	2.16705	368.455	0.0386685	0.0190845	7.56e-05	7.56e-05	0.00016377		boot_4	0.000627574	0.0235315	0.0593129	2.52058	617.925	0.0263923	0.0228156	2.61e-05	2.61e-05	6.58e-05
boot_5	0.000791827	0.0225022	0.00997591	0.44333	440.085	0.0268098	0.0218468	0.000211799	0.000211859	9.39e-05		boot_5	0.000492596	0.0200759	0.0449919	2.24109	517.246	0.0236296	0.0195525	3.13e-05	3.13e-05	7.02e-05
boot_6	0.000794912	0.0214703	0.0288088	1.3418	416.82	0.0337474	0.0208728	9.37e-05	9.37e-05	0.000125703		boot_6	0.00047373	0.0153925	0.0355243	2.3079	468.72	0.028764	0.0150829	4.11e-05	4.11e-05	9.48e-05
boot_7	0.000776587	0.0200427	0.0500921	2.49927	321.099	0.0363058	0.019521	7.04e-05	7.04e-05	0.000176007		boot_7	0.000637333	0.0220572	0.0416595	1.8887	421.301	0.027339	0.0214271	5.3e-05	5.3e-05	0.000100081
boot_8	0.00070577	0.0153452	0.0518757	3.38058	466.344	0.0441409	0.0150376	4.39e-05	4.39e-05	0.000148545		boot_8	0.000526959	0.0190225	0.0284858	1.49748	571.728	0.0259535	0.0185519	4.67e-05	4.67e-05	6.99e-05
boot_9	0.000705512	0.0151196	0.0983946	6.50776	429.031	0.0459376	0.0148208	2.59e-05	2.59e-05	0.000168349		boot_9	0.00060398	0.0223758	0.0415958	1.85896	477.77	0.025793	0.0217276	4.47e-05	4.47e-05	8.31e-05
boot_10	0.000887113	0.0198923	0.107966	5.42752	547.335	0.0446161	0.0193783	2.36e-05	2.36e-05	0.000127987		boot_10	0.000585632	0.0273657	0.0351629	1.28492	363.777	0.0197772	0.0264024	6.47e-05	6.48e-05	8.32e-05
boot_11	0.00071079	0.0196687	0.0304732	1.54933	414.615	0.0330582	0.0191661	7.98e-05	7.98e-05	0.0001237		boot_11	0.000517191	0.0163732	0.0639545	3.90604	1332.65	0.031707	0.0160234	9.44e-06	9.44e-06	3.69e-05
boot_12	0.000796541	0.0209117	0.0510305	2.44029	385.033	0.0378241	0.0187843	5.44e-05	5.44e-05	0.000131023		boot_12	0.000549584	0.0221277	0.037316	1.68639	422.381	0.023288	0.0214936	5.02e-05	5.02e-05	8.47e-05
boot_13	0.000674778	0.0203041	0.115416	5.68437	406.81	0.0330488	0.0197689	2.22e-05	2.22e-05	0.000126027		boot_13	0.000519521	0.0201414	0.067147	3.33378	450.287	0.0252025	0.0196146	2.58e-05	2.58e-05	8.61e-05
boot_14	0.000736588	0.0181493	0.0616576	3.39724	398.454	0.0391206	0.0177205	4.51e-05	4.51e-05	0.000153277		boot_14	0.000525002	0.016368	0.0352757	2.15517	550.651	0.0303779	0.0160184	3.96e-05	3.96e-05	8.53e-05
boot_15	0.000737213	0.020419	0.0564528	2.76472	376.523	0.0345805	0.0198778	5.16e-05	5.16e-05	0.000142707		boot_15	0.000571811	0.0200505	0.0353828	1.76469	479.998	0.0268465	0.0195284	4.89e-05	4.89e-05	8.62e-05
boot_16	0.000781923	0.0208988	0.18873	9.03065	529.05	0.0378724	0.0203323	1.24e-05	1.24e-05	0.000111607		boot_16	0.00056065	0.0312148	0.00247271	0.079216	461.599	0.00789768	0.0299676	0.000326555	0.000326697	2.59e-05
boot_17	0.000818604	0.0261448	0.0396891	1.51805	380.384	0.0293809	0.0252641	7.86e-05	7.86e-05	0.00011938		boot_17	0.000527849	0.01963	0.0257531	1.31193	542.117	0.0248536	0.0191293	5.38e-05	5.38e-05	7.05e-05
boot_18	0.000692808	0.0173947	0.0451531	2.5958	374.779	0.0373637	0.0170004	5.98e-05	5.99e-05	0.00015536		boot_18	0.000560169	0.0270946	0.0459093	1.69441	521.041	0.0201145	0.0261499	3.49e-05	3.49e-05	5.91e-05
boot_19	0.000718053	0.0220716	0.0487868	2.21039	372.3	0.037854	0.020097	4.59e-05	4.59e-05	0.000129477		boot_19	0.000577288	0.0197375	0.0464932	2.35557	405.338	0.027751	0.0192314	4.48e-05	4.48e-05	0.000105633
boot_20	0.000963938	0.0238588	0.0994242	4.1672	372.565	0.0400152	0.0231232	4.03e-05	4.03e-05	0.000167831		boot_20	0.000581216	0.0193775	0.0223441	1.1531	359.923	0.0258277	0.0188894	9.58e-05	9.58e-05	0.000110506
boot_21	0.000740484	0.0204359	0.0366201	1.79195	497.397	0.0343186	0.0198938	5.98e-05	5.98e-05	0.000107181		boot_21	0.000561514	0.0171855	0.0404027	2.35097	788.873	0.0318872	0.0168006	2.66e-05	2.66e-05	6.26e-05
boot_22	0.000802264	0.0305632	0.00265385	0.0868316	432.364	0.0115732	0.0293665	0.000467814	0.000468106	4.06e-05		boot_22	0.00059281	0.0154014	0.0453287	2.94316	1278.27	0.03827	0.0150915	1.59e-05	1.59e-05	4.67e-05
boot_23	0.000778256	0.0171101	0.0667443	3.90088	411.762	0.0440631	0.0167284	4.3e-05	4.3e-05	0.000167925		boot_23	0.000528185	0.0199812	0.0478775	2.39612	451.779	0.0253346	0.0194627	3.6e-05	3.6e-05	8.63e-05
boot_24	0.000865911	0.0219192	0.00632603	0.288607	423.391	0.0257923	0.0212968	0.000325	0.00032514	9.38e-05		boot_24	0.000623259	0.0199473	0.0382562	1.91786	616.076	0.030109	0.0194306	3.94e-05	3.94e-05	7.56e-05
boot_25	0.000788847	0.0193911	0.0570325	2.94117	422.01	0.0392249	0.0189024	4.93e-05	4.93e-05	0.000145123		boot_25	0.000532892	0.0214119	0.0362584	1.69338	620.61	0.0239557	0.0208176	3.5e-05	3.5e-05	5.93e-05
boot_26	0.000691049	0.0199612	0.0253174	1.26833	378.588	0.0306214	0.0194437	9.87e-05	9.87e-05	0.000125174		boot_26	0.000520374	0.0215911	0.0490937	2.27379	497.336	0.0233211	0.020987	3.17e-05	3.17e-05	7.2e-05
boot_27	0.000709085	0.0177544	0.0504351	2.84071	650.878	0.0390571	0.0173438	3.3e-05	3.3e-05	9.37e-05		boot_27	0.000573285	0.0178149	0.0235607	1.32253	558.324	0.0295006	0.0174016	6.17e-05	6.18e-05	8.17e-05
boot_28	0.00069917	0.0220378	0.0741325	3.36389	416.81	0.0311039	0.0214087	3.43e-05	3.43e-05	0.000115534		boot_28	0.000622072	0.0243394	0.0329896	1.3554	482.384	0.0240474	0.0235744	5.65e-05	5.65e-05	7.66e-05
boot_29	0.000737908	0.02015	0.0552986	2.74434	349.855	0.0348314	0.0196228	5.64e-05	5.64e-05	0.00015474		boot_29	0.00046769	0.014473	0.0639062	4.41553	1065.04	0.0322145	0.014199	1.06e-05	1.06e-05	4.69e-05
boot_30	0.000769	0.0207829	0.112888	5.43177	391.742	0.036746	0.0202225	2.69e-05	2.69e-05	0.000146075		boot_30	0.00053575	0.0199529	0.0385328	1.93118	458.47	0.0253549	0.0194358	4.41e-05	4.41e-05	8.51e-05
boot_31	0.000744644	0.019531	0.00363362	0.186044	471.152	0.0206	0.0190353	0.000359932	0.000360105	6.7e-05		boot_31	0.000516234	0.0244139	0.0504225	2.06532	490.23	0.0251791	0.0205313	3.67e-05	3.67e-05	8.5e-05
boot_32	0.000735516	0.0208019	0.0449542	2.16106	337.99	0.0329915	0.0202405	7.01e-05	7.01e-05	0.000151426		boot_32	0.000554519	0.024519	0.0322166	1.31394	481.487	0.0212347	0.0237428	5.14e-05	5.14e-05	6.76e-05
boot_33	0.00069941	0.0162513	0.0361108	2.22202	381.839	0.0395716	0.0159066	7.28e-05	7.28e-05	0.000161872		boot_33	0.000501082	0.0164934	0.0390318	2.36652	751.943	0.0295077	0.0161384	2.56e-05	2.56e-05	6.07e-05
boot_34	0.000810903	0.0228916	0.107728	4.70603	411.556	0.035275	0.0222136	2.83e-05	2.83e-05	0.000133273		boot_34	0.00052227	0.0171654	0.047168	2.74785	484.093	0.0291625	0.0167814	3.39e-05	3.39e-05	9.31e-05
boot_35	0.000861639	0.0185527	0.0292933	1.57892	711.792	0.044324	0.0181048	6.19e-05	6.19e-05	9.77e-05		boot_35	0.00058357	0.0205719	0.00968999	0.471031	649.289	0.0234109	0.0200227	0.000117574	0.000117592	5.54e-05
boot_36	0.000890802	0.0211941	0.044364	2.09322	449.257	0.0358759	0.0186058	3.26e-05	3.26e-05	0.000131507		boot_36	0.000667656	0.019446	0.034572	1.77785	668.265	0.0330244	0.0189545	4.31e-05	4.31e-05	7.67e-05
boot_37	0.000684503	0.0221673	0.0618066	2.78819	395.494	0.0299024	0.021531	4.19e-05	4.19e-05	0.000116914		boot_37	0.000620084	0.0202078	0.0499092	2.46979	436.973	0.0294332	0.0196777	4.21e-05	4.22e-05	0.000104105
boot_38	0.000806174	0.019616	0.0678577	3.4593	362.424	0.0396886	0.019116	4.94e-05	4.95e-05	0.000171064		boot_38	0.000626334	0.0213932	0.049863	2.33079	616.239	0.0286728	0.0207999	3.08e-05	3.08e-05	7.19e-05
boot_39	0.000893214	0.0188269	0.234899	12.4768	513.994	0.0480228	0.0183659	1.18e-05	1.18e-05	0.000147218		boot_39	0.000629928	0.021876	0.0459025	2.0983	451.095	0.0275791	0.021256	4.49e-05	4.49e-05	9.43e-05
boot_40	0.000716615	0.0204261	0.0656257	3.21284	328.928	0.0336377	0.0198845	4.94e-05	4.94e-05	0.000158747		boot_40	0.000543042	0.0192346	0.037172	1.93256	530.304	0.0268603	0.0187536	4.04e-05	4.04e-05	7.81e-05
boot_41	0.000741919	0.0177177	0.0177082	0.999465	475.084	0.0362481	0.0173088	0.000118816	0.000118834	0.000118771		boot_41	0.000585864	0.0254417	0.0377324	1.48309	471.259	0.0218989	0.0246069	4.81e-05	4.81e-05	7.13e-05
boot_42	0.000796909	0.0167356	0.130387	7.79098	315.16	0.0469289	0.0163703	3.01e-05	3.01e-05	0.000234365		boot_42	0.000450945	0.0178067	0.0517227	2.90468	483.289	0.0244252	0.0173937	2.68e-05	2.68e-05	7.77e-05
boot_43	0.000714686	0.0213326	0.0497052	2.33002	393.171	0.0319342	0.0207426	5.4e-05	5.4e-05	0.000125861		boot_43	0.000520585	0.0220299	0.0440147	1.99795	460.867	0.0226044	0.0214013	3.77e-05	3.77e-05	7.53e-05
boot_44	0.000751806	0.0156985	0.0503191	3.20534	656.283	0.0467258	0.0153767	3.5e-05	3.5e-05	0.000112037		boot_44	0.000467843	0.019806	0.048266	2.43694	409.426	0.0224926	0.0192964	3.46e-05	3.46e-05	8.43e-05
boot_45	0.000778803	0.0193801	0.161319	8.32396	396.828	0.0402565	0.0188919	1.9e-05	1.9e-05	0.000158555		boot_45	0.000479038	0.0164647	0.0218717	1.3284	608.742	0.0250006	0.0215005	4.07e-05	4.07e-05	7.29e-05
boot_46	0.00080603	0.0225374	0.0490874	2.17804	331.798	0.033647	0.0218799	7.23e-05	7.23e-05	0.000157424		boot_46	0.000615593	0.0246085	0.0489182	1.98786	526.122	0.0243694	0.0238267	3.58e-05	3.58e-05	7.12e-05
boot_47	0.000700153	0.0179066	0.0530617	2.96325	438.606	0.0375555	0.017489	4.5e-05	4.5e-05	0.000133457		boot_47	0.000508509	0.0243008	0.0321578	1.32332	372.249	0.019129	0.0235381	5.94e-05	5.94e-05	7.86e-05
boot_48	0.000708027	0.0221866	0.0409289	1.84476	373.438	0.0298411	0.0215492	6.7e-05	6.7e-05	0.000123562		boot_48	0.000581699	0.0278369	0.0423084	1.51987	451.143	0.020039	0.0268407	4.47e-05	4.47e-05	6.8e-05
boot_49	0.0007886	0.0226205	0.0487596	2.15555	347.34	0.0329109	0.0219582	6.82e-05	6.82e-05	0.000146977		boot_49	0.000574644	0.0220526	0.0369655	1.67625	400.293	0.0242895	0.0214227	5.57e-05	5.57e-05	9.33e-05
boot_50	0.000752464	0.019671	0.0327449	1.66463	390.522	0.035038	0.0191682	8.38e-05	8.38e-05	0.000139484		boot_50	0.000525807	0.0195767	0.0215183	1.09918	371.892	0.0231142	0.0190787	8.68e-05	8.68e-05	9.54e-05
boot_51	0.000742495	0.0258827	0.00577383	0.223077	393.923	0.0176411	0.0250193	0.000306535	0.000306661	6.84e-05		boot_51	0.00057336	0.0210858	0.00583971	0.27695	496.153	0.0182451	0.0205092	0.000202869	0.000202924	5.62e-05
boot_52	0.00069768	0.02107	0.131237	6.22865	351.366	0.0329411	0.0204942	2.33e-05	2.33e-05	0.000145422		boot_52	0.000572547	0.0179233	0.0226123	1.26162	753.623	0.0300036	0.0175049	4.88e-05	4.88e-05	6.16e-05
boot_53	0.000833959	0.0237757	0.186065	7.82587	439.685	0.0355162	0.0230451	1.61e-05	1.61e-05	0.000125629		boot_53	0.000435055	0.0191283	0.0488083	2.55162	537.772	0.0220328	0.0186526	2.46e-05	2.46e-05	6.28e-05
boot_54	0.000821291	0.0172279	0.0224783	1.30476	390.818	0.0415157	0.0168411	0.000127413	0.000127434	0.000166271		boot_54	0.000584639	0.0232532	0.0354005	1.52239	392.218	0.0233239	0.0225539	6e-05	6e-05	9.13e-05
boot_55	0.000881427	0.0210204	0.067036	3.18909	372.046	0.0405971	0.0204473	5.35e-05	5.35e-05	0.000170616		boot_55	0.000483575	0.0157433	0.0170751	1.0846	534.346	0.0268536	0.0154196	7.14e-05	7.14e-05	7.75e-05
boot_56	0.000745546	0.0173726	0.094685	5.45023	387.832	0.0421475	0.0169793	3.12e-05	3.12e-05	0.000170192		boot_56	0.00052903	0.0168546	0.0556547	3.30205	752.896	0.0309601	0.0164841	1.93e-05	1.93e-05	6.37e-05
boot_57	0.000687429	0.0218522	0.165984	7.59574	357.491	0.0315538	0.0212336	1.8e-05	1.8e-05	0.000136714		boot_57	0.000572325	0.0211641	0.0516228	2.43917	463.481	0.0282284	0.0200129	3.74e-05	3.74e-05	7.29e-05
boot_58	0.000805206	0.0183439	0.0193858	1.0568	402.666	0.0375722	0.0179059	0.000137611	0.000137636	0.000145454		boot_58	0.000516794	0.0159743	0.0571205	3.57578	595.858	0.0316176	0.0156411	2.3e-05	2.3e-05	8.22e-05
boot_59	0.000776007	0.0201372	0.23696	11.7673	463.682	0.0390237	0.0196106	1.12e-05	1.12e-05	0.000131369		boot_59	0.000481668	0.0189093	0.0379596	2.00745	411.101	0.0237721	0.0184443	4.43e-05	4.43e-05	8.89e-05
boot_60	0.000728575	0.0204632	0.0558576	2.72965	405.536	0.0379826	0.0189356	6.78e-05	6.78e-05	0.000126052		boot_60	0.000507485	0.0210074	0.0352101	1.67608	410.837	0.0224418	0.020435	5e-05	5e-05	8.38e-05
boot_61	0.000790103	0.0222485	0.138816	6.23931	420.956	0.0356245	0.0216076	2.11e-05	2.11e-05	0.000131634		boot_61	0.000628657	0.0183877	0.0284862	1.5492	688.044	0.0324806	0.0179476	4.72e-05	4.72e-05	7.32e-05
boot_62	0.000783082	0.0206746	0.0581455	2.81241	512.893	0.0370078	0.02012	4e-05	4e-05	0.000112398		boot_62	0.000664322	0.0206664	0.0495482	2.39753	640.927	0.0315019	0.0201122	3.18e-05	3.18e-05	7.61e-05
boot_63	0.000705876	0.0179744	0.0562327	3.1285	440.306	0.0378636	0.0175537	4.29e-05	4.29e-05	0.000134075		boot_63	0.000523496	0.0254393	0.0513514	2.01858	407.322	0.0198076	0.0246047	3.69e-05	3.69e-05	7.44e-05
boot_64	0.000757234	0.0181018	0.125349	6.92467	600.362	0.0419846	0.0176752	1.58e-05	1.58e-05	0.000109498		boot_64	0.000597213	0.0220197	0.0408287	1.85419	387.804	0.0254375	0.0213916	5.44e-05	5.45e-05	0.000100966
boot_65	0.000766804	0.0213471	0.0673599	3.15546	420.924	0.0350368	0.0207563	4.1e-05	4.1e-05	0.000129397		boot_65	0.000532227	0.0138878	0.0437252	3.14847	905.785	0.0375833	0.0136353	2.05e-05	2.05e-05	6.47e-05
boot_66	0.000845252	0.0242385	0.198557	8.19182	415.407	0.035336	0.0234797	1.61e-05	1.61e-05	0.000132272		boot_66	0.000536755	0.0145579	0.0367875	2.52699	1054.51	0.0361608	0.0142807	2.11e-05	2.11e-05	5.34e-05
boot_67	0.000784621	0.018031	0.246853	13.6905	572.814	0.0440825	0.0176077	8.82e-06	8.82e-06	0.000120761		boot_67	0.000611321	0.0195208	0.0291834	1.49499	710.495	0.0299114	0.0190256	4.35e-05	4.35e-05	6.51e-05
boot_68	0.000644117	0.0158282	0.0389852	2.46302	425.746	0.0380425	0.0155011	5.66e-05	5.66e-05	0.000139344		boot_68	0.000535874	0.0194397	0.0700822	3.60511	556.249	0.0272065	0.0189486	2.09e-05	2.09e-05	7.54e-05
boot_69	0.000759646	0.0186578	0.0829067	4.44355	391.829	0.0398421	0.0182049	3.57e-05	3.58e-05	0.00015886		boot_69	0.000589297	0.0205068	0.0509375	2.48394	516.777	0.0278897	0.019961	3.35e-05	3.35e-05	8.33e-05
boot_70	0.000791835	0.0216197	0.129858	6.00646	562.369	0.0369015	0.021014	1.7e-05	1.7e-05	0.0001022		boot_70	0.00051996	0.0245758	0.0406957	1.65593	507.293	0.0203255	0.0237961	3.7e-05	3.7e-05	6.13e-05
boot_71	0.000762713	0.0193136	0.106731	5.52622	475.965	0.0393171	0.0188288	2.33e-05	2.33e-05	0.000128982		boot_71	0.000576216	0.0147739	0.0268933	1.82033	546.467	0.0360216	0.0144885	5.63e-05	5.64e-05	0.000102578
boot_72	0.000819533	0.0205402	0.0596707	2.90508	419.204	0.0389705	0.019091	3.42e-05	3.42e-05	0.000132196		boot_72	0.000569879	0.0197807	0.0311489	1.57471	429.989	0.0265212	0.0192724	6.04e-05	6.04e-05	9.5e-05
boot_73	0.000768519	0.0212227	0.181833	8.56787	501.246	0.0366172	0.0206387	1.33e-05	1.33e-05	0.000113745		boot_73	0.000587067	0.0213351	0.0484371	2.2703	590.034	0.0268499	0.020745	3.09e-05	3.09e-05	7.01e-05
boot_74	0.000759818	0.0195513	0.0843552	4.31456	327.752	0.0377732	0.0190545	4.16e-05	4.16e-05	0.00017967		boot_74	0.000535037	0.0210904	0.0176636	0.837518	401.825	0.0214266	0.0205136	9.76e-05	9.76e-05	8.17e-05
boot_75	0.000719104	0.018226	0.29018	15.9212	454.024	0.0399478	0.0177936	8.63e-06	8.63e-06	0.000137472		boot_75	0.000532152	0.0217081	0.0476232	2.1938	523.609	0.0237533	0.0210975	3.18e-05	3.18e-05	6.97e-05
boot_76	0.000766828	0.0217439	0.0702091	3.22891	318.434	0.0339453	0.0211312	5.13e-05	5.13e-05	0.000165531		boot_76	0.000586941	0.021029	0.0330499	1.57163	392.662	0.0256461	0.0204555	6.4e-05	6.4e-05	0.000100558
boot_77	0.000725549	0.0144731	0.135133	9.33684	486.284	0.0499365	0.0141991	1.74e-05	1.74e-05	0.000162135		boot_77	0.000482834	0.0224376	0.0379271	1.69034	491.236	0.0204657	0.0217859	3.77e-05	3.77e-05	6.38e-05
boot_78	0.000790636	0.0178254	0.0581076	3.25982	328.994	0.0420323	0.0174116	6.14e-05	6.14e-05	0.000200065		boot_78	0.000484156	0.0186858	0.0387727	2.07498	611.488	0.0249388	0.0182316	3.02e-05	3.02e-05	6.27e-05
boot_79	0.000849918	0.0214789	0.0809293	3.76785	378.641	0.0387519	0.0208809	4.24e-05	4.24e-05	0.000159715		boot_79	0.000687226	0.0229337	0.0378423	1.65007	540.819	0.0287132	0.0222533	4.97e-05	4.97e-05	8.2e-05
boot_80	0.000665069	0.0185273	0.0912486	4.9251	375.128	0.0352028	0.0180806	2.96e-05	2.96e-05	0.000145905		boot_80	0.000561943	0.0243562	0.045353	1.86207	510.11	0.0223266	0.0235901	3.61e-05	3.61e-05	6.72e-05
boot_81	0.000746817	0.0194768	0.0552953	2.83904	422.618	0.0369091	0.0189838	4.79e-05	4.79e-05	0.000136031		boot_81	0.000567646	0.0232066	0.0415322	1.78967	454.036	0.0233061	0.0225101	4.4e-05	4.41e-05	7.88e-05
boot_82	0.000798134	0.0214449	0.049135	2.29122	418.573	0.0356106	0.0208488	5.78e-05	5.78e-05	0.000132337		boot_82	0.00060576	0.0233594	0.0545539	2.33541	541.094	0.0254085	0.0226538	3.09e-05	3.09e-05	7.23e-05
boot_83	0.000765631	0.0181857	0.248151	13.6454	487.878	0.0425811	0.0177552	1e-05	1e-05	0.000136742		boot_83	0.000536956	0.018365	0.0390291	2.12518	443.874	0.0275133	0.0179261	4.5e-05	4.5e-05	9.56e-05
boot_84	0.000767839	0.0205154	0.0197514	0.962759	395.356	0.0321138	0.0199692	0.000130753	0.000130776	0.000125906		boot_84	0.000623199	0.0209556	0.00657453	0.313737	505.942	0.0208876	0.020386	0.000201596	0.00020165	6.33e-05
boot_85	0.000708264	0.0191366	0.0510147	2.66582	434.762	0.0354937	0.0186604	4.76e-05	4.76e-05	0.000126974		boot_85	0.000550975	0.0211045	0.0406014	1.92382	350.614	0.0242179	0.0205269	5.52e-05	5.52e-05	0.000106189
boot_86	0.000750484	0.0218293	0.062223	2.85044	372.567	0.0331715	0.0212119	4.85e-05	4.85e-05	0.000138144		boot_86	0.000506108	0.0166557	0.0419225	2.517	496.631	0.0289307	0.0162939	3.58e-05	3.58e-05	9e-05
boot_87	0.000746674	0.0255589	0.0637473	2.49413	315.053	0.0280435	0.0247166	5.51e-05	5.51e-05	0.00013738		boot_87	0.000483182	0.0186486	0.0659027	3.53391	414.025	0.0251377	0.0181962	2.64e-05	2.64e-05	9.34e-05
boot_88	0.000811273	0.0241907	0.0325939	1.34737	383.854	0.0308058	0.0234348	9.22e-05	9.22e-05	0.000124223		boot_88	0.000508497	0.0179247	0.0283743	1.58297	415.613	0.0256995	0.0175063	6.01e-05	6.01e-05	9.52e-05
boot_89	0.000738417	0.0163112	0.0361247	2.21472	450.991	0.042278	0.015964	6.63e-05	6.63e-05	0.000146837		boot_89	0.00058034	0.0223064	0.0371453	1.66523	548.406	0.0249023	0.0216622	4.19e-05	4.19e-05	6.99e-05
boot_90	0.000763203	0.020782	0.104452	5.02608	444.256	0.0365283	0.0202217	2.55e-05	2.55e-05	0.000128016		boot_90	0.000507687	0.0227619	0.0360932	1.58568	427.54	0.020889	0.0220914	4.72e-05	4.72e-05	7.49e-05
boot_91	0.000678701	0.0194024	0.0963827	4.96756	405.817	0.0345268	0.0189131	2.66e-05	2.66e-05	0.000132188		boot_91	0.000618563	0.0254741	0.0398886	1.56585	582.712	0.0235363	0.0246373	3.96e-05	3.96e-05	6.21e-05
boot_92	0.000786099	0.0243685	0.00942811	0.386898	411.672	0.0238072	0.0236016	0.000229677	0.000229747	8.89e-05		boot_92	0.000518462	0.0217266	0.05743	2.6433	375.911	0.0229159	0.0211149	3.54e-05	3.54e-05	9.36e-05
boot_93	0.000764706	0.0213515	0.084394	3.95259	361.99	0.035064	0.0207605	3.81e-05	3.81e-05	0.000150584		boot_93	0.000622043	0.0168523	0.0403519	2.39444	622.92	0.0355704	0.016482	3.71e-05	3.71e-05	8.88e-05
boot_94	0.000826129	0.0218601	0.144534	6.6118	476.417	0.0380404	0.021241	1.88e-05	1.88e-05	0.00012451		boot_94	0.000594058	0.0184674	0.0386429	2.09249	665.075	0.0311001	0.0180236	3.46e-05	3.46e-05	7.24e-05
boot_95	0.000679701	0.0198317	0.02374	1.19707	357.903	0.0297828	0.0193209	0.000107474	0.000107489	0.000128672		boot_95	0.000512129	0.0159254	0.054889	3.44663	577.666	0.0313274	0.0155943	2.44e-05	2.44e-05	8.4e-05
boot_96	0.000717773	0.0223801	0.0249753	1.11596	393.16	0.0285393	0.0217316	0.000100436	0.00010045	0.000112098		boot_96	0.000479773	0.016869	0.034085	2.02057	1135.79	0.0279726	0.0164979	1.88e-05	1.88e-05	3.8e-05
boot_97	0.00074988	0.0228224	0.069655	3.05205	338.249	0.0317727	0.0221484	4.77e-05	4.77e-05	0.000145532		boot_97	0.000501761	0.0185035	0.0423786	2.2903	805.964	0.0265896	0.018058	2.22e-05	2.22e-05	5.08e-05
boot_98	0.000750336	0.0174658	0.274682	15.7268	429.53	0.0433961	0.0170684	1.01e-05	1.01e-05	0.000158424		boot_98	0.000515448	0.0280031	0.0740995	2.64611	399.71	0.018141	0.0269952	2.62e-05	2.62e-05	6.93e-05
boot_99	0.000860134	0.0211919	0.0515745	2.43368	448.759	0.0391272	0.0206096	5.59e-05	5.59e-05	0.00013612		boot_99	0.000594553	0.0266107	0.0387219	1.45513	398.906	0.0210215	0.0256989	5.55e-05	5.55e-05	8.08e-05
boot_100	0.000771521	0.0213162	0.0813899	3.81821	394.112	0.0355148	0.0207271	3.67e-05	3.67e-05	0.000140154		boot_100	0.000523753	0.0213042	0.0779482	3.65883	471.797	0.024265	0.0207157	2.16e-05	2.16e-05	7.91e-05
boot_101	0.000769024	0.0189403	0.035325	1.86507	513.029	0.0383717	0.0184737	6.26e-05	6.26e-05	0.000116678		boot_101	0.000475135	0.0154769	0.0273775	1.76893	489.096	0.0281183	0.015164	5.02e-05	5.02e-05	8.87e-05
boot_102	0.000694334	0.0205337	0.0918191	4.47163	363.074	0.0332052	0.0199865	3.17e-05	3.17e-05	0.000141901		boot_102	0.000501776	0.0208532	0.0323406	1.55087	612.88	0.0229465	0.0202891	3.71e-05	3.71e-05	5.75e-05
boot_103	0.000660319	0.0171078	0.171532	10.0266	459.956	0.038725	0.0167262	1.31e-05	1.31e-05	0.000131379		boot_103	0.000611731	0.0211041	0.0256805	1.21685	444.116	0.0262522	0.0205265	7.48e-05	7.48e-05	9.11e-05
boot_104	0.000798091	0.0198861	0.0405711	2.04017	412.875	0.037729	0.0193725	6.98e-05	6.98e-05	0.000142459		boot_104	0.000502039	0.0272459	0.0426906	1.56686	393.853	0.0174795	0.0262908	4.32e-05	4.32e-05	6.78e-05
boot_105	0.000701456	0.0188593	0.0242756	1.2872	391.367	0.0328178	0.0183967	0.000101033	0.000101047	0.000130067		boot_105	0.000554903	0.0177899	0.0266561	1.49838	645.071	0.029314	0.0173777	4.69e-05	4.69e-05	7.02e-05
boot_106	0.00083204	0.0229726	0.0734368	3.19671	375.945	0.0353487	0.0222899	4.57e-05	4.57e-05	0.000146217		boot_106	0.000517429	0.0212025	0.0409886	1.9332	577.694	0.0235594	0.0206196	3.24e-05	3.24e-05	6.27e-05
boot_107	0.000981032	0.0230213	0.101059	4.38982	440.231	0.042447	0.0223357	3.44e-05	3.44e-05	0.000151048		boot_107	0.000528054	0.0206477	0.0315418	1.52761	347.548	0.0230392	0.0200945	6.66e-05	6.66e-05	0.00010179
boot_108	0.000694653	0.019781	0.0595744	3.0117	321.462	0.0333614	0.0192727	5.35e-05	5.35e-05	0.000161054		boot_108	0.000637601	0.0201917	0.0454017	2.24854	578.705	0.0306317	0.0196623	3.64e-05	3.64e-05	8.19e-05
boot_109	0.000762653	0.020877	0.0645849	3.09358	288.523	0.0346784	0.0203117	6.04e-05	6.04e-05	0.000186781		boot_109	0.000639213	0.0261111	0.0229602	0.879327	499.688	0.0223139	0.0252326	7.79e-05	7.79e-05	6.85e-05
boot_110	0.000740906	0.018288	0.0677961	3.70715	587.544	0.0399597	0.0178526	2.87e-05	2.87e-05	0.000106268		boot_110	0.000531538	0.0173737	0.0406712	2.34097	411.523	0.0286739	0.0169803	4.6e-05	4.6e-05	0.000107608
boot_111	0.000711047	0.0176721	0.0102124	0.577879	493.892	0.0315727	0.0172653	0.000171343	0.000171383	9.9e-05		boot_111	0.000587901	0.0235741	0.0443323	1.88055	492.193	0.0240192	0.0228557	3.99e-05	3.99e-05	7.5e-05
boot_112	0.000675802	0.0181296	0.00955303	0.526929	413.682	0.0274906	0.0177017	0.000194519	0.000194569	0.000102524		boot_112	0.000561862	0.025239	0.0363364	1.43969	395.313	0.020769	0.0244173	5.59e-05	5.59e-05	8.05e-05
boot_113	0.000727461	0.0229992	0.0386843	1.68199	334.969	0.029125	0.0223149	7.99e-05	7.99e-05	0.000134349		boot_113	0.00055789	0.0210107	0.0466288	2.21929	480.296	0.0255381	0.0204381	3.69e-05	3.69e-05	8.19e-05
boot_114	0.000890123	0.0205431	0.0601945	2.93016	377.744	0.0416909	0.0199954	5.9e-05	5.9e-05	0.000172768		boot_114	0.000665334	0.0205035	0.0251585	1.22703	677.145	0.0305715	0.0199579	5.69e-05	5.69e-05	6.99e-05
boot_115	0.000783376	0.0210821	0.0495002	2.34797	417.26	0.0355486	0.0205057	5.64e-05	5.64e-05	0.000132513		boot_115	0.000653433	0.0228508	0.0397941	1.74147	417.416	0.0269583	0.0221752	5.72e-05	5.72e-05	9.96e-05
boot_116	0.000719117	0.0189	0.157323	8.32394	417.682	0.0381153	0.0184354	1.71e-05	1.71e-05	0.000142309		boot_116	0.000659423	0.0245543	0.0582594	2.37268	446.845	0.0261773	0.0237759	3.8e-05	3.8e-05	9.02e-05
boot_117	0.000798507	0.0284116	0.00329359	0.115924	403.196	0.0134277	0.0273746	0.000436793	0.000437048	5.07e-05		boot_117	0.000528908	0.0187282	0.0311977	1.66581	381.416	0.0256344	0.0182719	6.21e-05	6.21e-05	0.000103474
boot_118	0.000812858	0.0209372	0.0491296	2.34652	404.983	0.0370372	0.0203686	6.07e-05	6.07e-05	0.000142468		boot_118	0.000537643	0.0228998	0.058177	2.54051	552.117	0.023084	0.0222213	2.53e-05	2.53e-05	6.42e-05
boot_119	0.000719566	0.0198972	0.0494064	2.48308	394.803	0.0344074	0.019383	5.45e-05	5.45e-05	0.000135394		boot_119	0.000621502	0.0198802	0.0574411	2.88936	519.009	0.0303587	0.0192952	4.6e-05	4.6e-05	7.79e-05
boot_120	0.000812077	0.0205053	0.0367847	1.79392	381.104	0.0366566	0.0199596	8.35e-05	8.35e-05	0.000149785		boot_120	0.00062126	0.0250236	0.0519996	2.07802	431.178	0.0239964	0.0242156	4.12e-05	4.12e-05	8.55e-05
boot_121	0.000758669	0.0188185	0.0958988	5.09599	457.66	0.0399279	0.0183578	2.67e-05	2.67e-05	0.000136312		boot_121	0.000495709	0.0172895	0.0544385	3.14865	844.868	0.028385	0.0168999	1.65e-05	1.65e-05	5.19e-05
boot_122	0.000864352	0.0241965	0.0403336	1.66692	338.019	0.0331139	0.0234402	9.12e-05	9.12e-05	0.000151998		boot_122	0.000650133	0.0285129	0.0496987	1.74303	412.757	0.0219985	0.0274686	4.69e-05	4.69e-05	8.17e-05
boot_123	0.000813235	0.0217241	0.0660208	3.03906	378.893	0.0362805	0.0211126	4.9e-05	4.9e-05	0.000149048		boot_123	0.000549703	0.0236652	0.052	2.19732	401.331	0.0223073	0.0229413	3.88e-05	3.88e-05	8.53e-05
boot_124	0.000931508	0.0208144	0.0353418	1.69795	358.075	0.0410004	0.0202523	0.000105478	0.000105493	0.000179122		boot_124	0.000583583	0.0206739	0.0293336	1.41887	439.084	0.0259059	0.0201194	6.4e-05	6.4e-05	9.09e-05
boot_125	0.000668739	0.0187235	0.0579831	3.0968	353.651	0.0340548	0.0182675	4.83e-05	4.83e-05	0.000149545		boot_125	0.000597769	0.0230772	0.0423559	1.8354	370.054	0.0243027	0.0223883	5.5e-05	5.5e-05	0.000100971
boot_126	0.000728937	0.0206387	0.0452356	2.19179	450.173	0.0376027	0.0208983	6.75e-05	6.75e-05	0.000152276		boot_126	0.000573876	0.0280598	0.0502482	1.79076	416.377	0.0197483	0.0270478	4.05e-05	4.05e-05	7.26e-05
boot_127	0.000762828	0.0199489	0.112637	5.64627	383.723	0.0379057	0.019432	2.73e-05	2.73e-05	0.00015402		boot_127	0.000477137	0.015279	0.101232	6.62559	430.373	0.0307831	0.014974	1.67e-05	1.67e-05	0.0001107
boot_128	0.000682448	0.0227747	0.0509238	2.23598	330.262	0.0282765	0.0221035	5.91e-05	5.91e-05	0.000132175		boot_128	0.000590993	0.0205648	0.0482414	2.34583	518.474	0.0278124	0.020016	3.53e-05	3.53e-05	8.28e-05
boot_129	0.000760175	0.0200223	0.0631255	3.15277	331.892	0.0363109	0.0195016	5.4e-05	5.4e-05	0.000170304		boot_129	0.00061405	0.0192244	0.0242611	1.262	646.112	0.0298321	0.0187439	5.66e-05	5.66e-05	7.14e-05
boot_130	0.000718961	0.0196951	0.0503251	2.55521	448.391	0.0376465	0.0187799	5.62e-05	5.62e-05	0.000137178		boot_130	0.000506056	0.0167541	0.0527089	3.14603	438.323	0.0289575	0.016388	3.24e-05	3.24e-05	0.000102056
boot_131	0.000686046	0.0235157	0.0548386	2.33199	336.597	0.0277619	0.0228008	5.46e-05	5.46e-05	0.000127259		boot_131	0.000508979	0.0227674	0.0388508	1.70642	487.677	0.0212969	0.0220967	3.92e-05	3.92e-05	6.69e-05
boot_132	0.000833391	0.022729	0.0372773	1.64008	427.355	0.0344369	0.0220604	7.63e-05	7.63e-05	0.000125196		boot_132	0.000567405	0.0178924	0.0157156	0.878341	384.578	0.0258899	0.0174755	0.000118023	0.000118041	0.00010368
boot_133	0.000872098	0.0236894	0.175433	7.40555	448.779	0.0372447	0.022964	1.75e-05	1.75e-05	0.000129306		boot_133	0.000504755	0.0147166	0.0348422	2.36753	520.663	0.0322521	0.0144334	4.06e-05	4.06e-05	9.6e-05
boot_134	0.000891095	0.0222845	0.0506138	2.27126	350.655	0.0378789	0.0216414	7.42e-05	7.42e-05	0.000168431		boot_134	0.000405769	0.0160781	0.0425369	2.64563	339.27	0.0233042	0.0157407	3.99e-05	3.99e-05	0.000105498
boot_135	0.000791131	0.0164659	0.0899181	5.46086	463.174	0.0473583	0.0161122	2.95e-05	2.95e-05	0.000161002		boot_135	0.000528569	0.0215924	0.02908	1.34677	499.989	0.0227677	0.0209882	5.19e-05	5.19e-05	6.99e-05
boot_136	0.000790723	0.0241489	0.0527739	2.18535	374.874	0.0313448	0.0233956	5.92e-05	5.93e-05	0.00012949		boot_136	0.000467512	0.0163031	0.0262878	1.61244	437.683	0.0258555	0.0159563	5.64e-05	5.64e-05	9.1e-05
boot_137	0.000740139	0.022208	0.0328938	1.48117	394.868	0.0306678	0.0215694	8.11e-05	8.12e-05	0.000120198		boot_137	0.000553113	0.0246514	0.052839	2.14345	532.455	0.0263067	0.0196774	4.06e-05	4.06e-05	6.91e-05
boot_138	0.000763428	0.0169045	0.0384605	2.27517	458.949	0.0424872	0.0165319	6.37e-05	6.37e-05	0.000145037		boot_138	0.000549385	0.0186105	0.0325603	1.74956	515.897	0.0277162	0.0181599	4.74e-05	4.74e-05	8.29e-05
boot_139	0.000808182	0.0193208	0.165574	8.56974	394.389	0.0419195	0.0188356	1.94e-05	1.94e-05	0.000166415		boot_139	0.000569066	0.0229665	0.040648	1.76988	426.16	0.0234445	0.0222841	4.77e-05	4.77e-05	8.45e-05
boot_140	0.000895888	0.0245072	0.0375715	1.53308	385.379	0.0341024	0.0237317	8.96e-05	8.96e-05	0.000137439		boot_140	0.000510263	0.0145422	0.0503091	3.45953	804.648	0.0344669	0.0142656	1.92e-05	1.92e-05	6.65e-05
boot_141	0.000752156	0.0162171	0.0609205	3.75657	376.954	0.0444193	0.0158738	4.92e-05	4.92e-05	0.000184985		boot_141	0.000419075	0.0185191	0.0472199	2.54979	304.392	0.020948	0.0180729	4.14e-05	4.14e-05	0.000105443
boot_142	0.000723755	0.0196306	0.04839	2.46502	405.959	0.0379782	0.0195552	5.62e-05	5.62e-05	0.000143731		boot_142	0.000563631	0.0129382	0.0309343	2.39093	1074.74	0.0423703	0.0127188	2.58e-05	2.58e-05	6.18e-05
boot_143	0.000843155	0.0217499	0.0536397	2.4662	345.698	0.0368249	0.0211369	6.73e-05	6.73e-05	0.000165909		boot_143	0.000523934	0.0155187	0.0602855	3.8847	1180.86	0.0337345	0.0152041	1.14e-05	1.14e-05	4.43e-05
boot_144	0.000756616	0.0278293	0.0300257	1.07893	380.173	0.0248148	0.0268336	9.31e-05	9.31e-05	0.000100412		boot_144	0.000511946	0.0179091	0.0349518	1.95162	416.088	0.0264727	0.0174915	5.02e-05	5.02e-05	9.8e-05
boot_145	0.000719108	0.019688	0.0812914	4.12897	363.365	0.0356273	0.0191844	3.69e-05	3.69e-05	0.000152513		boot_145	0.000439114	0.0142886	0.0451856	3.16235	411.345	0.0289374	0.0140215	3.44e-05	3.44e-05	0.000108672
boot_146	0.000756342	0.021939	0.053145	2.4224	426.094	0.0332185	0.0213155	4.99e-05	4.99e-05	0.000120967		boot_146	0.000653313	0.0218158	0.0258604	1.1854	514.119	0.0276121	0.0211991	6.99e-05	6.99e-05	8.29e-05
boot_147	0.000793178	0.0194586	0.0640384	3.291	326.475	0.0389527	0.0189665	5.66e-05	5.66e-05	0.000186237		boot_147	0.000517149	0.0189097	0.035977	1.90257	525.808	0.02593	0.0184446	3.99e-05	3.99e-05	7.59e-05
boot_148	0.000850531	0.0193163	0.0442987	2.29334	428.767	0.0354674	0.0201806	7.46e-05	7.46e-05	0.000129378		boot_148	0.000605899	0.022873	0.0445965	1.94974	510.057	0.0255606	0.0221961	3.96e-05	3.96e-05	7.71e-05
boot_149	0.00075104	0.0177331	0.0181783	1.0251	316.662	0.0342246	0.0173235	0.000163753	0.000163789	0.000167901		boot_149	0.000616355	0.0217501	0.0416424	1.91458	441.218	0.0269	0.0211372	4.91e-05	4.91e-05	9.4e-05
boot_150	0.000804734	0.0217604	0.00990665	0.455261	325.275	0.02573	0.0211468	0.00026751	0.000267605	0.00012183		boot_150	0.000531896	0.0212591	0.0391536	1.84173	506.568	0.0238723	0.0206731	3.93e-05	3.93e-05	7.24e-05
boot_151	0.00088391	0.0180889	0.0651984	3.60432	624.755	0.0482245	0.0176629	3.38e-05	3.38e-05	0.000121656		boot_151	0.000526601	0.0190601	0.0318947	1.67337	539.039	0.0304166	0.0216302	4.25e-05	4.25e-05	8.28e-05
boot_152	0.000808641	0.0211188	0.0135224	0.640304	457.734	0.0315158	0.0205404	0.000166544	0.000166581	0.000106662		boot_152	0.0005533	0.0189392	0.0465096	2.45573	402.569	0.0276788	0.0184727	4.32e-05	4.32e-05	0.000106075
boot_153	0.000782158	0.0225485	0.0608613	2.69913	400.383	0.0336002	0.0218903	4.83e-05	4.83e-05	0.000130265		boot_153	0.000514606	0.020969	0.0389593	1.85795	432.664	0.0231132	0.0203986	4.41e-05	4.42e-05	8.2e-05
boot_154	0.000793015	0.0182181	0.0466656	2.5615	398.502	0.0411838	0.017786	6.31e-05	6.31e-05	0.000161692		boot_154	0.00055466	0.0241261	0.0416397	1.72592	423.751	0.0218154	0.0233742	4.57e-05	4.57e-05	7.89e-05
boot_155	0.000675115	0.0177044	0.0261817	1.47882	481.111	0.0347918	0.0172961	7.6e-05	7.6e-05	0.000112395		boot_155	0.000527308	0.0184631	0.0314839	1.70524	499.45	0.0266577	0.0180195	4.82e-05	4.82e-05	8.23e-05
boot_156	0.000672957	0.0183123	0.0192871	1.05323	425.456	0.0317084	0.0178758	0.000109618	0.000109634	0.00011547		boot_156	0.000558899	0.0171476	0.0325778	1.89985	450.377	0.0301824	0.0167643	5.46e-05	5.46e-05	0.00010366
boot_157	0.000736977	0.0176593	0.0438051	2.48057	351.45	0.0388422	0.017253	6.95e-05	6.95e-05	0.000172495		boot_157	0.000557463	0.021704	0.0424399	1.95539	359.142	0.023998	0.0210936	5.25e-05	5.25e-05	0.000102702
boot_158	0.000748609	0.0235968	0.130987	5.55106	407.089	0.0318005	0.022877	2.18e-05	2.18e-05	0.000121027		boot_158	0.000532691	0.0198712	0.0155778	0.783941	618.601	0.0237264	0.0193583	7.52e-05	7.52e-05	5.89e-05
boot_159	0.00078976	0.0213429	0.0351674	1.64773	506.285	0.0350219	0.0207524	6.53e-05	6.53e-05	0.000107537		boot_159	0.000560251	0.0177808	0.0473704	2.66413	1280.56	0.0314594	0.017369	1.43e-05	1.43e-05	3.8e-05
boot_160	0.000851009	0.0221194	0.0579088	2.61801	299.327	0.0363681	0.0214858	7.22e-05	7.22e-05	0.000189145		boot_160	0.000527544	0.0204011	0.0407814	1.99898	619.195	0.0250345	0.0198608	3.11e-05	3.11e-05	6.22e-05
boot_161	0.000812384	0.0237765	0.11211	4.71514	407.525	0.0340957	0.0230459	2.76e-05	2.76e-05	0.000129933		boot_161	0.00062218	0.0223368	0.0166018	0.74325	517.975	0.0243162	0.0216908	9.71e-05	9.71e-05	7.22e-05
boot_162	0.000787224	0.0198774	0.0346111	1.74123	423.841	0.0367918	0.0193642	7.76e-05	7.76e-05	0.000135196		boot_162	0.000548818	0.0201846	0.0477217	2.36427	383.837	0.0257558	0.0196556	4.37e-05	4.37e-05	0.000103318
boot_163	0.000680749	0.0188844	0.173596	9.19255	372.491	0.0360974	0.0184206	1.64e-05	1.64e-05	0.000150809		boot_163	0.000537045	0.0233295	0.0462599	1.98289	446.231	0.0220816	0.0226257	3.83e-05	3.83e-05	7.59e-05
boot_164	0.000856399	0.019935	0.0366799	1.83997	422.107	0.040112	0.0194189	8.07e-05	8.07e-05	0.000148515		boot_164	0.000569392	0.0241358	0.0453491	1.87892	379.092	0.0223386	0.0233833	4.81e-05	4.81e-05	9.04e-05
boot_165	0.000797033	0.0180571	0.0892866	4.94468	495.811	0.0436864	0.0176326	2.8e-05	2.8e-05	0.000138209		boot_165	0.000564474	0.0250412	0.0402741	1.60831	420.808	0.0213424	0.0242322	4.83e-05	4.83e-05	7.77e-05
boot_166	0.000657183	0.0153652	0.0445528	2.89959	417.252	0.0403265	0.0150567	5.21e-05	5.21e-05	0.000151074		boot_166	0.000570288	0.0207255	0.0623135	3.00661	435.326	0.0267563	0.0201682	3.15e-05	3.15e-05	9.47e-05
boot_167	0.000722179	0.019314	0.0574144	2.97268	336.48	0.035525	0.0188291	5.52e-05	5.52e-05	0.000164213		boot_167	0.000518679	0.0156883	0.0767806	4.89412	584.151	0.0326387	0.0153669	1.77e-05	1.77e-05	8.66e-05
boot_168	0.000725677	0.0207115	0.125932	6.08027	402.665	0.0349427	0.020155	2.22e-05	2.22e-05	0.000134885		boot_168	0.000575163	0.0161926	0.0390577	2.41207	495.825	0.0336262	0.0158504	4.36e-05	4.36e-05	0.000105274
boot_169	0.00067446	0.0193833	0.0390673	2.01552	432.449	0.0327155	0.018895	5.82e-05	5.82e-05	0.000117325		boot_169	0.000488514	0.0141521	0.0448012	3.1657	495.59	0.0329053	0.01389	3.25e-05	3.25e-05	0.000102987
boot_170	0.000785687	0.0178019	0.0488057	2.7416	392.033	0.0418258	0.0173891	6.09e-05	6.09e-05	0.000167034		boot_170	0.000477359	0.017392	0.0378929	2.17876	532.676	0.026099	0.0169978	3.46e-05	3.46e-05	7.55e-05
boot_171	0.00073151	0.0185059	0.103468	5.59108	425.454	0.0391373	0.0180603	2.57e-05	2.57e-05	0.000143609		boot_171	0.000536966	0.0209164	0.0377465	1.80463	571.386	0.0246274	0.0203489	3.67e-05	3.67e-05	6.63e-05
boot_172	0.000832035	0.0226489	0.0213182	0.941243	383.411	0.0318281	0.021985	0.000136642	0.000136667	0.000128637		boot_172	0.000625555	0.0178182	0.0448681	2.5181	816.822	0.0344962	0.0174048	2.61e-05	2.61e-05	6.56e-05
boot_173	0.000762068	0.0174879	0.0148808	0.850919	443.003	0.0361707	0.0170894	0.000149332	0.000149362	0.000127095		boot_173	0.000526135	0.0183024	0.0423327	2.31296	433.697	0.027174	0.0178664	4.18e-05	4.18e-05	9.66e-05
boot_174	0.000819855	0.0231158	0.028211	1.22042	414.434	0.0322901	0.0224246	9.9e-05	9.9e-05	0.000120786		boot_174	0.000565126	0.0188342	0.035867	1.90435	657.414	0.0288757	0.0183728	3.56e-05	3.56e-05	6.78e-05
boot_175	0.000693349	0.0197709	0.103574	5.2387	578.991	0.0350927	0.0192631	1.8e-05	1.8e-05	9.42e-05		boot_175	0.000638737	0.0195249	0.0771425	3.95099	539.758	0.0323692	0.0190295	2.35e-05	2.35e-05	9.3e-05
boot_176	0.000722113	0.0185275	0.0534179	2.88317	414.781	0.0373471	0.0180809	4.87e-05	4.87e-05	0.00014031		boot_176	0.000554398	0.0191837	0.0365296	1.9042	481.588	0.0272552	0.0187053	4.58e-05	4.58e-05	8.73e-05
boot_177	0.000738041	0.021234	0.00943492	0.44433	419.165	0.0257129	0.0206494	0.000212551	0.000212612	9.45e-05		boot_177	0.000503301	0.0263063	0.038011	1.44494	391.838	0.0179339	0.0254148	4.84e-05	4.84e-05	6.99e-05
boot_178	0.000742593	0.024268	0.0499388	2.05781	344.363	0.0289803	0.0235073	6.32e-05	6.32e-05	0.000130013		boot_178	0.000533979	0.0165228	0.0349311	2.11412	541.878	0.030555	0.0161666	4.13e-05	4.13e-05	8.73e-05
boot_179	0.000788379	0.0193838	0.0128331	0.662053	381.616	0.0317478	0.0188955	0.000194669	0.00019472	0.000128915		boot_179	0.000555245	0.0176032	0.0282314	1.60376	473.324	0.0289559	0.0171996	5.89e-05	5.89e-05	9.45e-05
boot_180	0.000622029	0.0164162	0.0211321	1.28728	423.694	0.0330607	0.0160645	9.4e-05	9.4e-05	0.000121061		boot_180	0.000653791	0.0210188	0.0508462	2.41908	501.208	0.0301523	0.0204458	3.85e-05	3.85e-05	9.3e-05
boot_181	0.000715125	0.0193826	0.0131126	0.676516	306.327	0.0273654	0.0188943	0.000203648	0.000203703	0.000137809		boot_181	0.000567964	0.0232228	0.0482856	2.07923	405.858	0.0233703	0.0225253	4.25e-05	4.25e-05	8.84e-05
boot_182	0.000801517	0.022054	0.0383531	1.73905	396.322	0.0339621	0.021424	7.65e-05	7.65e-05	0.000133072		boot_182	0.000601866	0.0185428	0.0274361	1.47961	582.592	0.0303428	0.0180954	5.45e-05	5.45e-05	8.06e-05
boot_183	0.000880594	0.0224707	0.0609454	2.71221	422.365	0.0380773	0.0218171	5.18e-05	5.18e-05	0.000140591		boot_183	0.000532134	0.015811	0.0623171	3.94139	543.83	0.0328796	0.0154845	2.38e-05	2.38e-05	9.38e-05
boot_184	0.000825422	0.0250579	0.0658375	2.62741	343.186	0.0318556	0.0242478	5.47e-05	5.47e-05	0.000143827		boot_184	0.00060933	0.0201845	0.0542288	2.68666	384.709	0.028869	0.0196555	4.31e-05	4.31e-05	0.000115914
boot_185	0.000844891	0.0360704	0.00231623	0.0642142	418.168	0.00935895	0.0344152	0.00052774	0.000528112	3.39e-05		boot_185	0.000596643	0.0178763	0.0365269	2.04331	672.563	0.0321612	0.0174602	3.63e-05	3.63e-05	7.41e-05
boot_186	0.000712995	0.018518	0.0361558	1.95247	346.894	0.0351463	0.0180718	8.07e-05	8.07e-05	0.000157529		boot_186	0.000508412	0.0222912	0.0329148	1.47658	435.206	0.0211998	0.0216478	5.06e-05	5.06e-05	7.47e-05
boot_187	0.000764928	0.0219194	0.0191077	0.871726	459.161	0.0305427	0.021297	0.000118066	0.000118085	0.000102937		boot_187	0.000610316	0.022401	0.0370261	1.65287	480.619	0.0258176	0.0217514	5e-05	5e-05	8.27e-05
boot_188	0.000767217	0.0248402	0.0461243	1.85684	331.572	0.0289732	0.0240439	7.27e-05	7.27e-05	0.000134996		boot_188	0.00057084	0.0224136	0.0343793	1.53386	516.146	0.0241289	0.0217632	4.68e-05	4.68e-05	7.19e-05
boot_189	0.000694986	0.0234383	0.212636	9.07214	463.122	0.0301054	0.0227281	1.11e-05	1.11e-05	0.000100536		boot_189	0.00054087	0.020042	0.0317109	1.58222	542.958	0.025433	0.0195204	4.56e-05	4.56e-05	7.21e-05
boot_190	0.000685863	0.0217358	0.0495885	2.28142	351.179	0.0298255	0.0211236	5.76e-05	5.76e-05	0.000131321		boot_190	0.000557265	0.0213516	0.0426821	1.99902	499.415	0.025031	0.0207605	3.86e-05	3.86e-05	7.71e-05
boot_191	0.000743263	0.0160496	0.0978007	6.09367	415.738	0.0455838	0.0157133	2.83e-05	2.83e-05	0.00017233		boot_191	0.00056664	0.0168888	0.0515107	3.04999	625.342	0.0327474	0.0165169	2.66e-05	2.66e-05	8.12e-05
boot_192	0.000725118	0.0214066	0.146555	6.84624	414.441	0.0339774	0.0208126	1.86e-05	1.86e-05	0.000127304		boot_192	0.000474014	0.0173595	0.0257658	1.48425	398.637	0.024306	0.0169668	6.32e-05	6.32e-05	9.37e-05
boot_193	0.000729411	0.0162577	0.0962791	5.92206	407.461	0.0441148	0.0159128	2.87e-05	2.87e-05	0.000169902		boot_193	0.000571554	0.0212861	0.0369552	1.73612	504.432	0.0255028	0.0206987	4.48e-05	4.48e-05	7.78e-05
boot_194	0.000742073	0.0233995	0.169319	7.23599	379.897	0.0319347	0.0226915	1.8e-05	1.8e-05	0.000130255		boot_194	0.000550288	0.020018	0.0455465	2.27528	870.317	0.0271679	0.0194976	2.12e-05	2.12e-05	4.81e-05
boot_195	0.000949253	0.0268026	0.132183	4.93174	458.755	0.0357658	0.0258778	2.46e-05	2.46e-05	0.000121286		boot_195	0.000525413	0.0225679	0.0610401	2.70473	470.307	0.0227572	0.0219086	2.75e-05	2.75e-05	7.43e-05
boot_196	0.000705937	0.022481	0.0237741	1.05752	344.189	0.0272061	0.0218267	0.000115253	0.00011527	0.000121901		boot_196	0.000547774	0.0176133	0.0552095	3.13454	369.281	0.0296014	0.0172091	3.95e-05	3.95e-05	0.000123914
boot_197	0.0007576	0.0196744	0.29268	14.8762	319.216	0.0388765	0.0191715	1.28e-05	1.28e-05	0.000190073		boot_197	0.000573298	0.0188857	0.0349099	1.84849	450.339	0.0283479	0.0184218	5.26e-05	5.26e-05	9.72e-05
boot_198	0.00078334	0.0228442	0.0464404	2.03292	497.146	0.0331178	0.022169	5.08e-05	5.08e-05	0.000103353		boot_198	0.000528635	0.0185023	0.0406249	2.19566	401.676	0.0267559	0.0180569	4.68e-05	4.68e-05	0.000102669
boot_199	0.000840047	0.0195183	0.0393543	2.01627	550.907	0.041232	0.0190233	5.81e-05	5.81e-05	0.000117103		boot_199	0.000630533	0.0197883	0.0354998	1.79398	519.53	0.0301849	0.0192796	5.01e-05	5.01e-05	8.99e-05
boot_200	0.000815687	0.0215032	0.0232637	1.08187	504.061	0.0344834	0.0209039	9.82e-05	9.83e-05	0.000106296		boot_200	0.000603222	0.0190921	0.0368957	1.93251	564.355	0.0301709	0.0186182	4.28e-05	4.28e-05	8.27e-05
boot_201	0.000834229	0.0204961	0.0461526	2.25177	399.361	0.0385879	0.0199509	6.69e-05	6.7e-05	0.000150767		boot_201	0.000565356	0.0208886	0.0372994	1.78563	416.308	0.0253064	0.0203226	5.24e-05	5.24e-05	9.36e-05
boot_202	0.000706181	0.0186007	0.0779623	4.19137	378.834	0.0369821	0.0181505	3.63e-05	3.63e-05	0.000152062		boot_202	0.00064438	0.0188117	0.0389414	2.07006	478.548	0.032437	0.0183514	5.08e-05	5.08e-05	0.000105089
boot_203	0.000848375	0.0180751	0.0516959	2.86005	479.677	0.0369368	0.020234	3.92e-05	3.93e-05	0.000152441		boot_203	0.000511609	0.0186932	0.0481539	2.57601	532.015	0.0264629	0.0182386	2.98e-05	2.98e-05	7.66e-05
boot_204	0.000849793	0.0253117	0.119245	4.71107	341.796	0.0334342	0.0244853	3.22e-05	3.22e-05	0.000151811		boot_204	0.00054744	0.0166392	0.0499882	3.00424	606.044	0.0320104	0.0162781	2.72e-05	2.72e-05	8.19e-05
boot_205	0.000852944	0.023954	0.267582	11.1707	504.158	0.036328	0.0232126	1e-05	1e-05	0.000112161		boot_205	0.000620267	0.0199981	0.0411347	2.05694	387.444	0.0290375	0.0194787	5.63e-05	5.63e-05	0.00011579
boot_206	0.000752616	0.0182187	0.0515198	2.82785	427.917	0.0395567	0.0177867	5.11e-05	5.11e-05	0.000144381		boot_206	0.000538549	0.0233578	0.0413157	1.76882	498.084	0.0221125	0.0226523	3.85e-05	3.85e-05	6.81e-05
boot_207	0.000790797	0.0182515	0.274745	15.0532	439.277	0.0438242	0.0178179	1.04e-05	1.04e-05	0.000156507		boot_207	0.00057455	0.0185034	0.0353675	1.91141	695.516	0.029946	0.0180579	3.48e-05	3.48e-05	6.66e-05
boot_208	0.00075616	0.0184396	0.0341525	1.85213	426.145	0.0380027	0.0179971	7.51e-05	7.51e-05	0.000139065		boot_208	0.000493815	0.0211685	0.0452692	2.13852	490.677	0.0224289	0.0205874	3.28e-05	3.28e-05	7.01e-05
boot_209	0.000852344	0.0218529	0.0413238	1.891	371.134	0.0364694	0.0212342	8.09e-05	8.09e-05	0.000152993		boot_209	0.000609498	0.024246	0.0228031	0.940489	477.143	0.0227176	0.0234867	7.77e-05	7.77e-05	7.31e-05
boot_210	0.000838408	0.0261355	0.222405	8.50969	351.697	0.0325511	0.0252555	1.69e-05	1.69e-05	0.000143506		boot_210	0.000433259	0.0179048	0.0161743	0.903346	402.716	0.0200484	0.0174874	8.44e-05	8.44e-05	7.62e-05
boot_211	0.000659872	0.0209098	0.0358397	1.71401	365.48	0.0290217	0.0203427	7.16e-05	7.16e-05	0.000122682		boot_211	0.000573461	0.0204535	0.0362091	1.77031	559.403	0.0267657	0.0199106	4.17e-05	4.17e-05	7.37e-05
boot_212	0.00080457	0.0201732	0.00655415	0.324895	578.141	0.0291189	0.0196448	0.00023951	0.000239587	7.78e-05		boot_212	0.000585899	0.0178863	0.0388749	2.17344	573.422	0.0313763	0.0174697	3.9e-05	3.9e-05	8.47e-05
boot_213	0.000739335	0.0169321	0.0973506	5.74946	362.053	0.0427883	0.0165583	3.22e-05	3.22e-05	0.000185206		boot_213	0.000570244	0.01665	0.0438417	2.63314	448.244	0.0296064	0.0188864	3.7e-05	3.7e-05	7.07e-05
boot_214	0.000838237	0.0202051	0.0356109	1.76247	542.614	0.0394585	0.019675	6.44e-05	6.44e-05	0.00011357		boot_214	0.000554025	0.0203987	0.0423766	2.07742	405.6	0.0256033	0.0198586	4.68e-05	4.68e-05	9.72e-05
boot_215	0.000717974	0.0166574	0.0403457	2.42209	452.451	0.0406457	0.0162954	5.8e-05	5.8e-05	0.000140471		boot_215	0.000517477	0.0180397	0.0342912	1.90087	506.54	0.0269887	0.017616	4.32e-05	4.32e-05	8.21e-05
boot_216	0.000795742	0.0208887	0.127705	6.11362	383.677	0.0379609	0.0203226	2.52e-05	2.52e-05	0.000154271		boot_216	0.000660127	0.0212767	0.0346444	1.62828	629.621	0.0297988	0.0206897	4.49e-05	4.49e-05	7.32e-05
boot_217	0.000739991	0.020851	0.0407583	1.95474	508.493	0.0339506	0.020287	5.3e-05	5.3e-05	0.000103678		boot_217	0.000545021	0.0194891	0.0427989	2.19604	462.45	0.0266221	0.0189955	4.04e-05	4.04e-05	8.87e-05
boot_218	0.000735572	0.0167472	0.0230667	1.37734	334.474	0.0374577	0.0163814	0.000126709	0.00012673	0.000174551		boot_218	0.000573293	0.0217002	0.0231346	1.0661	699.762	0.0248172	0.02109	5.12e-05	5.12e-05	5.46e-05
boot_219	0.000806318	0.0195933	0.104459	5.33136	384.155	0.040668	0.0190945	3.1e-05	3.1e-05	0.000165534		boot_219	0.000588161	0.0234305	0.0245399	1.04735	513.8	0.0230578	0.0227207	6.58e-05	6.58e-05	6.89e-05
boot_220	0.000790128	0.0162506	0.176436	10.8572	373.628	0.0485463	0.015906	1.89e-05	1.89e-05	0.000204848		boot_220	0.000617822	0.0186316	0.0515334	2.76592	529.007	0.0321697	0.0181799	3.41e-05	3.41e-05	9.43e-05
boot_221	0.000782669	0.01955	0.0539634	2.76027	332.904	0.0378362	0.0190534	6.42e-05	6.42e-05	0.000177201		boot_221	0.000569135	0.0220744	0.026351	1.19374	539.42	0.0239407	0.0214432	5.71e-05	5.71e-05	6.82e-05
boot_222	0.000717556	0.0184538	0.156284	8.46897	449.204	0.0389872	0.0180106	1.6e-05	1.6e-05	0.000135472		boot_222	0.000544172	0.0260515	0.0446149	1.71256	349.093	0.0196551	0.025177	5.03e-05	5.03e-05	8.62e-05
boot_223	0.000755455	0.0174319	0.00993837	0.570127	408.119	0.0321709	0.0170359	0.000214288	0.000214349	0.000122206		boot_223	0.000569701	0.0206471	0.0183252	0.887544	440.017	0.0238022	0.020094	9.37e-05	9.37e-05	8.31e-05
boot_224	0.000676565	0.0178254	0.0632361	3.54752	379.439	0.0365198	0.0174116	4.22e-05	4.22e-05	0.000149851		boot_224	0.0004552	0.0194106	0.0525268	2.70609	443.168	0.0225662	0.0189209	2.89e-05	2.89e-05	7.81e-05
boot_225	0.000713412	0.0189096	0.0536361	2.83644	398.39	0.0394171	0.0204185	3.77e-05	3.77e-05	0.000133706		boot_225	0.000581152	0.0229421	0.0222908	0.971613	447.971	0.0226064	0.0222611	7.97e-05	7.97e-05	7.75e-05
boot_226	0.000732517	0.0233235	0.0513939	2.20352	329.773	0.0296754	0.0226201	6.31e-05	6.31e-05	0.000139121		boot_226	0.000556945	0.0209493	0.0527941	2.52008	443.485	0.0256394	0.0203801	3.53e-05	3.53e-05	8.9e-05
boot_227	0.00075372	0.0212847	0.37277	17.5136	445.408	0.0360812	0.0206973	7.2e-06	7.2e-06	0.00012606		boot_227	0.000609449	0.0214296	0.0489911	2.28613	523.245	0.0275915	0.0208344	3.56e-05	3.56e-05	8.13e-05
boot_228	0.000809922	0.0232169	0.156357	6.73463	428.186	0.0351529	0.0225198	1.9e-05	1.9e-05	0.000127636		boot_228	0.000583607	0.0193295	0.0525392	2.71808	469.584	0.0291525	0.0188439	3.53e-05	3.53e-05	9.59e-05
boot_229	0.000773163	0.0192867	0.0403272	2.09093	393.533	0.0374846	0.0188032	7.1e-05	7.1e-05	0.000148456		boot_229	0.00049199	0.0184945	0.0446622	2.41489	552.401	0.0256594	0.0180494	2.96e-05	2.96e-05	7.15e-05
boot_230	0.000733948	0.0226843	0.0311048	1.3712	378.496	0.0294657	0.0220183	8.77e-05	8.78e-05	0.000120334		boot_230	0.000519418	0.018295	0.0250894	1.37138	531.556	0.0260791	0.0178593	5.51e-05	5.51e-05	7.56e-05
boot_231	0.00073387	0.0220602	0.00592881	0.268756	380.836	0.0203372	0.0214298	0.000304235	0.000304358	8.18e-05		boot_231	0.000560959	0.0200037	0.0419325	2.09624	483.793	0.0267594	0.019484	4.07e-05	4.07e-05	8.53e-05
boot_232	0.000738273	0.0185864	0.0611906	3.29223	419.261	0.0384045	0.0181369	4.34e-05	4.34e-05	0.000142897		boot_232	0.000491286	0.0168893	0.043184	2.55688	684.431	0.0282763	0.0165173	2.49e-05	2.49e-05	6.38e-05
boot_233	0.000839414	0.0216289	0.0466997	2.15914	424.222	0.0370434	0.0210226	6.3e-05	6.3e-05	0.000136031		boot_233	0.000524653	0.0207973	0.0423682	2.0372	453.137	0.0239994	0.0202361	4e-05	4e-05	8.14e-05
boot_234	0.00071522	0.0147304	0.0283025	1.92136	494.224	0.0446278	0.0144467	7.38e-05	7.38e-05	0.000141789		boot_234	0.000462799	0.0252348	0.0431264	1.70901	308.461	0.016978	0.0244133	4.91e-05	4.91e-05	8.4e-05
boot_235	0.000693729	0.020148	0.0895408	4.44416	349.087	0.0336962	0.0196209	3.37e-05	3.37e-05	0.000149846		boot_235	0.00052209	0.0202505	0.0472915	2.33533	549.799	0.0249967	0.0197181	3e-05	3e-05	6.99e-05
boot_236	0.000799891	0.018973	0.0283823	1.49594	386.441	0.0379103	0.0185048	0.000102244	0.000102258	0.000152971		boot_236	0.000668411	0.0261934	0.0474053	1.80982	419.127	0.0244956	0.0253095	4.97e-05	4.97e-05	8.99e-05
boot_237	0.00080416	0.0208065	0.0180703	0.868496	504.105	0.0339724	0.0202448	0.000120487	0.000120506	0.000104659		boot_237	0.000500755	0.0189373	0.0396084	2.09156	438.561	0.0249055	0.0184709	4.18e-05	4.18e-05	8.74e-05
boot_238	0.000841523	0.0208159	0.104523	5.02129	370.101	0.0399566	0.0202538	3.36e-05	3.36e-05	0.00016869		boot_238	0.000619031	0.0234813	0.0373033	1.58864	540.003	0.0252491	0.0227684	4.53e-05	4.53e-05	7.2e-05
boot_239	0.000742787	0.0181108	0.0169269	0.934629	486.173	0.0353963	0.0176838	0.000121135	0.000121155	0.000113235		boot_239	0.000532936	0.0197657	0.0355679	1.79947	539.216	0.0256169	0.0192582	4.06e-05	4.06e-05	7.31e-05
boot_240	0.000717331	0.0187196	0.00508623	0.271707	551.946	0.025378	0.0182637	0.000260444	0.000260535	7.08e-05		boot_240	0.000513593	0.015319	0.0250808	1.63723	505.028	0.0305228	0.0150124	5.71e-05	5.71e-05	9.35e-05
boot_241	0.00068571	0.0205378	0.021999	1.07114	485.08	0.0299733	0.0199904	8.92e-05	8.92e-05	9.56e-05		boot_241	0.000535297	0.0133543	0.0481194	3.60329	695.21	0.0390174	0.0131207	2.43e-05	2.43e-05	8.76e-05
boot_242	0.00074018	0.01945	0.156387	8.04047	311.685	0.0378475	0.0189583	2.35e-05	2.35e-05	0.000189314		boot_242	0.00050599	0.0163673	0.0404682	2.4725	535.797	0.0295038	0.0160177	3.44e-05	3.44e-05	8.51e-05
boot_243	0.000750662	0.0190098	0.0654867	3.44489	393.046	0.0382061	0.0185399	4.4e-05	4.4e-05	0.000151608		boot_243	0.000571491	0.0208795	0.0248849	1.19183	456.053	0.0247681	0.020314	7.01e-05	7.01e-05	8.35e-05
boot_244	0.000734308	0.0221728	0.0470714	2.12294	498.779	0.0390785	0.0193818	5.39e-05	5.4e-05	0.000127112		boot_244	0.000598939	0.0161815	0.0405863	2.50819	423.047	0.0347143	0.0158397	5.08e-05	5.08e-05	0.000127522
boot_245	0.000777177	0.0192023	0.057921	3.01635	421.574	0.0390491	0.018723	4.79e-05	4.79e-05	0.000144595		boot_245	0.000585481	0.0206991	0.0471231	2.27658	472.435	0.0271839	0.0201432	3.9e-05	3.9e-05	8.87e-05
boot_246	0.000755275	0.0166894	0.0930485	5.57532	489.741	0.0447559	0.0163261	2.57e-05	2.57e-05	0.000143508		boot_246	0.00049869	0.0170211	0.0409966	2.40857	767.268	0.0285699	0.0166434	2.39e-05	2.39e-05	5.75e-05
boot_247	0.000817117	0.0190959	0.145698	7.62979	394.703	0.0427366	0.0186218	2.22e-05	2.22e-05	0.000169669		boot_247	0.000491014	0.0140905	0.0217788	1.54563	614.887	0.0318654	0.0138307	5.19e-05	5.2e-05	8.03e-05
boot_248	0.00058277	0.0166252	0.0162759	0.978992	375.46	0.0286437	0.0162646	0.000120337	0.000120356	0.000117828		boot_248	0.000612519	0.0188978	0.0341393	1.80652	1104.76	0.031927	0.0184334	2.48e-05	2.48e-05	4.48e-05
boot_249	0.000791737	0.0283783	0.00260252	0.0917083	473.597	0.0127947	0.0273437	0.000447609	0.000447876	4.11e-05		boot_249	0.000559956	0.0177243	0.0411396	2.32108	554.828	0.0303008	0.0173152	3.64e-05	3.64e-05	8.45e-05
boot_250	0.000853259	0.0200553	0.0599669	2.99007	412.476	0.0350126	0.0200021	6.38e-05	6.38e-05	0.000132113		boot_250	0.000548098	0.0170641	0.0609686	3.57291	730.668	0.031757	0.0166845	1.88e-05	1.88e-05	6.73e-05
boot_251	0.000747528	0.0236148	0.090895	3.84907	423.695	0.0313907	0.022894	2.98e-05	2.98e-05	0.000114738		boot_251	0.000586046	0.0218915	0.0372743	1.70269	522.79	0.0255294	0.0212706	4.41e-05	4.41e-05	7.52e-05
boot_252	0.000958734	0.0224998	0.0624108	2.77383	433.694	0.0415191	0.0218445	5.4e-05	5.4e-05	0.000149832		boot_252	0.000559765	0.0221041	0.0156956	0.710078	621.438	0.0225071	0.0214713	7.83e-05	7.83e-05	5.56e-05
boot_253	0.000718348	0.0177044	0.0781486	4.41408	416.957	0.0396633	0.0172961	3.37e-05	3.37e-05	0.000148589		boot_253	0.000600129	0.0211628	0.0426371	2.01472	602.536	0.0275065	0.0205821	3.49e-05	3.5e-05	7.04e-05
boot_254	0.000748695	0.0184806	0.286189	15.4859	389.495	0.0409461	0.0180362	1.06e-05	1.06e-05	0.000164424		boot_254	0.000548712	0.0180119	0.0298452	1.65697	665.392	0.0289559	0.0175895	4.06e-05	4.06e-05	6.72e-05
boot_255	0.000728692	0.0185657	0.0596937	3.21528	424.561	0.0379211	0.0181172	4.33e-05	4.33e-05	0.000139266		boot_255	0.000456314	0.023579	0.0387164	1.64199	408.218	0.0181812	0.0228603	4.14e-05	4.14e-05	6.8e-05
boot_256	0.000729063	0.0184542	0.359605	19.4864	447.671	0.040096	0.018011	7.18e-06	7.18e-06	0.000139962		boot_256	0.000458374	0.0177702	0.0500684	2.81755	544.875	0.0249987	0.0173589	2.51e-05	2.51e-05	7.06e-05
boot_257	0.000806237	0.0172277	0.101954	5.91801	427.025	0.0462439	0.0168409	2.88e-05	2.88e-05	0.000170322		boot_257	0.00064284	0.0179746	0.0303586	1.68897	740.299	0.0342782	0.0175539	4.26e-05	4.26e-05	7.19e-05
boot_258	0.000743655	0.0172443	0.147736	8.56723	449.513	0.0431198	0.0168568	1.76e-05	1.76e-05	0.000150376		boot_258	0.000605345	0.0193536	0.02388	1.23387	535.55	0.0286394	0.0188668	6.69e-05	6.69e-05	8.26e-05
boot_259	0.000759602	0.0216738	0.0193993	0.895057	481.632	0.0309478	0.0210651	0.000111124	0.00011114	9.95e-05		boot_259	0.000598278	0.0199348	0.0491174	2.4639	635.529	0.029361	0.0194187	2.9e-05	2.9e-05	7.14e-05
boot_260	0.000695289	0.0149352	0.116834	7.82274	420.639	0.0460472	0.0146436	2.2e-05	2.2e-05	0.000172136		boot_260	0.000648806	0.02095	0.0447107	2.13416	478.378	0.0296938	0.0203807	4.5e-05	4.5e-05	9.6e-05
boot_261	0.000749823	0.0231847	0.0855719	3.69087	378.142	0.0318203	0.0224895	3.53e-05	3.53e-05	0.000130378		boot_261	0.0005433	0.0207795	0.0356395	1.71513	464.611	0.0245819	0.0202193	4.74e-05	4.74e-05	8.14e-05
boot_262	0.000779667	0.0202329	0.108303	5.35281	302.764	0.0377985	0.0197014	3.64e-05	3.64e-05	0.000194633		boot_262	0.00060394	0.020718	0.0279035	1.34683	439.99	0.0237433	0.0183995	3.31e-05	3.31e-05	7.01e-05
boot_263	0.000741687	0.0207468	0.069167	3.33387	378.533	0.0346957	0.0201883	4.27e-05	4.27e-05	0.000142437		boot_263	0.000533825	0.0200771	0.0235108	1.17102	526.544	0.0242798	0.0195536	6.05e-05	6.05e-05	7.09e-05
boot_264	0.000756637	0.02525	0.0392202	1.55327	314.136	0.0275123	0.0244276	8.7e-05	8.7e-05	0.000135104		boot_264	0.000499243	0.0185152	0.0320266	1.72975	393.996	0.0246295	0.0180691	5.56e-05	5.56e-05	9.61e-05
boot_265	0.000832004	0.0203139	0.100757	4.96003	451.51	0.0406889	0.0197782	2.84e-05	2.84e-05	0.000140915		boot_265	0.00050752	0.0205127	0.0478805	2.33418	630.351	0.0241836	0.0199666	2.53e-05	2.53e-05	5.9e-05
boot_266	0.000898005	0.0257625	0.0914751	3.5507	419.116	0.034652	0.024907	3.62e-05	3.62e-05	0.000128476		boot_266	0.000544259	0.0229479	0.0355645	1.54979	500.482	0.0224896	0.0222666	4.45e-05	4.45e-05	6.9e-05
boot_267	0.00083988	0.0188675	0.114088	6.04681	554.282	0.044551	0.0184045	2.09e-05	2.09e-05	0.000126189		boot_267	0.000451742	0.0197119	0.0409317	2.0765	514.25	0.0219167	0.0192071	3.15e-05	3.15e-05	6.54e-05
boot_268	0.000775964	0.0209669	0.0467342	2.22895	351.109	0.0347757	0.0203967	6.91e-05	6.91e-05	0.000153935		boot_268	0.000571314	0.01832	0.0323822	1.76759	409.414	0.0286287	0.0178832	6.11e-05	6.11e-05	0.000107989
boot_269	0.000884636	0.0248687	0.0200468	0.806105	327.79	0.0297383	0.0240706	0.000173993	0.000174033	0.000140289		boot_269	0.000569619	0.0198835	0.0394579	1.98446	720.535	0.0278966	0.0193699	3.01e-05	3.01e-05	5.97e-05
boot_270	0.00075008	0.0184271	0.0583921	3.16881	332.176	0.0386434	0.0179852	5.73e-05	5.73e-05	0.00018153		boot_270	0.000576175	0.0180244	0.0327223	1.81545	821.433	0.0309651	0.0176014	3.21e-05	3.21e-05	5.84e-05
boot_271	0.000715036	0.0208726	0.130042	6.23029	361.771	0.0340932	0.0203075	2.35e-05	2.35e-05	0.000146354		boot_271	0.000535259	0.0179089	0.0492981	2.75271	586.412	0.0290578	0.0174912	2.78e-05	2.78e-05	7.66e-05
boot_272	0.000779173	0.0205885	0.0747491	3.63063	380.623	0.0368859	0.0200384	4.16e-05	4.16e-05	0.00015094		boot_272	0.000527093	0.0153617	0.0441199	2.87206	690.988	0.0333409	0.0150534	2.61e-05	2.61e-05	7.49e-05
boot_273	0.000776154	0.019395	0.0133164	0.686591	641.137	0.0347838	0.0189061	0.000122799	0.000122819	8.43e-05		boot_273	0.000500458	0.0231385	0.0180652	0.780742	340.787	0.0178203	0.022446	0.000102288	0.000102302	7.99e-05
boot_274	0.000767847	0.0194087	0.0691688	3.5638	319.172	0.0379412	0.0189191	5.2e-05	5.2e-05	0.000185356		boot_274	0.000523028	0.0174688	0.0309149	1.76972	409.367	0.0273241	0.0170711	5.82e-05	5.82e-05	0.000102942
boot_275	0.000724913	0.0197312	0.0794996	4.02913	358.502	0.0357736	0.0192254	3.85e-05	3.85e-05	0.000155241		boot_275	0.000525491	0.0224732	0.0487482	2.16917	426.133	0.0224166	0.0218194	3.72e-05	3.72e-05	8.07e-05
boot_276	0.000706142	0.0207976	0.0354366	1.70388	342.636	0.0309633	0.0202364	8.21e-05	8.21e-05	0.000139899		boot_276	0.000599028	0.0172086	0.0361731	2.10204	477.892	0.0327055	0.0168226	5.05e-05	5.05e-05	0.000106134
boot_277	0.000868384	0.0277224	0.00377563	0.136194	463.718	0.0172008	0.0267343	0.000415684	0.000415914	5.66e-05		boot_277	0.000455192	0.0169439	0.0439504	2.59388	391.1	0.025221	0.0165696	3.83e-05	3.83e-05	9.92e-05
boot_278	0.000701719	0.0168375	0.0895942	5.32111	457.323	0.0410742	0.0164678	2.64e-05	2.64e-05	0.000140497		boot_278	0.000589921	0.0262818	0.0698721	2.65857	425.259	0.0220789	0.025392	3e-05	3e-05	7.96e-05
boot_279	0.000811937	0.0196597	0.023948	1.21813	420.954	0.0367679	0.0191575	0.000111661	0.000111678	0.000136038		boot_279	0.000518597	0.0187763	0.0276428	1.47221	566.571	0.0257802	0.0183177	4.76e-05	4.76e-05	7.01e-05
boot_280	0.000772474	0.0175416	0.012107	0.690186	481.315	0.03567	0.0171407	0.000167022	0.000167059	0.000115302		boot_280	0.000579175	0.0211604	0.0391649	1.85085	431.904	0.0257913	0.0205798	4.97e-05	4.97e-05	9.2e-05
boot_281	0.000787985	0.021521	0.0986099	4.58204	400.88	0.0362504	0.0209206	3.07e-05	3.07e-05	0.000140748		boot_281	0.00052692	0.0182988	0.0124066	0.678002	623.245	0.0246078	0.017863	8.96e-05	8.96e-05	6.07e-05
boot_282	0.000682059	0.02326	0.0584353	2.51226	300.57	0.027786	0.0225604	5.68e-05	5.68e-05	0.000142641		boot_282	0.000499094	0.0241622	0.0347219	1.43703	571.915	0.0197793	0.0234081	3.68e-05	3.68e-05	5.29e-05
boot_283	0.00085328	0.02011	0.057768	2.87261	417.76	0.0369889	0.0190033	3.28e-05	3.28e-05	0.00014507		boot_283	0.000486312	0.0198364	0.0445935	2.24807	420.011	0.0232531	0.0193253	3.78e-05	3.78e-05	8.5e-05
boot_284	0.000750959	0.0214015	0.0690066	3.22438	393.132	0.0341483	0.0208078	4.18e-05	4.18e-05	0.000134907		boot_284	0.000517367	0.0204412	0.0308499	1.5092	533.556	0.0237742	0.0198989	4.54e-05	4.54e-05	6.85e-05
boot_285	0.000854857	0.0250163	0.0645964	2.58218	335.931	0.0329577	0.0242088	5.89e-05	5.89e-05	0.00015219		boot_285	0.000618981	0.0203198	0.033651	1.65607	603.905	0.0290825	0.0197838	4.49e-05	4.49e-05	7.44e-05
boot_286	0.000779599	0.0211446	0.0907225	4.29058	374.961	0.0362652	0.0205648	3.51e-05	3.51e-05	0.000150542		boot_286	0.000528919	0.0157679	0.0597211	3.7875	647.281	0.032944	0.0154433	2.08e-05	2.08e-05	7.89e-05
boot_287	0.000719542	0.0151994	0.067091	4.41406	401.339	0.0457021	0.0148975	4.06e-05	4.06e-05	0.000179001		boot_287	0.00045822	0.0161285	0.058468	3.62513	375.925	0.0271302	0.015789	3.07e-05	3.07e-05	0.000111277
boot_288	0.000782694	0.0202501	0.0545453	2.69358	419.57	0.0371915	0.0197177	5.13e-05	5.13e-05	0.000138108		boot_288	0.000603583	0.018688	0.0629069	3.36616	560.18	0.0317189	0.0182337	2.61e-05	2.61e-05	8.77e-05
boot_289	0.000729454	0.0153197	0.0940472	6.13897	376.952	0.046577	0.015013	3.17e-05	3.17e-05	0.000194406		boot_289	0.000583161	0.02169	0.0439811	2.02771	448.833	0.0256577	0.0210803	4.34e-05	4.34e-05	8.8e-05
boot_290	0.000704908	0.0174051	0.0734775	4.2216	457.532	0.0396306	0.0170104	3.2e-05	3.2e-05	0.000135295		boot_290	0.000578824	0.0244013	0.0309497	1.26836	435.701	0.0219695	0.0236324	6.1e-05	6.1e-05	7.73e-05
boot_291	0.000640683	0.0161102	0.0859824	5.33714	504.59	0.0392373	0.0157714	2.27e-05	2.27e-05	0.000121409		boot_291	0.000534923	0.0230948	0.0477007	2.06543	469.673	0.022334	0.0224049	3.53e-05	3.53e-05	7.3e-05
boot_292	0.00072388	0.0181872	0.0554531	3.04902	369.342	0.0379503	0.0181028	6.16e-05	6.16e-05	0.000141966		boot_292	0.000594173	0.0227896	0.0359652	1.57814	434.6	0.0244469	0.0221176	5.48e-05	5.48e-05	8.65e-05
boot_293	0.000709672	0.0207447	0.0496972	2.39566	346.168	0.032265	0.0201864	6.03e-05	6.03e-05	0.000144482		boot_293	0.000522753	0.0184358	0.0631273	3.42418	846.376	0.0282401	0.0179935	1.5e-05	1.5e-05	5.15e-05
boot_294	0.00076669	0.0244819	0.0346678	1.41605	344.652	0.0286276	0.0237081	9.06e-05	9.06e-05	0.000128281		boot_294	0.000640744	0.0203316	0.0400783	1.97123	409.815	0.0295931	0.019795	5.66e-05	5.66e-05	0.000111628
boot_295	0.000851895	0.0253344	0.0854537	3.37303	387.228	0.0332058	0.0245066	3.94e-05	3.94e-05	0.000133054		boot_295	0.000499999	0.0190938	0.0187578	0.982404	384.443	0.0221323	0.0186197	8.99e-05	8.99e-05	8.83e-05
boot_296	0.000835623	0.0219346	0.0566876	2.58439	343.57	0.0363303	0.0213114	6.37e-05	6.37e-05	0.000164609		boot_296	0.000539574	0.0237251	0.0434256	1.83037	534.945	0.0219969	0.0229976	3.45e-05	3.45e-05	6.31e-05
boot_297	0.000754275	0.0218458	0.0144861	0.663107	384.104	0.0278159	0.0212275	0.000168501	0.000168539	0.000111759		boot_297	0.000616891	0.0171305	0.0357886	2.08917	598.361	0.0236754	0.0201443	4.79e-05	4.79e-05	7.59e-05
boot_298	0.000780644	0.0178274	0.0506069	2.83871	382.441	0.0415342	0.0174135	5.99e-05	5.99e-05	0.000169977		boot_298	0.000548867	0.0184345	0.0476682	2.58582	553.618	0.0244283	0.0181568	3.6e-05	3.6e-05	7.05e-05
boot_299	0.0007507	0.0195418	0.0175415	0.89764	481.609	0.0333418	0.0190455	0.000119677	0.000119696	0.000107444		boot_299	0.000481144	0.0150777	0.0379712	2.51837	520.103	0.0302117	0.0147805	3.57e-05	3.57e-05	8.99e-05
boot_300	0.000724418	0.0202373	0.0640363	3.16427	418.061	0.0347617	0.0197056	4.08e-05	4.08e-05	0.000129224		boot_300	0.000558166	0.0185105	0.0352344	1.90348	511.135	0.0284686	0.0180647	4.52e-05	4.52e-05	8.6e-05
boot_301	0.000770471	0.0197651	0.0912247	4.61545	335.33	0.0380917	0.0192576	3.84e-05	3.84e-05	0.000177149		boot_301	0.000580778	0.0210234	0.0433977	2.06426	643.958	0.0269145	0.0204502	3.12e-05	3.12e-05	6.44e-05
boot_302	0.00076641	0.0223784	0.0802731	3.58708	390.844	0.0336146	0.02173	3.72e-05	3.72e-05	0.000133502		boot_302	0.000535584	0.0213705	0.0376674	1.76258	475.114	0.0237302	0.0207785	4.35e-05	4.35e-05	7.67e-05
boot_303	0.000947194	0.0246042	0.0579345	2.35466	377.238	0.0371284	0.0238227	6.51e-05	6.51e-05	0.000153338		boot_303	0.000602706	0.0295332	0.0438341	1.48423	353.114	0.0192703	0.0284143	5.62e-05	5.62e-05	8.35e-05
boot_304	0.000726395	0.0189944	0.00608172	0.320185	424.259	0.0245673	0.0185252	0.000278112	0.000278215	8.91e-05		boot_304	0.000499399	0.0220353	0.0461725	2.09539	416.271	0.0215946	0.0214064	3.8e-05	3.8e-05	7.95e-05
boot_305	0.000804891	0.0251818	0.0626641	2.48847	383.52	0.0310344	0.0243638	5.03e-05	5.03e-05	0.000125276		boot_305	0.000510592	0.016163	0.034839	2.15548	521.762	0.0297621	0.015822	4.09e-05	4.09e-05	8.82e-05
boot_306	0.000725181	0.0188181	0.0408265	2.16953	540.505	0.0369299	0.0183575	4.91e-05	4.91e-05	0.000106424		boot_306	0.00058219	0.0178611	0.0306528	1.71618	526.44	0.0304717	0.0174456	5.22e-05	5.22e-05	8.96e-05
boot_307	0.000846015	0.0233857	0.0391402	1.67368	383.317	0.033818	0.0226786	8.18e-05	8.18e-05	0.000136984		boot_307	0.0005493	0.0235445	0.0522785	2.22041	475.575	0.0226531	0.0228279	3.29e-05	3.29e-05	7.31e-05
boot_308	0.000869558	0.0314385	0.21324	6.78277	435.01	0.028341	0.0301736	1.48e-05	1.48e-05	0.000100578		boot_308	0.000555875	0.0182884	0.0359322	1.96475	479.192	0.0285851	0.0178531	4.69e-05	4.69e-05	9.21e-05
boot_309	0.000817189	0.0196995	0.163419	8.29557	438.543	0.041677	0.0191953	1.79e-05	1.79e-05	0.000148756		boot_309	0.000565065	0.0214675	0.0434624	2.02457	387.289	0.0248019	0.0208701	4.87e-05	4.87e-05	9.85e-05
boot_310	0.000759214	0.0200383	0.0659462	3.29101	401.856	0.0367639	0.0195168	4.33e-05	4.33e-05	0.000142474		boot_310	0.000640623	0.0217734	0.0305797	1.40445	424.239	0.0270571	0.0211591	7e-05	7e-05	9.83e-05
boot_311	0.000731108	0.0198076	0.0351209	1.7731	433.056	0.0344028	0.0192979	6.96e-05	6.96e-05	0.00012342		boot_311	0.000592262	0.0215587	0.0319514	1.48207	494.029	0.025745	0.0209563	5.41e-05	5.41e-05	8.02e-05
boot_312	0.000655299	0.0189296	0.0557538	2.94533	366.392	0.0330066	0.0184636	4.74e-05	4.74e-05	0.000139749		boot_312	0.000473256	0.0239238	0.0395157	1.65173	316.152	0.0181625	0.0231843	5.31e-05	5.31e-05	8.78e-05
boot_313	0.000741525	0.0219641	0.0241721	1.10053	332.566	0.0291508	0.0213392	0.000123058	0.000123079	0.000135451		boot_313	0.000576974	0.0218269	0.0396717	1.81756	377.356	0.0246605	0.0212097	5.53e-05	5.53e-05	0.000100512
boot_314	0.000865627	0.0251555	0.0549412	2.18406	322.385	0.0327028	0.0243392	7.2e-05	7.2e-05	0.00015732		boot_314	0.000576625	0.0245817	0.0492312	2.00276	637.377	0.0230866	0.0238015	2.78e-05	2.78e-05	5.56e-05
boot_315	0.000784349	0.0178356	0.0230142	1.29035	416.314	0.038803	0.0174213	0.000112724	0.000112741	0.000145475		boot_315	0.000532745	0.0228383	0.0462572	2.02542	408.946	0.0222215	0.0221634	4.12e-05	4.12e-05	8.34e-05
boot_316	0.000820071	0.0197371	0.0677016	3.43017	370.23	0.0401756	0.019231	4.94e-05	4.94e-05	0.000169598		boot_316	0.000596365	0.0166503	0.0579859	3.48258	463.129	0.0236795	0.0187038	4.37e-05	4.37e-05	8.35e-05
boot_317	0.00068409	0.0169876	0.0882559	5.19532	398.291	0.0394602	0.0166113	2.98e-05	2.98e-05	0.000154722		boot_317	0.000528651	0.0221769	0.025019	1.12816	596.041	0.0222396	0.02154	5.07e-05	5.07e-05	5.72e-05
boot_318	0.000778831	0.0223498	0.102827	4.60082	340.122	0.0343679	0.021703	3.41e-05	3.41e-05	0.00015697		boot_318	0.000466782	0.0141532	0.0516174	3.64704	505.266	0.0317429	0.0138911	2.67e-05	2.67e-05	9.73e-05
boot_319	0.000754339	0.0158914	0.0338925	2.13276	513.308	0.0445515	0.0155617	6.39e-05	6.39e-05	0.000136272		boot_319	0.000497178	0.0209755	0.0367689	1.75294	343.608	0.0217154	0.0204048	5.53e-05	5.53e-05	9.69e-05
boot_320	0.000808331	0.0217396	0.0108161	0.497528	555.589	0.0304414	0.0211272	0.000170377	0.000170415	8.48e-05		boot_320	0.000527967	0.0258287	0.0479122	1.855	674.677	0.0201766	0.0249688	2.47e-05	2.47e-05	4.58e-05
boot_321	0.000697589	0.023062	0.0437242	1.89594	391.209	0.028594	0.022374	5.95e-05	5.95e-05	0.000112873		boot_321	0.000601004	0.0168771	0.0425302	2.52	578.015	0.0342737	0.0165057	3.65e-05	3.65e-05	9.21e-05
boot_322	0.000784682	0.0189491	0.0675093	3.56266	342.887	0.0398112	0.0184821	5.09e-05	5.09e-05	0.000181392		boot_322	0.000449919	0.0122562	0.0466047	3.80253	573.488	0.0352961	0.0120592	2.52e-05	2.52e-05	9.57e-05
boot_323	0.000721952	0.0163719	0.00707026	0.431854	456.995	0.0305619	0.0160221	0.000239609	0.000239685	0.000103509		boot_323	0.000532783	0.0215202	0.0230679	1.07192	484.897	0.0223804	0.0209199	6.61e-05	6.61e-05	7.08e-05
boot_324	0.000692476	0.0243809	0.0326855	1.34062	369.386	0.0259915	0.0236133	8.08e-05	8.08e-05	0.000108374		boot_324	0.000602014	0.0198391	0.0302128	1.52289	409.797	0.0277025	0.0193279	6.85e-05	6.85e-05	0.000104299
boot_325	0.000721263	0.022498	0.047415	2.10752	342.155	0.0301494	0.0218428	6.47e-05	6.47e-05	0.000136295		boot_325	0.000671711	0.0237352	0.0329136	1.3867	408.947	0.0261854	0.0230071	7.11e-05	7.11e-05	9.86e-05
boot_326	0.000637843	0.0205119	0.0147837	0.720739	475.592	0.0262035	0.0199658	0.000117753	0.000117771	8.49e-05		boot_326	0.000511426	0.0221524	0.0458352	2.06908	492.703	0.0222472	0.0215169	3.35e-05	3.35e-05	6.93e-05
boot_327	0.000722754	0.0216605	0.0414622	1.91419	278.472	0.0302833	0.0210525	8.79e-05	8.79e-05	0.000168236		boot_327	0.000504473	0.0227882	0.0374369	1.64282	450.429	0.0208949	0.0221163	4.33e-05	4.33e-05	7.11e-05
boot_328	0.00076394	0.0280704	0.00282611	0.100679	457.587	0.0128141	0.0270577	0.000422636	0.000422874	4.26e-05		boot_328	0.000612922	0.018738	0.0358273	1.91201	522.351	0.030982	0.0182813	4.8e-05	4.8e-05	9.18e-05
boot_329	0.000839435	0.0259519	0.0369088	1.4222	380.916	0.0301382	0.0250839	8.6e-05	8.61e-05	0.000122383		boot_329	0.000624053	0.0204902	0.0221543	1.08122	377.237	0.0308354	0.0183627	3.6e-05	3.6e-05	7.26e-05
boot_330	0.000794538	0.0194983	0.127446	6.53627	346.446	0.0404002	0.0190043	2.79e-05	2.79e-05	0.000182291		boot_330	0.000551	0.0198729	0.0644837	3.2448	484.184	0.0271232	0.01936	2.66e-05	2.66e-05	8.64e-05
boot_331	0.00076961	0.0214567	0.0556323	2.59277	498.92	0.035351	0.018231	6.05e-05	6.05e-05	0.00014024		boot_331	0.000581678	0.0221283	0.0382979	1.73072	579.286	0.0253011	0.0214941	3.88e-05	3.88e-05	6.72e-05
boot_332	0.000816397	0.0222798	0.0644146	2.89116	386.921	0.0355295	0.0216371	4.94e-05	4.94e-05	0.000142823		boot_332	0.000513577	0.0188596	0.0480226	2.54632	488.996	0.0262007	0.018397	3.24e-05	3.24e-05	8.25e-05
boot_333	0.000657681	0.0172856	0.0728202	4.21276	384.161	0.0369006	0.0168962	3.55e-05	3.55e-05	0.00014961		boot_333	0.000537758	0.0138293	0.0555606	4.01759	1226.25	0.0387338	0.013579	1.23e-05	1.23e-05	4.93e-05
boot_334	0.000839993	0.0216573	0.0812207	3.75026	379.151	0.0380011	0.0210495	4.17e-05	4.17e-05	0.000156288		boot_334	0.000594589	0.0207362	0.0128846	0.621359	379.127	0.0223986	0.0201783	0.00014589	0.000145918	9.07e-05
boot_335	0.000678853	0.0195854	0.0516398	2.63664	336.632	0.0326733	0.019087	5.71e-05	5.71e-05	0.000150518		boot_335	0.000556531	0.0244885	0.0541677	2.21197	472.947	0.0221302	0.0237142	3.24e-05	3.25e-05	7.18e-05
boot_336	0.000716318	0.020589	0.0162064	0.787141	405.96	0.028962	0.0200389	0.000140007	0.000140033	0.000110226		boot_336	0.000557511	0.0169911	0.0314973	1.85376	657.154	0.0312401	0.0166147	3.97e-05	3.97e-05	7.36e-05
boot_337	0.000772171	0.0227218	0.00593145	0.261047	507.243	0.0231315	0.0220536	0.000268241	0.000268337	7e-05		boot_337	0.000505109	0.025738	0.0458149	1.78005	425.126	0.0188009	0.024884	3.8e-05	3.8e-05	6.76e-05
boot_338	0.000698823	0.0221611	0.0597831	2.69765	399.308	0.0304928	0.0215251	4.38e-05	4.38e-05	0.000118156		boot_338	0.000572781	0.0246306	0.0421258	1.7103	459.365	0.0222381	0.0238474	4.34e-05	4.34e-05	7.43e-05
boot_339	0.000789787	0.0173145	0.0452982	2.61621	353.763	0.0425887	0.0169238	7.21e-05	7.21e-05	0.000188633		boot_339	0.000522596	0.0218863	0.0406655	1.85803	515.813	0.0228899	0.0212657	3.67e-05	3.67e-05	6.81e-05
boot_340	0.000915315	0.0213469	0.0198856	0.931548	481.557	0.0379801	0.0207561	0.000132011	0.000132034	0.000122996		boot_340	0.000542643	0.0166461	0.0407034	2.44523	573.283	0.0312679	0.0162846	3.45e-05	3.45e-05	8.45e-05
boot_341	0.000747201	0.0220397	0.0682476	3.09658	334.649	0.0326888	0.0214105	4.89e-05	4.89e-05	0.000151483		boot_341	0.000560202	0.0189871	0.0432162	2.27609	453.355	0.0280495	0.0185183	4.2e-05	4.2e-05	9.55e-05
boot_342	0.000735918	0.0181828	0.0900331	4.95155	439.031	0.0399035	0.0177524	2.87e-05	2.87e-05	0.000142007		boot_342	0.00051448	0.0211725	0.0417277	1.97084	370.07	0.0227165	0.0205912	4.78e-05	4.78e-05	9.42e-05
boot_343	0.000845491	0.0218302	0.040159	1.8396	363.531	0.0361066	0.0197886	5.76e-05	5.76e-05	0.000132057		boot_343	0.000587684	0.0258627	0.0418421	1.61785	452.441	0.021726	0.0250006	4.55e-05	4.55e-05	7.36e-05
boot_344	0.000707477	0.0189765	0.275458	14.5157	493.079	0.037797	0.0185082	8.23e-06	8.23e-06	0.000119501		boot_344	0.000510025	0.0164827	0.0412396	2.50198	561.22	0.0296585	0.0161283	3.27e-05	3.27e-05	8.17e-05
boot_345	0.00076421	0.0217318	0.0929852	4.27877	389.769	0.0347065	0.0211198	3.23e-05	3.23e-05	0.000138374		boot_345	0.000506674	0.0226513	0.0556539	2.45699	438.735	0.0216724	0.0219872	3.08e-05	3.08e-05	7.57e-05
boot_346	0.000766038	0.021089	0.160621	7.61636	419.881	0.0365106	0.0205122	1.78e-05	1.78e-05	0.000135378		boot_346	0.000536225	0.0208117	0.0337271	1.62059	587.854	0.0245701	0.0202498	3.97e-05	3.97e-05	6.43e-05
boot_347	0.000764012	0.019764	0.0126666	0.640892	321.637	0.0287944	0.0192565	0.000215744	0.000215806	0.000138308		boot_347	0.000503899	0.0139115	0.0353751	2.54287	748.091	0.03488	0.0136581	2.85e-05	2.85e-05	7.25e-05
boot_348	0.000673074	0.0177343	0.0655124	3.6941	354.802	0.0364432	0.0173247	4.33e-05	4.33e-05	0.000159908		boot_348	0.000567206	0.0237226	0.0461508	1.94543	447.205	0.0229458	0.0229953	4.05e-05	4.05e-05	7.88e-05
boot_349	0.000855229	0.0214603	0.27999	13.0468	428.871	0.0404719	0.0208634	1.13e-05	1.13e-05	0.000147525		boot_349	0.000572585	0.0253518	0.0370578	1.46174	472.818	0.0214506	0.0245229	4.76e-05	4.76e-05	6.95e-05
boot_350	0.000735671	0.0239693	0.00654422	0.273025	374.469	0.0194117	0.0232269	0.000290435	0.000290548	7.93e-05		boot_350	0.000499146	0.017813	0.0257128	1.44349	552.542	0.0258888	0.0173997	5e-05	5e-05	7.22e-05
boot_351	0.000847555	0.0207632	0.0311753	1.50147	321.989	0.0363656	0.0202038	0.000117088	0.000117106	0.000175831		boot_351	0.000622512	0.0279117	0.0351659	1.2599	386.262	0.0207556	0.0269102	6.53e-05	6.53e-05	8.23e-05
boot_352	0.00077578	0.0193401	0.0373044	1.92886	408.354	0.037372	0.018854	7.39e-05	7.39e-05	0.000142622		boot_352	0.000436732	0.0183263	0.0427693	2.33377	373.676	0.0222718	0.0178892	3.92e-05	3.92e-05	9.14e-05
boot_353	0.00076541	0.0199355	0.0866492	4.34648	385.014	0.0376759	0.0194193	3.51e-05	3.51e-05	0.000152537		boot_353	0.000512615	0.0155753	0.0532791	3.42074	663.883	0.0322015	0.0152585	2.2e-05	2.2e-05	7.52e-05
boot_354	0.000831702	0.0227205	0.0291	1.28078	380.525	0.0330958	0.0220524	0.000105347	0.000105362	0.000134945		boot_354	0.000570546	0.0176771	0.0269779	1.52615	461.459	0.0294096	0.01727	6.45e-05	6.45e-05	9.85e-05
boot_355	0.000772495	0.0235317	0.131618	5.59323	384.366	0.0328531	0.0228159	2.37e-05	2.37e-05	0.00013257		boot_355	0.000534944	0.0156916	0.0375609	2.3937	418.561	0.0317152	0.01537	4.9e-05	4.9e-05	0.000117388
boot_356	0.000707617	0.0201699	0.224646	11.1377	594.183	0.0356154	0.0196417	8.37e-06	8.37e-06	9.32e-05		boot_356	0.000587811	0.0166987	0.0408761	2.44787	1262.31	0.0349463	0.016335	1.76e-05	1.76e-05	4.3e-05
boot_357	0.000717213	0.0209881	0.00676749	0.322444	515.383	0.0243594	0.0204167	0.000225363	0.000225431	7.27e-05		boot_357	0.000582469	0.0196748	0.0498643	2.53442	395.784	0.0281832	0.0191719	4.34e-05	4.34e-05	0.000109917
boot_358	0.000657208	0.0163125	0.00958022	0.587293	658.732	0.0331212	0.0159652	0.000132819	0.000132843	7.8e-05		boot_358	0.000599852	0.0268392	0.0392554	1.46262	406.399	0.0210952	0.0259119	5.44e-05	5.44e-05	7.95e-05
boot_359	0.000657337	0.0190589	0.0640791	3.36216	386.777	0.0332996	0.0185866	3.97e-05	3.97e-05	0.000133598		boot_359	0.000513344	0.0233303	0.0193922	0.831204	354.506	0.0185209	0.0226265	9.61e-05	9.61e-05	7.99e-05
boot_360	0.000817373	0.0242821	0.0384836	1.58485	348.64	0.0311554	0.0235206	8.73e-05	8.73e-05	0.000138371		boot_360	0.000408451	0.0145646	0.0442799	3.04025	718.09	0.027277	0.0142871	1.93e-05	1.93e-05	5.86e-05
boot_361	0.000842573	0.0248226	0.0289266	1.16533	337.424	0.0302625	0.0240274	0.000119046	0.000119065	0.000138751		boot_361	0.000515177	0.0175642	0.0290443	1.65361	551.327	0.027392	0.0171623	4.63e-05	4.63e-05	7.66e-05
boot_362	0.000774163	0.0216103	0.159205	7.36712	352.633	0.0358701	0.021005	2.15e-05	2.15e-05	0.000158262		boot_362	0.00064189	0.0225468	0.0372245	1.65099	543.684	0.0272451	0.0218887	4.68e-05	4.68e-05	7.73e-05
boot_363	0.00074762	0.0165985	0.0189251	1.14017	442.136	0.0389089	0.0162391	0.000120462	0.000120482	0.000137369		boot_363	0.000493428	0.0201252	0.0782915	3.89022	518.059	0.0242548	0.0195993	1.85e-05	1.85e-05	7.2e-05
boot_364	0.000838102	0.0206527	0.0132801	0.64302	406.764	0.0324417	0.0200992	0.000192287	0.000192336	0.000123676		boot_364	0.000428317	0.016291	0.0444942	2.73121	495.776	0.0251176	0.0159447	2.85e-05	2.85e-05	7.8e-05
boot_365	0.000717585	0.0147972	0.150377	10.1626	618.203	0.0486511	0.0145109	1.22e-05	1.22e-05	0.000124085		boot_365	0.000576818	0.0149538	0.0125777	0.841106	546.529	0.0321803	0.0146615	0.000108498	0.000108514	9.13e-05
boot_366	0.000707219	0.0192441	0.0403558	2.09705	448.524	0.036569	0.0204789	3.89e-05	3.89e-05	0.000139151		boot_366	0.000599588	0.018399	0.0348055	1.8917	582.328	0.0310344	0.0179585	4.36e-05	4.36e-05	8.25e-05
boot_367	0.000760602	0.0176559	0.0317546	1.79853	489.658	0.0401309	0.0172498	7.12e-05	7.12e-05	0.000128087		boot_367	0.00060299	0.0201417	0.0280788	1.39406	819.381	0.0288124	0.019615	3.9e-05	3.9e-05	5.43e-05
boot_368	0.000807887	0.0216337	0.173895	8.03816	426.967	0.0376387	0.0210272	1.71e-05	1.71e-05	0.000137405		boot_368	0.000477282	0.0193817	0.0303032	1.5635	434.974	0.022621	0.0188934	5.1e-05	5.11e-05	7.98e-05
boot_369	0.000762582	0.0176593	0.0625038	3.53943	440.319	0.0418644	0.0172531	4.21e-05	4.21e-05	0.000148856		boot_369	0.00060039	0.0229886	0.0498969	2.1705	563.752	0.0255151	0.0223049	3.21e-05	3.21e-05	6.97e-05
boot_370	0.000736425	0.0184019	0.0937173	5.09279	412.094	0.0394317	0.0179612	2.93e-05	2.93e-05	0.000149427		boot_370	0.000615698	0.0185149	0.0412447	2.22765	436.712	0.031396	0.0180688	5e-05	5e-05	0.00011134
boot_371	0.000675715	0.0148581	0.0755889	5.08739	449.564	0.044381	0.0145695	3.05e-05	3.05e-05	0.000154964		boot_371	0.00056083	0.0207609	0.0556724	2.6816	532.758	0.02639	0.0202017	2.85e-05	2.85e-05	7.63e-05
boot_372	0.000695539	0.0169136	0.103142	6.0982	432.99	0.0406542	0.0165406	2.41e-05	2.41e-05	0.000146811		boot_372	0.000503978	0.0145972	0.0425325	2.91375	503.781	0.0328531	0.0143185	3.47e-05	3.47e-05	0.000101147
boot_373	0.000698763	0.0145147	0.107411	7.40016	502.331	0.0477211	0.0142391	2.02e-05	2.02e-05	0.000149644		boot_373	0.000551514	0.0230871	0.037453	1.62225	424.427	0.022441	0.0223976	5e-05	5e-05	8.11e-05
boot_374	0.000653658	0.0140623	0.0685538	4.87502	417.092	0.0449522	0.0138035	3.47e-05	3.47e-05	0.00016928		boot_374	0.000619954	0.0281898	0.0288022	1.02172	455	0.0203964	0.0271687	6.72e-05	6.72e-05	6.86e-05
boot_375	0.000780118	0.0193507	0.0350056	1.80901	391.533	0.0371807	0.018864	8.18e-05	8.18e-05	0.000147959		boot_375	0.000467798	0.0201165	0.0373709	1.85773	564.691	0.022254	0.019591	3.25e-05	3.25e-05	6.05e-05
boot_376	0.00075384	0.0226912	0.00648751	0.285904	508.148	0.0233029	0.0220249	0.000246338	0.000246418	7.05e-05		boot_376	0.000483606	0.0172159	0.0524612	3.04725	488.224	0.0271113	0.0168296	2.81e-05	2.81e-05	8.56e-05
boot_377	0.000680926	0.0187902	0.033464	1.78093	323.251	0.0325234	0.0183309	8.76e-05	8.76e-05	0.000156012		boot_377	0.000570385	0.0194968	0.037035	1.89955	399.046	0.027185	0.0190028	5.53e-05	5.53e-05	0.000105051
boot_378	0.000775426	0.0212315	0.0787602	3.70959	378.982	0.0357109	0.020647	3.95e-05	3.95e-05	0.000146585		boot_378	0.00060453	0.0259588	0.0416599	1.60485	470.312	0.0223258	0.0250904	4.54e-05	4.54e-05	7.28e-05
boot_379	0.000762832	0.0190142	0.0619428	3.25771	376.181	0.038589	0.0185441	4.91e-05	4.91e-05	0.000160058		boot_379	0.000537585	0.023422	0.0313418	1.33814	413.452	0.0211449	0.0227127	5.86e-05	5.86e-05	7.84e-05
boot_380	0.000726789	0.0224364	0.0380858	1.6975	322.887	0.029639	0.0217847	8.36e-05	8.36e-05	0.000141912		boot_380	0.000616827	0.0267305	0.0300997	1.12604	558.793	0.0218776	0.0258106	5.33e-05	5.33e-05	6e-05
boot_381	0.00075433	0.0243835	0.0495344	2.03148	349.095	0.0293162	0.0236157	6.39e-05	6.39e-05	0.000129782		boot_381	0.000452603	0.0185174	0.0394352	2.12963	714.944	0.0237507	0.0180712	2.4e-05	2.4e-05	5.1e-05
boot_382	0.000701978	0.0191177	0.0253516	1.32608	333.836	0.0318634	0.0186425	0.000111518	0.000111534	0.000147903		boot_382	0.00057201	0.0184535	0.0288871	1.5654	669.095	0.0294206	0.0180104	4.34e-05	4.34e-05	6.8e-05
boot_383	0.000676233	0.0199941	0.0611398	3.05789	448.427	0.0328766	0.0194749	3.72e-05	3.72e-05	0.000113717		boot_383	0.000601455	0.0210779	0.0372065	1.76519	562.859	0.0273247	0.0205017	4.24e-05	4.24e-05	7.49e-05
boot_384	0.000673084	0.0156466	0.0735109	4.69821	434.271	0.0419053	0.0153268	3.22e-05	3.22e-05	0.000151081		boot_384	0.00044304	0.0139143	0.0176579	1.26904	445.246	0.0271544	0.0136609	7.41e-05	7.41e-05	9.4e-05
boot_385	0.000743799	0.020807	0.00378079	0.181708	430.706	0.0188726	0.0202453	0.000368675	0.000368856	6.7e-05		boot_385	0.000573074	0.0244274	0.0368811	1.50982	511.207	0.0223854	0.0236569	4.45e-05	4.45e-05	6.72e-05
boot_386	0.000758823	0.0213675	0.210486	9.85075	410.201	0.0358836	0.0207756	1.38e-05	1.38e-05	0.000136103		boot_386	0.000636856	0.0193997	0.054911	2.83051	749.13	0.0324629	0.0189106	2.37e-05	2.37e-05	6.72e-05
boot_387	0.000815057	0.0190385	0.00935458	0.49135	441.904	0.0319938	0.0185672	0.000228328	0.000228398	0.000112223		boot_387	0.000524467	0.0174345	0.0292468	1.67752	541.098	0.0280599	0.0170385	4.77e-05	4.77e-05	8e-05
boot_388	0.00083261	0.0235781	0.0358063	1.51863	466.399	0.0333348	0.0228594	7.3e-05	7.3e-05	0.000110917		boot_388	0.00054674	0.0234448	0.0247293	1.05479	485.492	0.0213043	0.0227342	6.38e-05	6.38e-05	6.73e-05
boot_389	0.000724576	0.0180071	0.066505	3.69327	412.175	0.0390181	0.0175849	4e-05	4e-05	0.000147769		boot_389	0.000571827	0.0201035	0.0523628	2.60465	505.364	0.0276001	0.0195787	3.23e-05	3.23e-05	8.43e-05
boot_390	0.000741053	0.0193945	0.055391	2.85601	377.994	0.0365139	0.0189056	5.27e-05	5.27e-05	0.000150401		boot_390	0.000620419	0.0229056	0.0374558	1.63522	433.76	0.0254881	0.0222268	5.53e-05	5.53e-05	9.05e-05
boot_391	0.000672944	0.0195168	0.00423221	0.21685	573.647	0.0216519	0.0190218	0.000266864	0.000266959	5.79e-05		boot_391	0.000546458	0.0165984	0.0449059	2.70543	495.883	0.0314832	0.016239	3.63e-05	3.63e-05	9.83e-05
boot_392	0.000801404	0.0223284	0.087727	3.92895	393.747	0.0353782	0.0216828	3.56e-05	3.56e-05	0.000139725		boot_392	0.000536997	0.0231751	0.048507	2.09306	472.061	0.0223762	0.0224805	3.47e-05	3.47e-05	7.27e-05
boot_393	0.000757496	0.0191386	0.00793767	0.414747	365.705	0.0265305	0.0186624	0.000269525	0.000269622	0.000111825		boot_393	0.000550886	0.0201042	0.0358817	1.78479	461.821	0.0257433	0.0195794	4.81e-05	4.81e-05	8.58e-05
boot_394	0.000708113	0.0187938	0.0199626	1.06219	449.14	0.0329684	0.0183344	0.000107192	0.000107208	0.000113875		boot_394	0.0005296	0.0210568	0.0519146	2.46546	426.735	0.0241744	0.0204817	3.53e-05	3.53e-05	8.71e-05
boot_395	0.000698384	0.0246923	0.0536503	2.17276	355.856	0.0270218	0.0239052	5.39e-05	5.39e-05	0.000117074		boot_395	0.000618553	0.0235143	0.0552044	2.3477	441.455	0.0255108	0.0227994	3.79e-05	3.79e-05	8.9e-05
boot_396	0.000849559	0.0201614	0.0710208	3.52262	334.438	0.0406355	0.0196336	5.39e-05	5.39e-05	0.000189989		boot_396	0.000610118	0.0279047	0.0498122	1.78508	438.474	0.0211698	0.0269037	4.14e-05	4.14e-05	7.4e-05
boot_397	0.000871137	0.0227195	0.25341	11.1539	404.852	0.0389185	0.0220515	1.35e-05	1.35e-05	0.000150037		boot_397	0.000639841	0.0232154	0.03074	1.32412	371.748	0.0250274	0.0225183	7.82e-05	7.82e-05	0.000103588
boot_398	0.000815723	0.0199748	0.0448701	2.24634	409.339	0.0386821	0.0194566	6.56e-05	6.56e-05	0.000147465		boot_398	0.00046727	0.0151544	0.027119	1.78951	929.418	0.0296563	0.0148543	2.76e-05	2.76e-05	4.93e-05
boot_399	0.000782755	0.0243679	0.102828	4.2198	352.737	0.0318078	0.0236011	3.31e-05	3.31e-05	0.000139712		boot_399	0.000520558	0.0179813	0.0559304	3.11047	677.563	0.0284893	0.0175603	2.09e-05	2.09e-05	6.49e-05
boot_400	0.000841791	0.0211945	0.0641458	3.02652	400.826	0.0385285	0.0206121	4.95e-05	4.96e-05	0.000149972		boot_400	0.000473808	0.0212356	0.0443209	2.08711	511.761	0.0214828	0.0206509	3.08e-05	3.08e-05	6.44e-05
boot_401	0.000759887	0.0186285	0.0591291	3.17411	518.242	0.0398077	0.018177	3.78e-05	3.78e-05	0.000120002		boot_401	0.000496308	0.0209388	0.0342709	1.63671	512.88	0.0279233	0.0195633	3.46e-05	3.46e-05	8.06e-05
boot_402	0.000888206	0.0261672	0.00546831	0.208976	406.8	0.0206897	0.025285	0.000372777	0.000372963	7.79e-05		boot_402	0.000534952	0.0200842	0.0188389	0.937999	526.206	0.0236711	0.0195603	7.37e-05	7.37e-05	6.91e-05
boot_403	0.000737582	0.0192211	0.0322655	1.67865	342.356	0.0345456	0.0187409	9.34e-05	9.34e-05	0.000156794		boot_403	0.000537224	0.0241998	0.036666	1.51514	407.711	0.0207651	0.0234433	5.15e-05	5.15e-05	7.8e-05
boot_404	0.000803417	0.0211523	0.202585	9.57742	435.424	0.0383826	0.0205721	1.44e-05	1.44e-05	0.000137505		boot_404	0.000560747	0.0193767	0.0287825	1.48542	1044.41	0.0282413	0.0188887	2.81e-05	2.81e-05	4.17e-05
boot_405	0.000822599	0.0225083	0.0755563	3.35682	334.916	0.0354772	0.0218525	4.91e-05	4.91e-05	0.000164748		boot_405	0.000646898	0.0235571	0.0464836	1.97323	517.597	0.0266122	0.0228397	4.02e-05	4.02e-05	7.92e-05
boot_406	0.000752065	0.017612	0.0572852	3.25262	415.726	0.0410578	0.0172079	4.75e-05	4.75e-05	0.000154495		boot_406	0.000489443	0.0201742	0.0233555	1.15769	536.25	0.0249156	0.0189161	3.73e-05	3.73e-05	7.3e-05
boot_407	0.00071954	0.0192541	0.00820609	0.4262	453.698	0.0271223	0.0187722	0.000216262	0.000216324	9.22e-05		boot_407	0.000475508	0.0212085	0.0342365	1.61428	427.05	0.0208546	0.0206252	4.63e-05	4.63e-05	7.48e-05
boot_408	0.00086788	0.0208321	0.0203206	0.975447	352.269	0.0352304	0.0202691	0.000159407	0.000159441	0.000155526		boot_408	0.000653253	0.0185202	0.0161239	0.870613	755.561	0.0320942	0.0180739	7.56e-05	7.56e-05	6.58e-05
boot_409	0.000733659	0.0206549	0.0584191	2.82835	379.441	0.0363723	0.0209814	7.06e-05	7.06e-05	0.000145307		boot_409	0.000510882	0.024516	0.0536313	2.1876	387.093	0.0200257	0.02374	3.62e-05	3.62e-05	7.92e-05
boot_410	0.000835695	0.0206243	0.125208	6.07089	358.196	0.0402509	0.0200724	2.89e-05	2.89e-05	0.000175632		boot_410	0.000536092	0.0178543	0.0259384	1.45278	384.226	0.0266363	0.0174391	7.35e-05	7.35e-05	0.000106843
boot_411	0.000804304	0.0203462	0.28708	14.1098	427.354	0.0400998	0.0198088	1.04e-05	1.04e-05	0.000146631		boot_411	0.000592451	0.0239623	0.0254916	1.06382	424.885	0.0223238	0.0232204	7.58e-05	7.58e-05	8.06e-05
boot_412	0.00078469	0.0203039	0.0602104	2.96546	341.715	0.0369284	0.0197687	5.68e-05	5.68e-05	0.00016833		boot_412	0.000514307	0.016895	0.0471996	2.79371	456.188	0.0290573	0.0165228	3.52e-05	3.52e-05	9.84e-05
boot_413	0.000816109	0.0236272	0.0987197	4.17821	397.799	0.0342786	0.0229057	3.2e-05	3.2e-05	0.00013385		boot_413	0.00059788	0.0192644	0.0389522	2.02198	612.576	0.0299045	0.018782	3.73e-05	3.73e-05	7.55e-05
boot_414	0.000715047	0.0166273	0.124967	7.5158	468.131	0.0428352	0.0162667	1.91e-05	1.91e-05	0.0001434		boot_414	0.000528288	0.0205404	0.0503163	2.44963	538.885	0.0250028	0.0199928	2.91e-05	2.91e-05	7.14e-05
boot_415	0.000819664	0.0236842	0.0636973	2.68945	475.392	0.0339653	0.0229592	4.12e-05	4.13e-05	0.000110945		boot_415	0.000541773	0.0190535	0.0407847	2.14053	700.687	0.0276675	0.0185815	2.85e-05	2.85e-05	6.09e-05
boot_416	0.000831279	0.0206552	0.0449774	2.17754	402.452	0.0380147	0.0191669	5.29e-05	5.29e-05	0.000126069		boot_416	0.000543189	0.0201077	0.0466289	2.31895	478.057	0.0259455	0.0195827	3.6e-05	3.6e-05	8.36e-05
boot_417	0.000570544	0.0169983	0.0349381	2.05538	275.624	0.0296088	0.0166216	8.08e-05	8.08e-05	0.000166071		boot_417	0.000576035	0.0202235	0.0538821	2.66433	545.999	0.0268011	0.0197187	4.74e-05	4.74e-05	8.11e-05
boot_418	0.000807138	0.017855	0.0566373	3.17206	427.332	0.0361849	0.0190878	6.89e-05	6.9e-05	0.000131853		boot_418	0.000612094	0.0247335	0.0259275	1.04827	620.596	0.0253042	0.0201467	4.18e-05	4.18e-05	8.02e-05
boot_419	0.000815473	0.0239455	0.0616886	2.57621	345.115	0.0327608	0.0232046	5.71e-05	5.71e-05	0.000147225		boot_419	0.000581512	0.0178799	0.0333432	1.86484	794.546	0.031474	0.0174636	3.29e-05	3.29e-05	6.14e-05
boot_420	0.000642279	0.0204364	0.00628423	0.307502	384.222	0.0197078	0.0198943	0.000255237	0.000255324	7.85e-05		boot_420	0.000575437	0.0160987	0.00825299	0.51265	775.35	0.029458	0.0157604	0.000114541	0.000114559	5.87e-05
boot_421	0.000783323	0.0194533	0.0302722	1.55615	405.235	0.0367065	0.0189615	9.06e-05	9.07e-05	0.000141065		boot_421	0.000527165	0.0162101	0.052232	3.22218	577.616	0.0316177	0.0158672	2.63e-05	2.63e-05	8.48e-05
boot_422	0.000716927	0.0202579	0.065531	3.23484	354.942	0.0340883	0.0197251	4.61e-05	4.61e-05	0.000149152		boot_422	0.000513123	0.0144049	0.0286543	1.98921	386.575	0.0319025	0.0141334	6.43e-05	6.43e-05	0.000127879
boot_423	0.000818619	0.0231025	0.107388	4.64834	403.637	0.0352676	0.0224122	2.92e-05	2.92e-05	0.000135858		boot_423	0.000593509	0.0195766	0.0262594	1.34136	535.045	0.0280371	0.0190786	6.03e-05	6.03e-05	8.09e-05
boot_424	0.000750854	0.0199686	0.176627	8.84524	348.335	0.0376603	0.0194507	1.91e-05	1.91e-05	0.000168523		boot_424	0.000582749	0.0182747	0.0294539	1.61173	454.823	0.0244693	0.0179214	5.01e-05	5.01e-05	7.52e-05
boot_425	0.000870487	0.0270681	0.00398346	0.147164	436.471	0.0175935	0.0261252	0.00041821	0.000418443	6.16e-05		boot_425	0.000571836	0.016346	0.0329702	2.01702	669.349	0.0334244	0.0159973	3.84e-05	3.84e-05	7.75e-05
boot_426	0.000773049	0.0208006	0.0406132	1.9525	421.198	0.0350379	0.0202393	6.62e-05	6.62e-05	0.000129322		boot_426	0.000608435	0.0235184	0.0543488	2.31091	461.234	0.0251309	0.0228033	3.63e-05	3.63e-05	8.38e-05
boot_427	0.000700544	0.0202735	0.0453197	2.23541	296.788	0.0318416	0.0197399	7.44e-05	7.44e-05	0.000166241		boot_427	0.000511505	0.0201797	0.0443384	2.19718	448.547	0.0241584	0.019651	3.77e-05	3.77e-05	8.28e-05
boot_428	0.000661105	0.0171313	0.0561876	3.27982	402.978	0.0369671	0.0167487	4.36e-05	4.36e-05	0.000142892		boot_428	0.00049488	0.0199966	0.0304145	1.52099	467.708	0.0229261	0.0194773	4.95e-05	4.95e-05	7.53e-05
boot_429	0.000741704	0.0225433	0.0897069	3.97931	376.533	0.0324078	0.0218855	3.35e-05	3.35e-05	0.000133433		boot_429	0.000523646	0.0230455	0.0038201	0.165764	481.968	0.0127304	0.0223585	0.000242097	0.000242175	4.01e-05
boot_430	0.000701992	0.0187407	0.0529033	2.82291	360.439	0.0355294	0.0182838	5.43e-05	5.43e-05	0.000153317		boot_430	0.000565851	0.0185903	0.0570556	3.0691	660.083	0.0299692	0.0181407	2.29e-05	2.29e-05	7.02e-05
boot_431	0.000810162	0.0241051	0.206868	8.58194	427.512	0.034093	0.0233545	1.44e-05	1.44e-05	0.000123846		boot_431	0.000513511	0.0216213	0.054325	2.51257	495.766	0.0231107	0.0210154	2.85e-05	2.85e-05	7.16e-05
boot_432	0.000788475	0.0242725	0.0331403	1.36534	434.927	0.0302822	0.0235116	7.89e-05	7.89e-05	0.000107712		boot_432	0.000536677	0.0191249	0.0470186	2.45851	733.084	0.0275479	0.0186493	2.36e-05	2.36e-05	5.8e-05
boot_433	0.000721744	0.0217655	0.0796471	3.65933	415.262	0.0326009	0.0211517	3.33e-05	3.33e-05	0.000121734		boot_433	0.000489778	0.0188713	0.0480988	2.54878	375.112	0.024517	0.0184081	3.94e-05	3.94e-05	0.000100508
boot_434	0.000774847	0.0214005	0.132873	6.20886	423.773	0.0362469	0.0208068	2.14e-05	2.14e-05	0.00013313		boot_434	0.000567085	0.0238667	0.0360475	1.51037	507.906	0.0226056	0.0231306	4.52e-05	4.52e-05	6.83e-05
boot_435	0.00069754	0.0191516	0.125456	6.55066	327.407	0.0360036	0.0186748	2.61e-05	2.61e-05	0.000171115		boot_435	0.000584194	0.0161433	0.0322915	2.0003	1329.17	0.0356927	0.0158032	2.09e-05	2.09e-05	4.18e-05
boot_436	0.000875881	0.0227953	0.0360278	1.58049	445.823	0.0361162	0.0221229	7.98e-05	7.98e-05	0.000126082		boot_436	0.000566731	0.0248288	0.024039	0.968191	478.795	0.020783	0.0240332	6.87e-05	6.87e-05	6.65e-05
boot_437	0.000773635	0.0234546	0.0574025	2.44739	314.966	0.0313349	0.0227434	6.29e-05	6.3e-05	0.00015407		boot_437	0.000606306	0.0199622	0.0478385	2.39645	595.821	0.0295828	0.0194447	3.2e-05	3.2e-05	7.67e-05
boot_438	0.000692518	0.0217482	0.271938	12.504	379.043	0.0322825	0.0211353	1.06e-05	1.06e-05	0.000132016		boot_438	0.000478681	0.0187269	0.0448904	2.39711	451.716	0.024353	0.0182707	3.46e-05	3.46e-05	8.29e-05
boot_439	0.000749308	0.0184962	0.0495997	2.68162	320.731	0.0378533	0.018051	6.86e-05	6.86e-05	0.000184015		boot_439	0.000505305	0.0238791	0.0425356	1.78129	365.087	0.0198557	0.0231422	4.67e-05	4.67e-05	8.32e-05
boot_440	0.000785917	0.0226073	0.066817	2.95555	460.926	0.0341009	0.0219458	3.89e-05	3.89e-05	0.000114899		boot_440	0.000568832	0.0195449	0.0401705	2.05529	716.096	0.0283457	0.0190485	2.97e-05	2.97e-05	6.11e-05
boot_441	0.000885242	0.0281193	0.0463304	1.64764	356.874	0.0298522	0.0271031	7.85e-05	7.85e-05	0.000129348		boot_441	0.000512842	0.0212999	0.0366553	1.72091	398.01	0.0223932	0.0207117	5.02e-05	5.02e-05	8.63e-05
boot_442	0.000762246	0.0186353	0.0382684	2.05354	441.322	0.0384223	0.0181835	6.61e-05	6.61e-05	0.000135823		boot_442	0.000597545	0.021981	0.0355234	1.6161	653.582	0.0262366	0.0213551	3.83e-05	3.83e-05	6.18e-05
boot_443	0.000805413	0.0138407	0.0496654	3.58836	412.27	0.0551508	0.0135899	5.92e-05	5.92e-05	0.00021239		boot_443	0.000583864	0.0247331	0.0341734	1.38169	369.891	0.0217223	0.0239435	6.52e-05	6.52e-05	9.01e-05
boot_444	0.000696731	0.0174249	0.00758873	0.43551	567.071	0.0301576	0.0170293	0.000188865	0.000188912	8.23e-05		boot_444	0.000594366	0.0225058	0.0463397	2.05901	500.4	0.0255027	0.0218502	3.81e-05	3.81e-05	7.85e-05
boot_445	0.00081113	0.0225662	0.0827598	3.66743	347.129	0.0351363	0.021907	4.29e-05	4.29e-05	0.000157367		boot_445	0.00058372	0.0212073	0.0367998	1.73524	579.094	0.0263925	0.0206241	4.05e-05	4.05e-05	7.02e-05
boot_446	0.000616317	0.0163881	0.00800726	0.488603	434.012	0.0266675	0.0160376	0.000193801	0.000193851	9.47e-05		boot_446	0.00058164	0.0221932	0.0605406	2.72789	367.803	0.0252334	0.0215553	3.87e-05	3.87e-05	0.000105578
boot_447	0.000662814	0.0247069	0.00267866	0.108417	378.675	0.0109637	0.023919	0.000405014	0.000405233	4.39e-05		boot_447	0.000443154	0.0177912	0.034582	1.94376	388.353	0.022883	0.017379	4.65e-05	4.65e-05	9.05e-05
boot_448	0.000814488	0.0198462	0.0474455	2.39066	465.382	0.0366408	0.0197403	3.66e-05	3.66e-05	0.000148841		boot_448	0.000555608	0.0212728	0.0574043	2.69849	475.431	0.0254222	0.020686	3.05e-05	3.05e-05	8.23e-05
boot_449	0.000767967	0.0205385	0.0918523	4.4722	382.95	0.0368031	0.0199911	3.35e-05	3.35e-05	0.000149671		boot_449	0.000548329	0.0235818	0.0491463	2.08408	642.303	0.0228628	0.0228629	2.62e-05	2.62e-05	5.46e-05
boot_450	0.000813662	0.02149	0.0861697	4.00976	316.576	0.0368622	0.0208914	4.52e-05	4.52e-05	0.000181356		boot_450	0.000593508	0.0191006	0.0298761	1.56415	353.186	0.0278101	0.0186262	7.77e-05	7.77e-05	0.000121502
boot_451	0.000756811	0.0217607	0.0420296	1.93145	379.234	0.0326282	0.0211471	6.91e-05	6.91e-05	0.000133421		boot_451	0.000509611	0.0217809	0.0529936	2.43302	404.187	0.0224582	0.0211662	3.5e-05	3.5e-05	8.53e-05
boot_452	0.000737228	0.0213779	0.0129308	0.604869	377	0.0269422	0.0207854	0.00018213	0.000182175	0.000110192		boot_452	0.000591388	0.0178286	0.0295244	1.65601	586.692	0.0311937	0.0174146	4.97e-05	4.97e-05	8.23e-05
boot_453	0.000881475	0.0260206	0.0316194	1.21517	366.845	0.0309148	0.0251481	0.000107344	0.000107359	0.000130459		boot_453	0.000597496	0.0218078	0.0378139	1.73397	411.974	0.0253427	0.0208248	4.8e-05	4.8e-05	7.3e-05
boot_454	0.000691661	0.0185196	0.0660803	3.56812	356.869	0.0359279	0.0180734	4.39e-05	4.39e-05	0.00015665		boot_454	0.00045182	0.0182645	0.0641903	3.51448	427.542	0.0239965	0.0178303	2.45e-05	2.45e-05	8.63e-05
boot_455	0.000726198	0.0200047	0.0718065	3.58949	349.692	0.035116	0.0194849	4.35e-05	4.35e-05	0.000156121		boot_455	0.000455585	0.0192441	0.0209984	1.09116	618.35	0.0217093	0.0187626	4.93e-05	4.93e-05	5.38e-05
boot_456	0.000722911	0.0215464	0.0575151	2.66936	352.005	0.0320708	0.0209447	5.29e-05	5.29e-05	0.000141202		boot_456	0.000529512	0.0269623	0.0515794	1.91302	442.762	0.0190489	0.0260266	3.44e-05	3.44e-05	6.58e-05
boot_457	0.000833979	0.021827	0.0585616	2.68299	408.606	0.0369377	0.0212097	5.25e-05	5.25e-05	0.00014081		boot_457	0.000509904	0.0102878	0.042787	4.15899	736.286	0.0479302	0.0101486	2.47e-05	2.47e-05	0.000102565
boot_458	0.000795469	0.0222802	0.109291	4.90531	436.054	0.0356095	0.0216374	2.59e-05	2.59e-05	0.000127022		boot_458	0.000689393	0.0257912	0.0394308	1.52884	501.657	0.0256379	0.0249338	5.15e-05	5.15e-05	7.87e-05
boot_459	0.000776632	0.0167465	0.0867572	5.18062	361.828	0.0452031	0.0163807	3.79e-05	3.79e-05	0.000196276		boot_459	0.000638846	0.0201786	0.0438952	2.17533	689.755	0.0309374	0.0196499	3.19e-05	3.19e-05	6.94e-05
boot_460	0.000686567	0.0162517	0.0623094	3.83402	354.768	0.040363	0.015907	4.64e-05	4.64e-05	0.000177848		boot_460	0.000501562	0.0208588	0.0255501	1.2249	618.744	0.0225183	0.0202944	4.56e-05	4.56e-05	5.59e-05
boot_461	0.000755289	0.0210992	0.00526564	0.249565	478.337	0.0228272	0.0205219	0.000293531	0.000293646	7.33e-05		boot_461	0.000624004	0.016093	0.039264	2.43982	606.72	0.0242116	0.0188235	4.38e-05	4.38e-05	7.42e-05
boot_462	0.000686009	0.0192608	0.0658468	3.4187	497.464	0.0348927	0.0187785	3.19e-05	3.19e-05	0.00010902		boot_462	0.000602846	0.0220193	0.0424392	1.92736	493.402	0.0262465	0.0213913	4.25e-05	4.25e-05	8.19e-05
boot_463	0.000783738	0.0200914	0.0345285	1.71857	366.493	0.0357076	0.0195672	8.82e-05	8.82e-05	0.000151576		boot_463	0.00052327	0.0212336	0.0511516	2.40899	614.837	0.0230808	0.018228	4.62e-05	4.62e-05	8.33e-05
boot_464	0.00079543	0.0251804	0.0842476	3.34577	387.53	0.0311697	0.0243624	3.72e-05	3.72e-05	0.000124535		boot_464	0.000527822	0.0209571	0.0416103	1.9855	646.161	0.0244854	0.0203874	2.93e-05	2.93e-05	5.83e-05
boot_465	0.000693352	0.0172939	0.0779445	4.50704	370.365	0.0389463	0.0169042	3.64e-05	3.64e-05	0.000164135		boot_465	0.000545751	0.0173889	0.0466537	2.68296	428.955	0.0298254	0.0169949	4.01e-05	4.01e-05	0.000107507
boot_466	0.00081854	0.0212591	0.00888882	0.418119	421.953	0.028056	0.0206731	0.000245421	0.000245502	0.000102649		boot_466	0.00061277	0.0247188	0.0395188	1.59874	396.126	0.0233005	0.0239301	5.65e-05	5.65e-05	9.03e-05
boot_467	0.000732655	0.018317	0.00884195	0.482718	460.577	0.02975	0.0178803	0.00020687	0.000206927	9.99e-05		boot_467	0.000472078	0.024548	0.0430653	1.75433	481.804	0.0184805	0.02377	3.34e-05	3.34e-05	5.86e-05
boot_468	0.000769413	0.0197871	0.00505076	0.255254	440.948	0.0235977	0.0192785	0.000322085	0.000322223	8.22e-05		boot_468	0.000639297	0.0241884	0.0473064	1.95574	461.173	0.0254743	0.0234327	4.35e-05	4.35e-05	8.5e-05
boot_469	0.000704509	0.0325601	0.00230321	0.0707371	360.907	0.00783128	0.0312054	0.000463763	0.00046405	3.28e-05		boot_469	0.000566475	0.0205763	0.0480471	2.33507	549.288	0.0267252	0.0200268	3.21e-05	3.21e-05	7.5e-05
boot_470	0.000739943	0.0193674	0.143893	7.42961	515.012	0.0383949	0.0188799	1.57e-05	1.57e-05	0.000116295		boot_470	0.000527986	0.0171302	0.0516016	3.01232	564.473	0.0299485	0.0167477	2.72e-05	2.72e-05	8.2e-05
boot_471	0.000682561	0.0224707	0.159584	7.10187	339.337	0.0304179	0.021817	1.95e-05	1.95e-05	0.00013868		boot_471	0.000483786	0.0170918	0.0483228	2.82724	906.713	0.0279707	0.016711	1.68e-05	1.68e-05	4.76e-05
boot_472	0.000743347	0.016675	0.0536578	3.21786	337.244	0.0420099	0.0163123	6.06e-05	6.06e-05	0.000195062		boot_472	0.000567571	0.0175178	0.0465265	2.65596	564.768	0.0313264	0.017118	3.23e-05	3.23e-05	8.59e-05
boot_473	0.000712718	0.0178972	0.0400345	2.23691	363.158	0.0368776	0.0174801	7.07e-05	7.07e-05	0.000158168		boot_473	0.000538058	0.0165476	0.0243705	1.47275	699.109	0.0304895	0.0161904	4.58e-05	4.58e-05	6.75e-05
boot_474	0.000836162	0.023013	0.0650873	2.82828	347.97	0.0350562	0.0223279	5.54e-05	5.54e-05	0.000156619		boot_474	0.000668904	0.0238712	0.055924	2.34274	502.192	0.0274031	0.0231348	3.59e-05	3.59e-05	8.42e-05
boot_475	0.000829268	0.021071	0.0789479	3.74676	382.158	0.038494	0.0204952	4.19e-05	4.19e-05	0.00015715		boot_475	0.000562166	0.0165352	0.0416206	2.51709	449.971	0.0321184	0.0161785	4.39e-05	4.4e-05	0.000110628
boot_476	0.000700378	0.0198204	0.0212962	1.07446	390.267	0.0306013	0.0193101	0.000112921	0.000112938	0.000121348		boot_476	0.000568131	0.0193143	0.0399484	2.06833	402.964	0.0275402	0.0188294	5.1e-05	5.1e-05	0.000105427
boot_477	0.000705326	0.0226483	0.0695837	3.07236	303.814	0.0298976	0.0219844	4.95e-05	4.95e-05	0.000152171		boot_477	0.000492895	0.0181424	0.0227627	1.25467	379.627	0.0319347	0.0208076	4.17e-05	4.17e-05	7.36e-05
boot_478	0.000793773	0.0276588	0.0285842	1.03346	421.983	0.0263584	0.0266751	9.31e-05	9.31e-05	9.62e-05		boot_478	0.000597108	0.025147	0.0541929	2.15504	451.577	0.0230788	0.0243312	3.64e-05	3.64e-05	7.85e-05
boot_479	0.000792005	0.0200586	0.0954264	4.75739	376.888	0.0388759	0.0195361	3.38e-05	3.38e-05	0.00016099		boot_479	0.000557329	0.0189421	0.0431078	2.27577	432.225	0.0278659	0.0184755	4.37e-05	4.37e-05	9.95e-05
boot_480	0.000712663	0.0162795	0.0147387	0.905352	725.637	0.0391209	0.0159337	9.3e-05	9.3e-05	8.42e-05		boot_480	0.000585195	0.0203252	0.0486312	2.39265	532.161	0.0279103	0.0197889	3.38e-05	3.38e-05	8.09e-05
boot_481	0.000721002	0.0196904	0.0410783	2.08621	383.662	0.036703	0.0191031	3.84e-05	3.84e-05	0.000139605		boot_481	0.000535441	0.0180895	0.0349517	1.93215	513.987	0.0279255	0.0176635	4.34e-05	4.34e-05	8.38e-05
boot_482	0.000742648	0.0175635	0.267796	15.2473	375.413	0.0426229	0.0171616	1.17e-05	1.17e-05	0.000177889		boot_482	0.000602349	0.0252332	0.0361766	1.43369	522.287	0.0228032	0.0244119	4.67e-05	4.67e-05	6.7e-05
boot_483	0.000829123	0.0193398	0.0504385	2.60801	515.547	0.04152	0.0188536	4.83e-05	4.83e-05	0.000126045		boot_483	0.000596922	0.020007	0.0403891	2.01875	369.555	0.0277667	0.0194871	5.74e-05	5.74e-05	0.000115931
boot_484	0.000752611	0.0209111	0.0455648	2.17898	358.613	0.0338047	0.0203439	6.72e-05	6.72e-05	0.000146358		boot_484	0.000613788	0.0215148	0.0375009	1.74303	527.782	0.0272246	0.0209148	4.56e-05	4.56e-05	7.95e-05
boot_485	0.000763089	0.0236971	0.105943	4.47074	439.328	0.0321504	0.0229713	2.54e-05	2.54e-05	0.000113421		boot_485	0.000638426	0.0225726	0.0370039	1.63933	520.798	0.0269719	0.0219131	4.87e-05	4.87e-05	7.98e-05
boot_486	0.000711625	0.0182056	0.0784555	4.30941	360.397	0.0379736	0.0177742	3.81e-05	3.81e-05	0.000164296		boot_486	0.000633216	0.0275485	0.035531	1.28976	414.002	0.0215514	0.0265724	6.19e-05	6.19e-05	7.98e-05
boot_487	0.000813556	0.0235154	0.0455402	1.93661	363.805	0.0326342	0.0228005	7.18e-05	7.18e-05	0.000139106		boot_487	0.000529391	0.0178275	0.0523487	2.93641	736.185	0.0292361	0.0174136	2.09e-05	2.09e-05	6.14e-05
boot_488	0.000718187	0.0156931	0.121723	7.75645	369.418	0.0451834	0.0153714	2.48e-05	2.48e-05	0.000192153		boot_488	0.000572635	0.0167939	0.0251121	1.49531	373.577	0.0299632	0.0164261	8.29e-05	8.3e-05	0.000124039
boot_489	0.00071038	0.0167283	0.0539789	3.22681	375.443	0.0403592	0.0163633	5.21e-05	5.21e-05	0.000168039		boot_489	0.000578716	0.0165593	0.0574649	3.47026	612.046	0.0342278	0.0162016	2.5e-05	2.5e-05	8.69e-05
boot_490	0.000800953	0.0209885	0.0705906	3.3633	391.303	0.0371553	0.0204172	4.4e-05	4.4e-05	0.000147934		boot_490	0.000516019	0.0159328	0.0618385	3.8812	516.263	0.0315608	0.0156014	2.44e-05	2.44e-05	9.47e-05
boot_491	0.000910724	0.0209582	0.0700538	3.34255	444.624	0.0425617	0.0203884	4.49e-05	4.49e-05	0.00014998		boot_491	0.000505567	0.0178887	0.044894	2.50963	504.593	0.0270987	0.017472	3.3e-05	3.3e-05	8.28e-05
boot_492	0.000805319	0.0246042	0.00650744	0.264485	503.502	0.0229524	0.0238227	0.000264606	0.0002647	7e-05		boot_492	0.000488153	0.0156214	0.0259078	1.65847	784.511	0.0296648	0.0153027	3.52e-05	3.52e-05	5.85e-05
boot_493	0.000824658	0.0186151	0.0511028	2.74523	420.506	0.0423691	0.0181643	5.75e-05	5.75e-05	0.000157835		boot_493	0.000633662	0.0223469	0.0380746	1.7038	428.585	0.0266755	0.0217003	5.63e-05	5.63e-05	9.59e-05
boot_494	0.000706673	0.0194177	0.06484	3.33923	375.736	0.0351174	0.0189276	4.35e-05	4.35e-05	0.000145305		boot_494	0.000668399	0.0244216	0.0526948	2.15771	361.396	0.0261348	0.0236515	5.16e-05	5.16e-05	0.000111393
boot_495	0.000731943	0.0205304	0.120264	5.85783	493.737	0.035701	0.0199834	1.92e-05	1.92e-05	0.00011248		boot_495	0.00051813	0.0242871	0.0557171	2.2941	411.414	0.0206306	0.0235253	3.35e-05	3.35e-05	7.68e-05
boot_496	0.000745134	0.0190294	0.0404805	2.12726	335.895	0.0360703	0.0185586	7.86e-05	7.86e-05	0.000167123		boot_496	0.000608532	0.0265353	0.044516	1.67761	410.606	0.0218848	0.0256285	4.87e-05	4.87e-05	8.17e-05
boot_497	0.000672604	0.0178345	0.0483231	2.70953	346.581	0.0353674	0.0174203	5.86e-05	5.86e-05	0.000158695		boot_497	0.000601598	0.0291863	0.0311285	1.06654	424.989	0.0191577	0.0280931	6.46e-05	6.46e-05	6.89e-05
boot_498	0.000756139	0.0196555	0.0698899	3.55575	391.911	0.0373773	0.0191535	4.18e-05	4.18e-05	0.000148621		boot_498	0.000494779	0.0167627	0.060232	3.59323	661.085	0.0290574	0.0163962	1.89e-05	1.89e-05	6.79e-05
boot_499	0.000782108	0.0308918	0.00233733	0.0756616	437.388	0.0104287	0.0296698	0.000477673	0.000477978	3.62e-05		boot_499	0.000629121	0.0191178	0.0501316	2.62225	386.744	0.0312658	0.0186426	4.77e-05	4.77e-05	0.000125187
boot_500	0.000771041	0.0228165	0.140689	6.16611	453.198	0.0339971	0.0221428	1.89e-05	1.89e-05	0.000116487		boot_500	0.000605221	0.0171518	0.0341201	1.9893	752.236	0.0340572	0.0167683	3.53e-05	3.53e-05	7.03e-05
boot_501	0.000844961	0.0203064	0.337728	16.6316	386.294	0.0422384	0.0197711	1.03e-05	1.03e-05	0.00017125		boot_501	0.000547709	0.0150828	0.0539686	3.57816	693.818	0.0355894	0.0147855	2.23e-05	2.23e-05	7.98e-05
boot_502	0.000687894	0.0206223	0.173943	8.43473	380.997	0.0334951	0.0200704	1.62e-05	1.62e-05	0.000136444		boot_502	0.000544439	0.0209815	0.0323555	1.5421	469.63	0.024217	0.0204105	5.14e-05	5.14e-05	7.93e-05
boot_503	0.00078695	0.0233563	0.0569487	2.43826	332.007	0.0321154	0.0226509	6.15e-05	6.15e-05	0.000149923		boot_503	0.000611464	0.0216721	0.0296312	1.36725	524.781	0.0264085	0.0210635	5.67e-05	5.67e-05	7.75e-05
boot_504	0.00068985	0.0208659	0.344431	16.5069	532.36	0.0336977	0.0203011	5.95e-06	5.95e-06	9.83e-05		boot_504	0.000533966	0.0177433	0.0395208	2.22737	619.657	0.0289883	0.0173332	3.24e-05	3.24e-05	7.23e-05
boot_505	0.000843896	0.0225481	0.0659578	2.92521	354.844	0.0361643	0.02189	5.42e-05	5.42e-05	0.000158622		boot_505	0.000516794	0.0127129	0.0363073	2.85595	1007.38	0.0396852	0.012501	2.15e-05	2.15e-05	6.15e-05
boot_506	0.000825332	0.0241417	0.0511966	2.12067	347.352	0.0324612	0.0233888	6.83e-05	6.83e-05	0.000144896		boot_506	0.000585138	0.0233968	0.0394451	1.68592	529.418	0.024011	0.022689	4.13e-05	4.13e-05	6.97e-05
boot_507	0.000793825	0.019636	0.0959937	4.88867	467.12	0.0401087	0.019135	2.74e-05	2.74e-05	0.000134182		boot_507	0.000489251	0.0226955	0.0407521	1.7956	514.944	0.0206861	0.0220289	3.43e-05	3.43e-05	6.15e-05
boot_508	0.000715115	0.0176489	0.040227	2.27929	373.054	0.0376234	0.0172431	6.9e-05	6.9e-05	0.000157207		boot_508	0.00050175	0.0160984	0.0653642	4.06028	655.964	0.0307382	0.0157602	1.79e-05	1.79e-05	7.25e-05
boot_509	0.000792972	0.018046	0.196307	10.8782	489.731	0.0442914	0.017622	1.3e-05	1.3e-05	0.00014195		boot_509	0.000576112	0.0187297	0.0401092	2.14147	724.305	0.0299428	0.0182734	2.99e-05	2.99e-05	6.39e-05
boot_510	0.000819887	0.0199755	0.0785345	3.93153	485.829	0.040503	0.0194573	3.32e-05	3.32e-05	0.000130338		boot_510	0.00054633	0.0228598	0.0419559	1.83536	378.218	0.0224416	0.0221837	4.96e-05	4.96e-05	9.11e-05
boot_511	0.000804283	0.0214421	0.0109828	0.512205	397.964	0.0285157	0.0208461	0.000215999	0.000216061	0.000110668		boot_511	0.000470684	0.0205489	0.054121	2.63377	357.268	0.021796	0.0200009	3.55e-05	3.55e-05	9.36e-05
boot_512	0.000870924	0.0274356	0.12106	4.41253	454.361	0.0320009	0.0264674	2.47e-05	2.47e-05	0.000109142		boot_512	0.000525121	0.0207422	0.0392213	1.89089	442.407	0.0272957	0.0200067	4.99e-05	4.99e-05	8.28e-05
boot_513	0.000871857	0.021976	0.0473859	2.15625	422.488	0.0379118	0.0213504	6.49e-05	6.49e-05	0.000139918		boot_513	0.000503216	0.0221022	0.036677	1.65943	568.691	0.021823	0.0214695	3.55e-05	3.55e-05	5.88e-05
boot_514	0.00078931	0.0280919	0.218042	7.76172	390.273	0.0286263	0.0270777	1.46e-05	1.46e-05	0.000113269		boot_514	0.000667671	0.0213128	0.069154	3.24471	777.426	0.0313188	0.0207239	1.92e-05	1.92e-05	6.24e-05
boot_515	0.000860783	0.0235632	0.0439186	1.86386	360.665	0.0343258	0.0228455	7.93e-05	7.93e-05	0.00014785		boot_515	0.000585545	0.019023	0.0494628	2.60016	463.289	0.0295766	0.0185524	3.8e-05	3.8e-05	9.87e-05
boot_516	0.000766376	0.0201959	0.0445053	2.20368	380.102	0.0357167	0.0196663	6.63e-05	6.63e-05	0.000146183		boot_516	0.000556419	0.018765	0.0374138	1.9938	390.998	0.0275031	0.018307	5.44e-05	5.44e-05	0.000108503
boot_517	0.000744532	0.0186866	0.0527933	2.82519	379.483	0.0379254	0.0182323	5.52e-05	5.52e-05	0.000155831		boot_517	0.00059864	0.0233745	0.0608432	2.60298	514.486	0.0251655	0.022668	2.89e-05	2.89e-05	7.53e-05
boot_518	0.000772904	0.0187862	0.123761	6.58788	365.647	0.0407868	0.0183272	2.65e-05	2.65e-05	0.000174441		boot_518	0.000538133	0.0158356	0.0334199	2.11043	502.292	0.0317985	0.0155082	4.65e-05	4.65e-05	9.81e-05
boot_519	0.000812795	0.0191016	0.0170539	0.892796	440.969	0.0362252	0.0186272	0.000143208	0.000143235	0.00012788		boot_519	0.000525185	0.0204831	0.044197	2.15773	524.287	0.0246977	0.0199386	3.36e-05	3.36e-05	7.25e-05
boot_520	0.000815948	0.020795	0.0577889	2.77898	433.877	0.0373098	0.0185348	5.38e-05	5.38e-05	0.000137921		boot_520	0.00058845	0.0198561	0.0319052	1.60683	805.594	0.0287011	0.0193439	3.42e-05	3.42e-05	5.5e-05
boot_521	0.000686261	0.022246	0.0441438	1.98435	338.372	0.0287872	0.0216051	6.62e-05	6.62e-05	0.000131407		boot_521	0.000562542	0.0216999	0.0456431	2.10338	509.29	0.025013	0.0210897	3.59e-05	3.59e-05	7.56e-05
boot_522	0.000896341	0.0209471	0.0337098	1.60928	410.057	0.0395718	0.0203779	9.37e-05	9.37e-05	0.000150738		boot_522	0.000572092	0.0171786	0.0412975	2.40401	490.686	0.0316676	0.0167939	4.16e-05	4.16e-05	0.0001
boot_523	0.000784989	0.0211829	0.128038	6.04442	345.743	0.0368214	0.020601	2.74e-05	2.74e-05	0.000165862		boot_523	0.000552178	0.019833	0.0327976	1.65369	605.536	0.0265215	0.019322	4.08e-05	4.08e-05	6.75e-05
boot_524	0.000748543	0.021285	0.0528324	2.48215	465.277	0.0340303	0.0206976	4.58e-05	4.58e-05	0.000113582		boot_524	0.000535304	0.0164034	0.0280014	1.70704	731.325	0.0310251	0.0160524	3.85e-05	3.85e-05	6.57e-05
boot_525	0.000751356	0.0235692	0.155493	6.59727	394.953	0.0320725	0.0228511	1.91e-05	1.91e-05	0.000125848		boot_525	0.000504701	0.0236753	0.0461838	1.95072	329.078	0.0199585	0.0229508	4.76e-05	4.76e-05	9.28e-05
boot_526	0.000830638	0.0205852	0.0434907	2.11272	424.1	0.0352093	0.0206903	7.21e-05	7.21e-05	0.000146055		boot_526	0.000560586	0.0241618	0.0496712	2.05578	372.072	0.0220975	0.0234077	4.43e-05	4.43e-05	9.11e-05
boot_527	0.00067136	0.0175595	0.0716007	4.0776	479.574	0.0374541	0.0171578	2.98e-05	2.98e-05	0.000121711		boot_527	0.00061671	0.0216031	0.0420705	1.94743	532.043	0.0274753	0.0209983	4.09e-05	4.09e-05	7.97e-05
boot_528	0.000720584	0.0167958	0.0548143	3.26358	456.434	0.0413301	0.0164279	4.34e-05	4.34e-05	0.000141689		boot_528	0.000597026	0.0328366	0.0558953	1.70223	376.131	0.0176624	0.0314592	4.21e-05	4.21e-05	7.17e-05
boot_529	0.000650509	0.0241129	0.00329557	0.136673	332.891	0.011548	0.0233618	0.000385176	0.000385374	5.27e-05		boot_529	0.000456446	0.0345395	0.00104524	0.0302623	580.363	0.0038543	0.0330189	0.000330455	0.000330601	1e-05
boot_530	0.000886383	0.0222576	0.0471271	2.11735	490.535	0.0372558	0.0181612	5.52e-05	5.52e-05	0.000141787		boot_530	0.000414677	0.0143437	0.0632353	4.40858	530.898	0.0281797	0.0140745	1.86e-05	1.86e-05	8.19e-05
boot_531	0.000801677	0.0212135	0.0327443	1.54356	424.539	0.0349787	0.02063	8.3e-05	8.3e-05	0.000128082		boot_531	0.000595838	0.0223756	0.0417077	1.86398	527.858	0.0256253	0.0217274	4.01e-05	4.01e-05	7.47e-05
boot_532	0.000756858	0.0198386	0.0514884	2.59537	417.496	0.0365425	0.0193274	5.25e-05	5.25e-05	0.000136281		boot_532	0.000672841	0.0244412	0.0291108	1.19105	529.159	0.025829	0.0236698	6.31e-05	6.31e-05	7.52e-05
boot_533	0.000802099	0.0214347	0.0514401	2.39985	387.825	0.0384318	0.0194072	6.86e-05	6.86e-05	0.000132679		boot_533	0.000633755	0.0169893	0.0474203	2.79119	854.035	0.036756	0.016613	2.4e-05	2.4e-05	6.7e-05
boot_534	0.000773592	0.0188224	0.128857	6.84595	496.65	0.0411424	0.0183616	1.89e-05	1.89e-05	0.000129595		boot_534	0.000583186	0.0254952	0.0497114	1.94984	486.649	0.022227	0.024657	3.59e-05	3.59e-05	7.01e-05
boot_535	0.000710628	0.020169	0.0602466	2.98709	361.648	0.0337923	0.0196408	4.86e-05	4.86e-05	0.000145071		boot_535	0.000494842	0.0172514	0.0408257	2.36652	629.255	0.02769	0.0168635	2.87e-05	2.87e-05	6.79e-05
boot_536	0.000731126	0.0201839	0.0733869	3.63592	406.857	0.0353732	0.0196549	3.72e-05	3.72e-05	0.000135203		boot_536	0.000593853	0.0194009	0.0550023	2.83504	520.599	0.0297999	0.0189117	3.12e-05	3.12e-05	8.85e-05
boot_537	0.000762132	0.0184176	0.245723	13.3418	428.012	0.0417863	0.0179761	1.15e-05	1.15e-05	0.000152832		boot_537	0.000477498	0.0210654	0.0564604	2.68024	419.392	0.0307555	0.0182922	4.1e-05	4.1e-05	7.24e-05
boot_538	0.000841626	0.0225279	0.0738634	3.27875	362.81	0.0363837	0.021871	4.76e-05	4.76e-05	0.000156114		boot_538	0.000530716	0.017797	0.0413701	2.32455	433.243	0.028119	0.0173845	4.31e-05	4.31e-05	0.000100178
boot_539	0.000704091	0.0229845	0.0871826	3.79311	396.201	0.0302196	0.022301	3.11e-05	3.11e-05	0.00011798		boot_539	0.000542265	0.0197914	0.0531335	2.68467	409.36	0.026263	0.0192826	3.68e-05	3.68e-05	9.88e-05
boot_540	0.0008274	0.0192554	0.0392757	2.03973	304.722	0.0390528	0.0187734	9.81e-05	9.81e-05	0.000200077		boot_540	0.000539777	0.0216386	0.0239073	1.10484	575.782	0.0230774	0.0210318	5.57e-05	5.57e-05	6.15e-05
boot_541	0.000586415	0.0166443	0.0168995	1.01533	410.968	0.029501	0.016283	0.000109275	0.000109291	0.000110966		boot_541	0.00065941	0.0172677	0.039567	2.29139	640.145	0.036835	0.0168791	3.91e-05	3.91e-05	8.96e-05
boot_542	0.000753776	0.0213648	0.0691305	3.23572	321.287	0.0339296	0.020773	5.07e-05	5.07e-05	0.000163982		boot_542	0.000659068	0.0215142	0.0492991	2.29146	441.186	0.0294253	0.0209143	4.5e-05	4.5e-05	0.000103083
boot_543	0.000780665	0.0209718	0.0445357	2.1236	400.139	0.0394601	0.019832	7.49e-05	7.49e-05	0.00014182		boot_543	0.000570242	0.0237492	0.0422923	1.78079	396.745	0.0226796	0.0230203	4.93e-05	4.93e-05	8.77e-05
boot_544	0.000748184	0.0180189	0.0427008	2.36977	376.067	0.0388076	0.0175962	6.8e-05	6.8e-05	0.000161054		boot_544	0.00051119	0.0199801	0.0459776	2.30117	532.359	0.0247117	0.0194617	3.1e-05	3.1e-05	7.14e-05
boot_545	0.000770525	0.0212602	0.0415778	1.95566	428.292	0.0342989	0.0206742	6.36e-05	6.36e-05	0.000124401		boot_545	0.000469608	0.0145428	0.0669221	4.60174	1286.47	0.0323431	0.0142662	8.47e-06	8.47e-06	3.9e-05
boot_546	0.000763719	0.0197178	0.0463531	2.35083	341.17	0.0362245	0.0192127	7.03e-05	7.03e-05	0.000165268		boot_546	0.000501288	0.0192645	0.0603181	3.13105	363.848	0.0249412	0.0187821	3.37e-05	3.37e-05	0.000105457
boot_547	0.000745262	0.0193647	0.0752162	3.88419	384.528	0.037485	0.0188773	3.91e-05	3.91e-05	0.000151927		boot_547	0.000534824	0.0182954	0.0480508	2.62638	537.532	0.0282643	0.0178598	3.09e-05	3.09e-05	8.12e-05
boot_548	0.0006584	0.0163421	0.158678	9.70974	336.037	0.0400162	0.0159936	1.92e-05	1.92e-05	0.000186075		boot_548	0.000592326	0.0210201	0.066382	3.15803	582.03	0.027857	0.020447	2.34e-05	2.34e-05	7.39e-05
boot_549	0.00078557	0.0172442	0.0429563	2.49106	376.501	0.0425647	0.0168566	7.11e-05	7.11e-05	0.000177136		boot_549	0.000596331	0.0210253	0.0223539	1.06319	544.366	0.0281132	0.0181222	4.74e-05	4.75e-05	8.69e-05
boot_550	0.00075288	0.017783	0.0594534	3.34326	365.519	0.0373676	0.0208155	7.39e-05	7.39e-05	0.000153616		boot_550	0.000550669	0.0221959	0.0372599	1.67868	443.975	0.0233626	0.0215579	4.81e-05	4.81e-05	8.08e-05
boot_551	0.000697806	0.0196152	0.0472595	2.40933	404.85	0.033787	0.0191153	5.38e-05	5.38e-05	0.00012957		boot_551	0.000698629	0.0215333	0.048029	2.23045	548.314	0.0315283	0.0209323	3.99e-05	3.99e-05	8.91e-05
boot_552	0.000682567	0.0230564	0.0685202	2.97185	345.569	0.028644	0.0223687	4.31e-05	4.31e-05	0.000128008		boot_552	0.000616336	0.0214979	0.0525718	2.44544	477.675	0.0277842	0.0208989	3.67e-05	3.67e-05	8.97e-05
boot_553	0.000757823	0.0202948	0.0764933	3.7691	350.184	0.0362654	0.0197601	4.28e-05	4.28e-05	0.000161196		boot_553	0.000504479	0.0198651	0.0547806	2.75763	412.373	0.0244045	0.0193525	3.3e-05	3.3e-05	9.1e-05
boot_554	0.000768161	0.0187068	0.0184695	0.987316	441.578	0.035412	0.0182516	0.00012631	0.000126331	0.000124729		boot_554	0.000561049	0.020021	0.0350394	1.75013	545.88	0.0266272	0.0195005	4.3e-05	4.3e-05	7.52e-05
boot_555	0.000715576	0.0165126	0.0290015	1.75633	319.681	0.0380051	0.0161568	0.000105545	0.00010556	0.000185398		boot_555	0.000573232	0.0239533	0.0554574	2.31523	474.416	0.0233233	0.023212	3.26e-05	3.26e-05	7.55e-05
boot_556	0.000794161	0.0227023	0.0647044	2.85013	310.99	0.0334699	0.0220353	5.86e-05	5.86e-05	0.000167039		boot_556	0.000567746	0.0197101	0.0428687	2.17496	488.969	0.0275394	0.0192053	3.99e-05	3.99e-05	8.69e-05
boot_557	0.000797255	0.021325	0.163778	7.68008	425.144	0.0376155	0.0207354	1.8e-05	1.8e-05	0.000137906		boot_557	0.000579003	0.0160944	0.0145361	0.903178	614.709	0.0313685	0.0157563	8.75e-05	8.75e-05	7.9e-05
boot_558	0.000720273	0.0214636	0.256242	11.9384	506.194	0.0341124	0.0208665	8.77e-06	8.77e-06	0.000104656		boot_558	0.00055667	0.0174122	0.0186798	1.0728	512.146	0.0281898	0.0170171	7.92e-05	7.92e-05	8.5e-05
boot_559	0.000683413	0.0224448	0.0943282	4.20267	362.871	0.0300055	0.0217927	3.04e-05	3.04e-05	0.000127876		boot_559	0.000567041	0.0245982	0.0335313	1.36316	436.853	0.0215311	0.0238171	5.54e-05	5.54e-05	7.56e-05
boot_560	0.000849773	0.0215115	0.0571494	2.6567	420.511	0.0381846	0.0209117	5.33e-05	5.33e-05	0.000141625		boot_560	0.000477398	0.0185281	0.0367559	1.98379	627.749	0.0247537	0.0180814	3.06e-05	3.06e-05	6.07e-05
boot_561	0.000829243	0.0207894	0.0512529	2.46534	404.433	0.0381558	0.0202287	5.97e-05	5.97e-05	0.000147142		boot_561	0.000523875	0.018561	0.0452302	2.43685	504.737	0.0270985	0.0181127	3.4e-05	3.4e-05	8.28e-05
boot_562	0.000735939	0.0201918	0.0398091	1.97155	326.262	0.0334603	0.0196624	8.07e-05	8.07e-05	0.000159178		boot_562	0.000519549	0.0210124	0.0471876	2.2457	521.741	0.0239203	0.0204398	3.14e-05	3.14e-05	7.05e-05
boot_563	0.000786995	0.0207741	0.0570163	2.74458	345.681	0.0361086	0.0202142	5.92e-05	5.92e-05	0.000162567		boot_563	0.000544271	0.013444	0.0298726	2.222	717.824	0.0384707	0.0132073	3.76e-05	3.76e-05	8.36e-05
boot_564	0.000815145	0.0207206	0.0545828	2.63423	304.271	0.0369932	0.0201636	7.19e-05	7.19e-05	0.000189393		boot_564	0.000469039	0.0156599	0.0410567	2.62178	490.25	0.0284153	0.0153396	3.41e-05	3.41e-05	8.95e-05
boot_565	0.000726399	0.0186236	0.0476257	2.55728	354.748	0.0366391	0.0181723	6.29e-05	6.29e-05	0.000160829		boot_565	0.000512727	0.0183294	0.0453992	2.47685	468.855	0.026727	0.0178922	3.55e-05	3.55e-05	8.79e-05
boot_566	0.000828999	0.0222618	0.145335	6.52845	443.957	0.0374475	0.0216201	2.01e-05	2.01e-05	0.00013145		boot_566	0.000598319	0.0197203	0.0280456	1.42217	478.234	0.027932	0.0192151	6.34e-05	6.34e-05	9.01e-05
boot_567	0.000670829	0.0182109	0.0664473	3.64877	439.775	0.0358464	0.0177792	3.48e-05	3.48e-05	0.000126818		boot_567	0.000520973	0.0229752	0.0599719	2.61029	455.31	0.0233244	0.020291	4.91e-05	4.91e-05	7.58e-05
boot_568	0.000804071	0.0195504	0.0559692	2.86281	420.349	0.039609	0.0190537	5.14e-05	5.14e-05	0.000147182		boot_568	0.0005671	0.0188398	0.0470759	2.49875	631.587	0.02934	0.0183781	2.87e-05	2.87e-05	7.18e-05
boot_569	0.000771505	0.0212959	0.196768	9.2397	427.415	0.0365855	0.0207079	1.44e-05	1.44e-05	0.000133274		boot_569	0.000531158	0.0178635	0.0435626	2.43864	452.601	0.0282427	0.0174479	3.95e-05	3.95e-05	9.63e-05
boot_570	0.000754479	0.0219492	0.189539	8.63536	392.081	0.0346598	0.0213251	1.59e-05	1.59e-05	0.000137363		boot_570	0.000546282	0.0155902	0.0346338	2.22151	723.983	0.0337099	0.0152727	3.25e-05	3.25e-05	7.23e-05
boot_571	0.00070087	0.0145649	0.0747899	5.13493	464.122	0.0469851	0.0142875	3.1e-05	3.1e-05	0.000159345		boot_571	0.000676443	0.0198921	0.0522073	2.62453	534.794	0.0330831	0.0193781	3.66e-05	3.66e-05	9.6e-05
boot_572	0.000771174	0.0205834	0.0819116	3.97949	353.744	0.03655	0.0200336	4.04e-05	4.04e-05	0.000160873		boot_572	0.000562997	0.0227075	0.00976014	0.429819	686.775	0.0207582	0.0220402	0.000107718	0.000107734	4.63e-05
boot_573	0.000813551	0.0233693	0.14729	6.30271	396.01	0.0349702	0.0226631	2.18e-05	2.18e-05	0.000137264		boot_573	0.000497291	0.018491	0.0417398	2.25731	424.345	0.0253565	0.0180461	4.07e-05	4.07e-05	9.2e-05
boot_574	0.000621244	0.01628	0.137663	8.45594	450.746	0.0380485	0.0159341	1.56e-05	1.56e-05	0.00013163		boot_574	0.000545395	0.0189889	0.0404375	2.12953	487.469	0.0273175	0.01852	4.06e-05	4.06e-05	8.64e-05
boot_575	0.00078101	0.019928	0.0550372	2.76181	318.417	0.0369833	0.0194122	6.55e-05	6.55e-05	0.000180928		boot_575	0.000544285	0.0214492	0.0437796	2.04108	614.626	0.0246858	0.0208528	3.03e-05	3.03e-05	6.18e-05
boot_576	0.000779718	0.0196859	0.067009	3.40391	554.353	0.0390301	0.0191824	3.23e-05	3.23e-05	0.000109904		boot_576	0.000519881	0.0190382	0.0316447	1.66217	432.045	0.0251689	0.0185669	5.39e-05	5.39e-05	8.96e-05
boot_577	0.000714653	0.0191168	0.217719	11.3889	457.1	0.0377528	0.0186417	1.13e-05	1.13e-05	0.000128751		boot_577	0.000487505	0.019153	0.0410924	2.14548	420.913	0.0239713	0.018676	4.08e-05	4.08e-05	8.75e-05
boot_578	0.000695084	0.0155688	0.00810765	0.520764	514.138	0.0333302	0.0152522	0.000193166	0.000193215	0.00010062		boot_578	0.000526068	0.0255794	0.0710343	2.77701	460.199	0.020304	0.0247358	2.43e-05	2.43e-05	6.76e-05
boot_579	0.00077304	0.0208628	0.0827693	3.96731	375.16	0.0362827	0.0202982	3.79e-05	3.79e-05	0.000150538		boot_579	0.000539137	0.0195942	0.0474523	2.42176	438.725	0.0262903	0.0190953	3.81e-05	3.81e-05	9.23e-05
boot_580	0.000660521	0.0169046	0.0139557	0.825556	455.518	0.0321879	0.016532	0.00013266	0.000132684	0.000109538		boot_580	0.000544574	0.0254623	0.0468728	1.84087	340.814	0.0201566	0.0246263	4.92e-05	4.92e-05	9.05e-05
boot_581	0.000789707	0.0237342	0.0952549	4.0134	389.022	0.0329499	0.0230062	3.27e-05	3.27e-05	0.000131384		boot_581	0.000531592	0.0214831	0.0376164	1.75097	420.489	0.0231911	0.0208849	4.84e-05	4.84e-05	8.47e-05
boot_582	0.000717892	0.0192314	0.0369997	1.92392	523.484	0.035469	0.0187506	5.48e-05	5.48e-05	0.000105379		boot_582	0.000406741	0.0121199	0.0337395	2.78382	1181.02	0.0328458	0.0119271	1.55e-05	1.55e-05	4.31e-05
boot_583	0.000688044	0.0179758	0.0300732	1.67298	334.079	0.0339961	0.0175551	9.44e-05	9.45e-05	0.000158033		boot_583	0.000529738	0.0198953	0.057269	2.87852	603.137	0.0261662	0.0193812	2.32e-05	2.32e-05	6.68e-05
boot_584	0.000730467	0.0200273	0.031386	1.56716	334.037	0.0326512	0.0195064	9.67e-05	9.67e-05	0.000151589		boot_584	0.000491791	0.0163066	0.051995	3.18859	518.052	0.0291559	0.0159596	2.73e-05	2.73e-05	8.7e-05
boot_585	0.000802226	0.0224312	0.0156353	0.697036	492.852	0.0306824	0.0217798	0.000138211	0.000138236	9.64e-05		boot_585	0.000624417	0.0241559	0.0708301	2.93221	463.84	0.0254812	0.0234022	2.88e-05	2.88e-05	8.46e-05
boot_586	0.000714453	0.0208257	0.137873	6.62032	446.338	0.0343972	0.0202631	1.81e-05	1.81e-05	0.000119719		boot_586	0.000587607	0.0225837	0.02858	1.26552	389.302	0.0235342	0.0219236	7.34e-05	7.34e-05	9.29e-05
boot_587	0.000759817	0.0264492	0.00497003	0.187908	330.069	0.0152779	0.0255483	0.000375226	0.000375413	7.05e-05		boot_587	0.000595833	0.021	0.0351158	1.67218	514.205	0.0268726	0.020428	4.82e-05	4.82e-05	8.06e-05
boot_588	0.000772477	0.032583	0.00290764	0.0892379	366.542	0.0100211	0.0312264	0.000464205	0.000464492	4.15e-05		boot_588	0.000677752	0.0236361	0.0309758	1.31053	462.334	0.0266941	0.022914	6.79e-05	6.79e-05	8.9e-05
boot_589	0.000738673	0.0172538	0.0192849	1.11772	489.081	0.0376687	0.0168658	0.000107407	0.000107423	0.000120068		boot_589	0.000529015	0.018032	0.0395796	2.19497	406.531	0.0274248	0.0176086	4.74e-05	4.74e-05	0.000104051
boot_590	0.00083049	0.0190882	0.0562029	2.94438	377.382	0.0415986	0.0186144	5.86e-05	5.86e-05	0.000172534		boot_590	0.000457487	0.0206749	0.0341724	1.65284	365.681	0.020241	0.0201202	5.13e-05	5.13e-05	8.47e-05
boot_591	0.000859948	0.0223786	0.147002	6.56886	506.318	0.0387692	0.0217302	1.82e-05	1.82e-05	0.000119492		boot_591	0.00056187	0.0213359	0.0306348	1.43583	385.09	0.0239516	0.0207457	6.66e-05	6.66e-05	9.56e-05
boot_592	0.000741573	0.0231942	0.289951	12.501	445.698	0.0325714	0.0224984	9.06e-06	9.06e-06	0.000113311		boot_592	0.000546571	0.0192015	0.0337036	1.75526	490.39	0.0240503	0.0183988	4.43e-05	4.43e-05	7.53e-05
boot_593	0.000830686	0.020973	0.0554726	2.64495	391.072	0.0380131	0.0204025	5.73e-05	5.73e-05	0.000151576		boot_593	0.000574199	0.0198352	0.0445245	2.24472	477.405	0.0277071	0.0193242	3.99e-05	3.99e-05	8.95e-05
boot_594	0.000943234	0.0212032	0.0503598	2.37511	458.529	0.042879	0.0206202	6.17e-05	6.17e-05	0.000146568		boot_594	0.000502039	0.0221556	0.0339326	1.53155	606.275	0.0217001	0.0215199	3.58e-05	3.58e-05	5.49e-05
boot_595	0.00063432	0.0182946	0.226627	12.3876	468.122	0.0350111	0.017859	9.38e-06	9.39e-06	0.000116258		boot_595	0.000644996	0.0197133	0.0476901	2.41918	710.77	0.03212	0.0192084	2.9e-05	2.9e-05	7e-05
boot_596	0.000802615	0.0191631	0.0519236	2.70957	430.416	0.0401874	0.0186857	5.39e-05	5.39e-05	0.000145928		boot_596	0.000583755	0.0168561	0.0448023	2.65793	425.705	0.0327745	0.0164856	4.49e-05	4.49e-05	0.000119403
boot_597	0.000798189	0.0211292	0.00875588	0.414397	390.278	0.0267624	0.0205503	0.000255039	0.000255126	0.000105724		boot_597	0.000586463	0.0246371	0.0130847	0.531098	486.616	0.0197745	0.0238535	0.000117087	0.000117105	6.22e-05
boot_598	0.000684686	0.0182194	0.031937	1.75291	351.62	0.0338602	0.0177873	8.53e-05	8.53e-05	0.000149526		boot_598	0.000496585	0.0156663	0.0443916	2.83357	605.649	0.0306159	0.0153458	2.76e-05	2.76e-05	7.82e-05
boot_599	0.000743667	0.0186073	0.0569595	3.06113	390.99	0.0383133	0.0181569	4.99e-05	4.99e-05	0.000152852		boot_599	0.000567228	0.022035	0.0573181	2.60123	508.571	0.0251654	0.0214061	2.93e-05	2.93e-05	7.61e-05
boot_600	0.00089629	0.0208954	0.0669893	3.20594	459.703	0.0419871	0.020329	4.46e-05	4.46e-05	0.000143016		boot_600	0.000546206	0.0135163	0.0341169	2.52412	900.844	0.0391918	0.0132771	2.69e-05	2.69e-05	6.79e-05
boot_601	0.00072803	0.0240379	0.00774575	0.322231	410.147	0.0210164	0.0232914	0.00024365	0.000243729	7.85e-05		boot_601	0.000498263	0.0197388	0.0485038	2.45728	371.45	0.0238678	0.0192326	4.02e-05	4.02e-05	9.87e-05
boot_602	0.000688511	0.0191444	0.089848	4.69316	331.184	0.0350691	0.0186679	3.51e-05	3.51e-05	0.000164615		boot_602	0.000509819	0.0207053	0.0384122	1.85519	423.696	0.0231133	0.0201491	4.52e-05	4.52e-05	8.38e-05
boot_603	0.000663834	0.0186443	0.0473151	2.53777	417.102	0.0338532	0.0181921	4.97e-05	4.97e-05	0.000126019		boot_603	0.000422395	0.016286	0.0334413	2.05338	546.41	0.0244488	0.0159398	3.35e-05	3.35e-05	6.88e-05
boot_604	0.000811485	0.0331175	0.00251261	0.0758696	414.649	0.0102205	0.0317169	0.000492354	0.000492677	3.74e-05		boot_604	0.000495532	0.0199493	0.0487913	2.44577	590.051	0.0242056	0.0194324	2.58e-05	2.58e-05	6.31e-05
boot_605	0.000716636	0.0209108	0.0600164	2.87012	369.499	0.0329367	0.0203436	4.82e-05	4.82e-05	0.000138271		boot_605	0.00057807	0.0165134	0.0468285	2.83579	595.804	0.0339134	0.0161577	3.12e-05	3.12e-05	8.84e-05
boot_606	0.000673268	0.0138614	0.0156172	1.12667	892.461	0.0445826	0.0136098	6.96e-05	6.96e-05	7.84e-05		boot_606	0.000567279	0.0236699	0.0468063	1.97746	392.366	0.0228015	0.0229458	4.51e-05	4.51e-05	8.92e-05
boot_607	0.000796813	0.0235793	0.0771953	3.27385	437.439	0.0333283	0.0228606	3.61e-05	3.61e-05	0.00011823		boot_607	0.000590891	0.0208124	0.0418723	2.01189	440.131	0.0269268	0.0202504	4.69e-05	4.69e-05	9.43e-05
boot_608	0.000714912	0.0213673	0.0799017	3.73944	394.83	0.0328071	0.0207754	3.45e-05	3.45e-05	0.000128871		boot_608	0.000552818	0.026485	0.039702	1.49904	507.849	0.0200646	0.0255816	4.03e-05	4.03e-05	6.05e-05
boot_609	0.000773422	0.0212585	0.0625209	2.94098	318.629	0.0347242	0.0206726	5.76e-05	5.76e-05	0.000169364		boot_609	0.000528525	0.0176274	0.0296501	1.68205	489.187	0.0277506	0.0172226	5.2e-05	5.2e-05	8.75e-05
boot_610	0.000751684	0.0283864	0.00355007	0.125062	361.944	0.0124268	0.0273512	0.000416978	0.00041721	5.22e-05		boot_610	0.000601441	0.0205483	0.00825129	0.401557	500.595	0.0219006	0.0200003	0.000167082	0.00016712	6.71e-05
boot_611	0.000692529	0.0214729	0.0680252	3.16795	321.258	0.0309868	0.0208753	4.71e-05	4.71e-05	0.000149318		boot_611	0.000434244	0.0151561	0.057131	3.7695	452.243	0.0275959	0.0148559	2.5e-05	2.5e-05	9.41e-05
boot_612	0.000705389	0.0222738	0.0731002	3.28189	332.017	0.0306585	0.0216314	4.35e-05	4.35e-05	0.000142899		boot_612	0.000531396	0.0200801	0.0297091	1.47953	517.316	0.0246974	0.0195565	4.96e-05	4.96e-05	7.34e-05
boot_613	0.000647747	0.0178244	0.0597877	3.35426	524.964	0.0354688	0.0174106	3.13e-05	3.13e-05	0.000105078		boot_613	0.000556014	0.0208905	0.0391153	1.8724	470.46	0.0252422	0.0203243	4.41e-05	4.41e-05	8.26e-05
boot_614	0.00070677	0.0207767	0.263826	12.6981	491.542	0.0345491	0.0202167	8.6e-06	8.6e-06	0.000109205		boot_614	0.000543296	0.0219984	0.0366624	1.6666	380.839	0.0228903	0.0213715	5.54e-05	5.54e-05	9.23e-05
boot_615	0.000720013	0.0186199	0.0389533	2.09203	349.602	0.0356094	0.0181688	7.57e-05	7.57e-05	0.000158443		boot_615	0.000535047	0.0187721	0.052832	2.8144	605.962	0.0278769	0.0183137	2.52e-05	2.52e-05	7.1e-05
boot_616	0.000865326	0.0214217	0.17003	7.93726	365.243	0.0405413	0.0208269	2.19e-05	2.19e-05	0.000173537		boot_616	0.000443993	0.0167096	0.0466614	2.7925	613.611	0.0257824	0.0163454	2.32e-05	2.32e-05	6.47e-05
boot_617	0.000739325	0.0274473	0.0639268	2.32907	367.66	0.0261893	0.0264783	4.71e-05	4.71e-05	0.000109729		boot_617	0.000593921	0.0231352	0.0449478	1.94283	447.449	0.0245743	0.0224429	4.35e-05	4.35e-05	8.45e-05
boot_618	0.000747202	0.0187634	0.0170959	0.911129	450.517	0.034026	0.0183054	0.00012872	0.000128742	0.000117301		boot_618	0.000526895	0.0183721	0.0550579	2.99682	612.058	0.0281002	0.0179328	2.36e-05	2.36e-05	7.09e-05
boot_619	0.000775087	0.0204457	0.00701477	0.343093	562.112	0.0280008	0.0199031	0.000224058	0.000224125	7.69e-05		boot_619	0.000503728	0.016816	0.0557682	3.31639	606.907	0.0282591	0.0184638	4.94e-05	4.94e-05	8.01e-05
boot_620	0.000800995	0.0207005	0.0998258	4.8224	375.513	0.0381921	0.0201445	3.29e-05	3.29e-05	0.000158625		boot_620	0.000475631	0.0154646	0.054747	3.54016	718.239	0.030214	0.0151521	1.84e-05	1.84e-05	6.51e-05
boot_621	0.000785085	0.0225085	0.0775106	3.44362	425.311	0.034318	0.0218526	3.64e-05	3.64e-05	0.000125341		boot_621	0.000566001	0.0237853	0.0597594	2.51245	418.725	0.023121	0.0230541	3.37e-05	3.37e-05	8.48e-05
boot_622	0.000741903	0.0242453	0.00435979	0.17982	542.803	0.0190947	0.0234861	0.000299155	0.000299275	5.38e-05		boot_622	0.000638481	0.0210362	0.0291323	1.38487	361.054	0.0272132	0.0204622	8.39e-05	8.39e-05	0.000116233
boot_623	0.000746342	0.0200217	0.0642262	3.20783	380.402	0.0360024	0.0195011	4.59e-05	4.59e-05	0.000147276		boot_623	0.000552322	0.0190827	0.0364434	1.90976	455.448	0.0271629	0.0186092	4.82e-05	4.82e-05	9.2e-05
boot_624	0.000794872	0.0219172	0.0437172	1.99465	320.749	0.0336247	0.0212949	8.16e-05	8.16e-05	0.000162737		boot_624	0.00058324	0.0262414	0.00539651	0.205649	547.128	0.0150763	0.0253543	0.000204066	0.000204121	4.2e-05
boot_625	0.00082932	0.0187958	0.0494062	2.62858	449.328	0.0392416	0.0196416	5.11e-05	5.11e-05	0.000142549		boot_625	0.000595613	0.0236497	0.061418	2.59699	438.481	0.0245675	0.0229267	3.32e-05	3.32e-05	8.62e-05
boot_626	0.000727893	0.0229719	0.0411629	1.79188	212.863	0.0277591	0.0222892	0.000112283	0.0001123	0.000201228		boot_626	0.000540658	0.0172482	0.0215698	1.25055	513.46	0.0281644	0.0168604	6.77e-05	6.77e-05	8.47e-05
boot_627	0.000752394	0.0187259	0.142157	7.59146	412.422	0.0401301	0.0182698	2e-05	2e-05	0.000152062		boot_627	0.000495587	0.0180018	0.0591539	3.286	353.971	0.0262639	0.0175799	3.48e-05	3.48e-05	0.000114304
boot_628	0.000707697	0.0181452	0.169692	9.35193	441.548	0.039143	0.0177165	1.48e-05	1.48e-05	0.000138394		boot_628	0.00051338	0.0183553	0.0303733	1.65475	520.393	0.0261146	0.0179168	4.67e-05	4.67e-05	7.73e-05
boot_629	0.000776404	0.0163362	0.0553076	3.3856	364.207	0.0451282	0.0159879	5.75e-05	5.75e-05	0.000194661		boot_629	0.000616147	0.022325	0.0238539	1.06848	414.405	0.0245797	0.0216797	8.54e-05	8.54e-05	9.12e-05
boot_630	0.000854338	0.0219187	0.182053	8.30582	388.295	0.0392592	0.0212963	1.9e-05	1.9e-05	0.000157861		boot_630	0.00052239	0.0185924	0.046228	2.4864	459.793	0.0268516	0.0181426	3.62e-05	3.62e-05	9e-05
boot_631	0.000738635	0.0193471	0.00549332	0.283935	334.969	0.0213282	0.0188606	0.000343704	0.000343861	9.76e-05		boot_631	0.000536352	0.0167085	0.0251447	1.5049	420.637	0.0286604	0.0163444	6.99e-05	6.99e-05	0.000105229
boot_632	0.000681632	0.0203731	0.107031	5.25353	331.353	0.0329354	0.0198343	2.93e-05	2.93e-05	0.000154179		boot_632	0.00064483	0.0216936	0.0119597	0.551302	542.398	0.0247061	0.0210838	0.000127073	0.000127094	7.01e-05
boot_633	0.000834034	0.0199255	0.0764211	3.83535	328.209	0.0404843	0.0194098	5.03e-05	5.03e-05	0.000192843		boot_633	0.000465362	0.0178765	0.0393311	2.20016	549.954	0.0248857	0.0174603	3.16e-05	3.16e-05	6.96e-05
boot_634	0.00066784	0.0198548	0.0677696	3.41326	378.146	0.0325698	0.0193427	3.91e-05	3.91e-05	0.000133552		boot_634	0.000594943	0.020414	0.0442641	2.16832	988.28	0.0289185	0.0198731	2.08e-05	2.08e-05	4.52e-05
boot_635	0.000899117	0.0207177	0.0204542	0.987278	384.717	0.0372922	0.0201608	0.00015298	0.000153011	0.000151064		boot_635	0.000532265	0.0227601	0.0306211	1.34539	373.042	0.021224	0.0220897	6.48e-05	6.48e-05	8.72e-05
boot_636	0.000784372	0.01902	0.0294037	1.54594	496.355	0.0382539	0.0185496	7.78e-05	7.78e-05	0.000120215		boot_636	0.000543113	0.0198271	0.0474618	2.39378	402.152	0.0260178	0.0193165	4.16e-05	4.16e-05	9.96e-05
boot_637	0.000782786	0.0233371	0.0244894	1.04938	439.123	0.0302374	0.0226328	0.000101497	0.00010151	0.000106523		boot_637	0.000498319	0.0200696	0.0539063	2.68596	440.176	0.0239401	0.0195465	3.11e-05	3.11e-05	8.36e-05
boot_638	0.000736634	0.0192231	0.0669995	3.48536	339.089	0.0368098	0.0187427	4.85e-05	4.85e-05	0.000169066		boot_638	0.000492991	0.015333	0.0519774	3.38992	462.204	0.0308445	0.0150258	3.05e-05	3.05e-05	0.00010329
boot_639	0.000706425	0.0207841	0.00923885	0.444515	431.732	0.0251937	0.0202237	0.000202006	0.00020206	8.98e-05		boot_639	0.000643129	0.024474	0.0465818	1.90332	458.057	0.025299	0.0237006	4.47e-05	4.47e-05	8.5e-05
boot_640	0.00078996	0.0208968	0.118917	5.6907	377.998	0.0375676	0.0203304	2.72e-05	2.72e-05	0.000154903		boot_640	0.000508004	0.0189043	0.0369326	1.95366	720.655	0.0260449	0.0184395	2.85e-05	2.85e-05	5.57e-05
boot_641	0.000663873	0.0230571	0.0706297	3.06325	338.797	0.0278765	0.0223694	4.14e-05	4.14e-05	0.000126968		boot_641	0.000471038	0.0232726	0.0392687	1.68733	367.662	0.018849	0.0225722	4.65e-05	4.65e-05	7.84e-05
boot_642	0.000717431	0.0177748	0.25759	14.4918	412.643	0.0407304	0.0173633	1.07e-05	1.07e-05	0.000154348		boot_642	0.000510343	0.0251311	0.036921	1.46913	404	0.0190118	0.0243163	4.9e-05	4.9e-05	7.2e-05
boot_643	0.000863215	0.0219903	0.0236291	1.07452	404.396	0.0347847	0.0213639	0.000124404	0.000124425	0.000133697		boot_643	0.000567242	0.0212719	0.040939	1.92456	390.161	0.0250075	0.0206852	5.12e-05	5.12e-05	9.86e-05
boot_644	0.00080101	0.0201091	0.0295945	1.4717	550.406	0.0373679	0.019584	7.19e-05	7.19e-05	0.000105801		boot_644	0.000469858	0.0276269	0.0412968	1.4948	373.418	0.0160183	0.0266454	4.37e-05	4.37e-05	6.54e-05
boot_645	0.00076974	0.0210265	0.00784102	0.37291	463.636	0.0264253	0.0204531	0.000235483	0.000235557	8.78e-05		boot_645	0.000467015	0.018886	0.0337756	1.7884	487.317	0.0231847	0.0184221	4.09e-05	4.09e-05	7.31e-05
boot_646	0.000806128	0.0184439	0.0245088	1.32883	383.974	0.0384952	0.0180012	0.000117699	0.000117718	0.000156427		boot_646	0.000530124	0.0188597	0.0464327	2.46201	659.708	0.0274383	0.018397	2.61e-05	2.61e-05	6.41e-05
boot_647	0.000812878	0.0165307	0.0445465	2.69477	561.236	0.0473539	0.0161742	4.93e-05	4.93e-05	0.000132861		boot_647	0.000557576	0.0238147	0.0417873	1.75469	389.048	0.0220568	0.0230818	4.96e-05	4.96e-05	8.7e-05
boot_648	0.000886424	0.0229653	0.0721891	3.1434	474.754	0.0380634	0.022283	3.98e-05	3.98e-05	0.000125028		boot_648	0.00052213	0.0197243	0.0331844	1.68242	449.979	0.0246285	0.0192188	5e-05	5e-05	8.42e-05
boot_649	0.000800658	0.0198059	0.0499671	2.52284	438.48	0.0387686	0.0192963	5.47e-05	5.47e-05	0.000137983		boot_649	0.000540867	0.0179536	0.0587795	3.27396	576.32	0.029509	0.0175339	2.42e-05	2.42e-05	7.91e-05
boot_650	0.000759012	0.0230159	0.0920521	3.99949	361.291	0.0324798	0.0223307	3.48e-05	3.48e-05	0.000139382		boot_650	0.00054791	0.0226217	0.0835654	3.69403	626.221	0.0242354	0.0219594	1.61e-05	1.61e-05	5.95e-05
boot_651	0.000861027	0.0212378	0.0429907	2.02426	429.742	0.0381798	0.0203945	5.23e-05	5.23e-05	0.000129656		boot_651	0.000450416	0.0123976	0.0507396	4.09271	696.997	0.035405	0.012196	1.93e-05	1.93e-05	7.9e-05
boot_652	0.000740753	0.0232201	0.0574921	2.47597	379.549	0.0307125	0.0225228	5.06e-05	5.06e-05	0.000125232		boot_652	0.000636323	0.0204073	0.0111853	0.548102	430.087	0.0242594	0.0198667	0.000158205	0.000158238	8.67e-05
boot_653	0.000694527	0.0177525	0.0879667	4.95517	394.286	0.0383509	0.017342	3.06e-05	3.06e-05	0.000151725		boot_653	0.000551125	0.0203222	0.04099	2.01701	497.124	0.0258963	0.019786	3.98e-05	3.98e-05	8.02e-05
boot_654	0.000666792	0.0204335	0.122449	5.99257	352.459	0.0323658	0.0198915	2.38e-05	2.38e-05	0.000142355		boot_654	0.000635928	0.0212909	0.0437252	2.05371	438.523	0.0284294	0.0207031	4.87e-05	4.87e-05	0.000100097
boot_655	0.000724179	0.0184721	0.118642	6.42278	438.73	0.0390174	0.0180281	2.16e-05	2.16e-05	0.000138819		boot_655	0.00058932	0.023928	0.0434703	1.81671	631.856	0.0240588	0.0231882	3.22e-05	3.22e-05	5.85e-05
boot_656	0.000722826	0.0208423	0.0676969	3.24805	306.201	0.033177	0.0202788	5.18e-05	5.18e-05	0.000168114		boot_656	0.000498562	0.0177533	0.0378444	2.13168	507.252	0.0266183	0.0173428	3.79e-05	3.79e-05	8.09e-05
boot_657	0.000764805	0.021367	0.188755	8.83396	350.546	0.0359748	0.0207751	1.81e-05	1.81e-05	0.000159686		boot_657	0.000609198	0.0240328	0.0399391	1.66185	479.694	0.024205	0.0232867	4.67e-05	4.67e-05	7.76e-05
boot_658	0.000791153	0.0229729	0.0848893	3.6952	337.303	0.0336753	0.0222901	4.19e-05	4.19e-05	0.000154983		boot_658	0.000537521	0.0164459	0.0428658	2.60648	1312.14	0.0325148	0.016093	1.47e-05	1.47e-05	3.84e-05
boot_659	0.000729599	0.0217384	0.0689535	3.17197	312.727	0.0322286	0.0211261	5.04e-05	5.04e-05	0.000159744		boot_659	0.000574927	0.0190391	0.0119569	0.628018	697.525	0.0261426	0.0185678	9.19e-05	9.19e-05	5.77e-05
boot_660	0.000742872	0.0197971	0.0132906	0.671343	421.09	0.0302054	0.0192879	0.000165264	0.0001653	0.000110973		boot_660	0.0005386	0.0176137	0.0569943	3.23579	537.782	0.0298038	0.0172095	2.65e-05	2.65e-05	8.57e-05
boot_661	0.000741879	0.0218393	0.0989715	4.53181	409.523	0.0336765	0.0212213	2.82e-05	2.82e-05	0.000127654		boot_661	0.000550526	0.020946	0.0373461	1.78297	504.82	0.0249747	0.0203769	4.27e-05	4.27e-05	7.61e-05
boot_662	0.000808346	0.0178643	0.0571227	3.19759	396.404	0.0433846	0.0174487	5.37e-05	5.37e-05	0.000171626		boot_662	0.000584443	0.0211698	0.0478337	2.25952	451.488	0.0264945	0.0205887	4e-05	4e-05	9.04e-05
boot_663	0.000701636	0.0207592	0.0450276	2.16905	362.505	0.0317371	0.0202001	6.25e-05	6.25e-05	0.00013564		boot_663	0.000552114	0.0143296	0.0164278	1.14642	899.326	0.0355838	0.014061	5.37e-05	5.37e-05	6.15e-05
boot_664	0.000650188	0.0184859	0.105924	5.73	481.598	0.0349849	0.0180413	1.97e-05	1.97e-05	0.000112918		boot_664	0.00056243	0.0244077	0.0390105	1.59828	501.307	0.0220469	0.0236384	4.22e-05	4.22e-05	6.75e-05
boot_665	0.000700744	0.0192975	0.0846676	4.38748	346.322	0.03539	0.0188135	3.62e-05	3.62e-05	0.000158914		boot_665	0.000561529	0.022008	0.0256278	1.16448	421.487	0.0229789	0.0213806	7.19e-05	7.19e-05	8.37e-05
boot_666	0.000694108	0.0191042	0.0623974	3.26616	367.487	0.034916	0.0186296	4.52e-05	4.52e-05	0.000147684		boot_666	0.000565242	0.0177537	0.042652	2.40243	542.391	0.0305631	0.0173432	3.63e-05	3.63e-05	8.72e-05
boot_667	0.000725457	0.0180056	0.0114494	0.635879	424.513	0.0313505	0.0175834	0.000179847	0.00017989	0.000114388		boot_667	0.000544372	0.0204853	0.0332191	1.62161	468.435	0.0248398	0.0199406	5.03e-05	5.03e-05	8.16e-05
boot_668	0.000809756	0.019084	0.019852	1.04024	348.857	0.0356033	0.0186104	0.000152596	0.000152627	0.00015877		boot_668	0.000633344	0.0199654	0.024357	1.21996	492.1	0.0288589	0.0194477	7.42e-05	7.43e-05	9.06e-05
boot_669	0.000723518	0.0197373	0.295106	14.9517	380.347	0.0371131	0.0192312	1.02e-05	1.02e-05	0.000152009		boot_669	0.000599515	0.0239481	0.0375846	1.56942	442.057	0.0236317	0.023207	5.23e-05	5.23e-05	8.21e-05
boot_670	0.000751145	0.0164744	0.0447922	2.71889	381.219	0.0427576	0.0161203	6.46e-05	6.46e-05	0.00017577		boot_670	0.00048117	0.0127281	0.045595	3.58224	1014.59	0.0372181	0.0125157	1.6e-05	1.6e-05	5.72e-05
boot_671	0.000766502	0.019247	0.0460489	2.39253	495.842	0.0368416	0.0208665	6.2e-05	6.2e-05	0.000130701		boot_671	0.000529897	0.0224007	0.0441313	1.97008	451.232	0.022608	0.0217511	3.9e-05	3.9e-05	7.69e-05
boot_672	0.000788406	0.0199994	0.109202	5.46027	380.467	0.0390262	0.0194799	2.93e-05	2.93e-05	0.000160116		boot_672	0.000498812	0.0176206	0.0588232	3.33833	649.646	0.0278546	0.0172161	1.98e-05	1.98e-05	6.62e-05
boot_673	0.000750973	0.018422	0.0809638	4.39494	395.154	0.0398519	0.0179804	3.58e-05	3.59e-05	0.000157564		boot_673	0.000501027	0.0230773	0.0432107	1.87243	510.794	0.0209138	0.0223884	3.35e-05	3.35e-05	6.27e-05
boot_674	0.000872144	0.0209134	0.0425514	2.03465	408.912	0.0390634	0.0197286	6.12e-05	6.12e-05	0.000145814		boot_674	0.000509809	0.0210016	0.0516964	2.46155	511.628	0.0235798	0.0204295	2.88e-05	2.88e-05	7.08e-05
boot_675	0.000727883	0.0242311	0.0534709	2.20671	328.204	0.0284954	0.0234727	6.07e-05	6.08e-05	0.000134064		boot_675	0.000598592	0.0289023	0.0489756	1.69452	438.764	0.0200551	0.0278298	4.13e-05	4.13e-05	7e-05
boot_676	0.000689242	0.0206427	0.0067872	0.328795	450.902	0.0228169	0.0200897	0.000236247	0.000236321	7.77e-05		boot_676	0.000557388	0.0199666	0.0392643	1.9665	492.023	0.0265434	0.0194489	4.23e-05	4.23e-05	8.31e-05
boot_677	0.000862024	0.0217091	0.15708	7.23568	461.326	0.0400052	0.0210984	1.87e-05	1.87e-05	0.000135501		boot_677	0.000497932	0.0207338	0.0413857	1.99605	375.634	0.0224531	0.020176	4.6e-05	4.6e-05	9.17e-05
boot_678	0.00070221	0.0259065	0.0437938	1.69046	373.991	0.0256149	0.0250415	6.24e-05	6.24e-05	0.000105446		boot_678	0.000494442	0.0200639	0.042837	2.13503	390.204	0.0231679	0.0195411	4.27e-05	4.27e-05	9.12e-05
boot_679	0.000828964	0.0256537	0.156768	6.11092	405.803	0.0326234	0.0248053	2.04e-05	2.04e-05	0.000124658		boot_679	0.000525534	0.0202934	0.0182675	0.900172	566.098	0.0231489	0.0197588	6.98e-05	6.98e-05	6.28e-05
boot_680	0.000807191	0.0224147	0.0950264	4.23947	383.289	0.0355789	0.0217643	3.41e-05	3.41e-05	0.000144381		boot_680	0.000617188	0.0196619	0.0515558	2.62212	539.212	0.0305228	0.0191596	3.34e-05	3.34e-05	8.76e-05
boot_681	0.000754932	0.0186975	0.0775575	4.14802	344.619	0.0391318	0.0182427	4.27e-05	4.27e-05	0.000177273		boot_681	0.000460346	0.0276547	0.00345305	0.124863	449.171	0.00861806	0.0266712	0.000232495	0.000232568	2.9e-05
boot_682	0.000750089	0.0175543	0.0591142	3.3675	492.975	0.0415415	0.0171528	3.92e-05	3.92e-05	0.000131886		boot_682	0.000570129	0.0209241	0.0388622	1.85729	424.982	0.0256162	0.0203562	5e-05	5e-05	9.28e-05
boot_683	0.000678067	0.0179772	0.0774609	4.30885	322.977	0.0363883	0.0175563	4.07e-05	4.07e-05	0.000175389		boot_683	0.00061303	0.0191769	0.0320755	1.67261	481.707	0.0298158	0.0186988	5.72e-05	5.72e-05	9.57e-05
boot_684	0.000761133	0.0199476	0.246536	12.3592	435.235	0.0386173	0.0194308	1.12e-05	1.12e-05	0.000138439		boot_684	0.000559865	0.0137666	0.00919969	0.668261	942.342	0.0352107	0.0135185	8.69e-05	8.69e-05	5.81e-05
boot_685	0.000840305	0.0181709	0.0577352	3.17734	443.564	0.0446843	0.0177411	4.98e-05	4.98e-05	0.000158187		boot_685	0.000537674	0.0233795	0.045047	1.92678	595.43	0.0224216	0.0226727	3e-05	3e-05	5.78e-05
boot_686	0.000629777	0.0174141	0.0413262	2.37315	371.15	0.0336384	0.0170189	5.93e-05	5.93e-05	0.000140693		boot_686	0.00054632	0.0186938	0.0847211	4.53205	382.746	0.0285973	0.0182392	2.55e-05	2.55e-05	0.000115377
boot_687	0.000754583	0.0190929	0.0598416	3.13424	394.759	0.0380502	0.0186189	4.8e-05	4.8e-05	0.000150311		boot_687	0.000526557	0.0186464	0.0535266	2.87061	456.826	0.0272293	0.0181941	3.2e-05	3.2e-05	9.19e-05
boot_688	0.0007267	0.0213938	0.049461	2.31193	345.552	0.0320441	0.0208005	6.22e-05	6.22e-05	0.000143717		boot_688	0.000577999	0.0168678	0.021065	1.24883	649.511	0.0315053	0.0164968	6.02e-05	6.02e-05	7.51e-05
boot_689	0.000732104	0.0219126	0.0857746	3.9144	408.894	0.0329366	0.0212905	3.19e-05	3.19e-05	0.000124946		boot_689	0.000651645	0.0215474	0.0466499	2.16499	506.45	0.0292038	0.0209456	4.12e-05	4.12e-05	8.91e-05
boot_690	0.000650025	0.0229411	0.00653133	0.284699	365.801	0.0177295	0.0222602	0.000259971	0.000260061	7.4e-05		boot_690	0.000524801	0.0179553	0.0277846	1.54743	671.322	0.0276511	0.0175355	4.11e-05	4.11e-05	6.35e-05
boot_691	0.000879459	0.0208571	0.0570313	2.73438	460.851	0.0357258	0.0183131	3.44e-05	3.44e-05	0.000144232		boot_691	0.000580745	0.0182461	0.0550954	3.01957	554.165	0.0310407	0.0178128	2.87e-05	2.87e-05	8.67e-05
boot_692	0.000803533	0.0230779	0.0665292	2.88281	347.145	0.0336377	0.022389	5.22e-05	5.22e-05	0.000150417		boot_692	0.00045843	0.0175277	0.0523337	2.98577	493.699	0.0252648	0.0171274	2.64e-05	2.64e-05	7.88e-05
boot_693	0.000808943	0.0204691	0.0997373	4.87257	422.467	0.0391664	0.0199253	2.97e-05	2.97e-05	0.000144738		boot_693	0.000531558	0.0195208	0.0497709	2.54963	453.066	0.026154	0.0190256	3.49e-05	3.49e-05	8.89e-05
boot_694	0.000738554	0.0211299	0.0431447	2.04189	377.641	0.0328302	0.0205509	6.6e-05	6.6e-05	0.000134841		boot_694	0.000563036	0.0205752	0.042983	2.08907	392.199	0.0257605	0.0200258	4.84e-05	4.84e-05	0.000101135
boot_695	0.000706752	0.020498	0.0387296	1.88944	444.437	0.0325109	0.0199526	6e-05	6e-05	0.000113422		boot_695	0.000540192	0.0216522	0.096678	4.46503	419.528	0.0247279	0.0210447	2.03e-05	2.03e-05	9.07e-05
boot_696	0.000754467	0.0154653	0.161662	10.4532	441.833	0.0487456	0.0151529	1.66e-05	1.66e-05	0.000173973		boot_696	0.000595945	0.0216038	0.0335352	1.55228	590.243	0.0263272	0.020999	4.43e-05	4.43e-05	6.87e-05
boot_697	0.0006967	0.0239143	0.0652321	2.72775	322.882	0.0280042	0.0231753	4.91e-05	4.91e-05	0.000133855		boot_697	0.000517432	0.0225952	0.0420456	1.86082	540.525	0.0220882	0.0219344	3.37e-05	3.37e-05	6.27e-05
boot_698	0.000736716	0.0197005	0.205364	10.4243	405.424	0.0376813	0.0191963	1.39e-05	1.39e-05	0.000144876		boot_698	0.000552181	0.0224525	0.0416396	1.85456	439.789	0.0233589	0.0217999	4.4e-05	4.4e-05	8.16e-05
boot_699	0.000759207	0.0247494	0.044216	1.78655	431.425	0.0293075	0.0239588	5.88e-05	5.88e-05	0.000104983		boot_699	0.000653503	0.0261266	0.0398481	1.52519	504.63	0.0240294	0.0252471	4.8e-05	4.8e-05	7.32e-05
boot_700	0.000833593	0.0252342	0.085552	3.39032	373.405	0.0325651	0.0244129	3.99e-05	3.99e-05	0.000135228		boot_700	0.000616388	0.022063	0.0507302	2.29933	555.36	0.0272652	0.0214325	3.29e-05	3.29e-05	7.57e-05
boot_701	0.000858481	0.0223044	0.0586291	2.62859	464.546	0.0352227	0.0208039	7.42e-05	7.42e-05	0.000135564		boot_701	0.00063188	0.0232371	0.0317687	1.36716	420.963	0.0251294	0.0225388	6.72e-05	6.72e-05	9.19e-05
boot_702	0.000730164	0.0172061	0.190431	11.0677	469.796	0.042678	0.0168202	1.29e-05	1.29e-05	0.000142343		boot_702	0.000493107	0.0153887	0.034667	2.25276	692.614	0.0307411	0.0150793	3.05e-05	3.05e-05	6.87e-05
boot_703	0.000705642	0.0186784	0.0775145	4.14994	370.651	0.0367527	0.0182246	3.72e-05	3.72e-05	0.000154418		boot_703	0.000489223	0.0174077	0.0353101	2.02841	721.955	0.0271231	0.0170128	2.86e-05	2.86e-05	5.79e-05
boot_704	0.000831098	0.022692	0.0604111	2.66222	327.534	0.0349997	0.0220256	6.24e-05	6.24e-05	0.000166114		boot_704	0.000524701	0.0240234	0.0364061	1.51545	350.461	0.0201019	0.0232777	5.79e-05	5.79e-05	8.78e-05
boot_705	0.000783722	0.0186886	0.0833147	4.45805	412.661	0.0411412	0.0182342	3.5e-05	3.5e-05	0.00015597		boot_705	0.000491406	0.0251556	0.0407043	1.6181	414.433	0.0184906	0.0243392	4.21e-05	4.21e-05	6.82e-05
boot_706	0.000688225	0.0231166	0.0716803	3.10081	308.792	0.0286856	0.0224254	4.63e-05	4.63e-05	0.000143468		boot_706	0.000594875	0.0248771	0.0357308	1.4363	443.201	0.0225035	0.0240784	5.42e-05	5.43e-05	7.79e-05
boot_707	0.000741043	0.0201013	0.106927	5.31942	369.772	0.0364342	0.0195766	2.88e-05	2.88e-05	0.000153392		boot_707	0.000495854	0.021604	0.0408675	1.89166	435.854	0.0217304	0.0209992	4.04e-05	4.04e-05	7.65e-05
boot_708	0.00073338	0.0222593	0.0129522	0.58188	339.266	0.025102	0.0216177	0.000195644	0.000195695	0.000113871		boot_708	0.000529271	0.0184106	0.0391784	2.12803	408.02	0.0268705	0.0179695	4.77e-05	4.77e-05	0.000101518
boot_709	0.000753358	0.0170663	0.0314814	1.84465	469.945	0.0409057	0.0166866	7.38e-05	7.38e-05	0.000136147		boot_709	0.000576366	0.0185751	0.04661	2.50927	521.005	0.0299045	0.0181262	3.54e-05	3.54e-05	8.88e-05
boot_710	0.000732655	0.0260888	0.0038179	0.146342	363.861	0.0137248	0.0252118	0.000392007	0.000392212	5.74e-05		boot_710	0.00059542	0.0166417	0.0500523	3.00764	837.908	0.0352828	0.0162805	2.18e-05	2.18e-05	6.55e-05
boot_711	0.000900309	0.0225338	0.0475818	2.11158	502.855	0.0386579	0.0218765	5.68e-05	5.68e-05	0.000119961		boot_711	0.000598364	0.0235165	0.071035	3.02064	435.063	0.0249912	0.0228016	2.93e-05	2.93e-05	8.84e-05
boot_712	0.000727236	0.0161701	0.0157853	0.976203	435.46	0.0375688	0.0158289	0.00013774	0.000137765	0.000134487		boot_712	0.00062921	0.0232821	0.0245734	1.05546	537.83	0.0249453	0.0225811	6.76e-05	6.76e-05	7.14e-05
boot_713	0.000799083	0.0190061	0.0868121	4.56759	394.257	0.0412551	0.0185363	3.58e-05	3.58e-05	0.000163722		boot_713	0.000518481	0.0162928	0.0258751	1.58813	676.272	0.0298957	0.0159464	4.3e-05	4.3e-05	6.84e-05
boot_714	0.000793629	0.0199643	0.0084685	0.424182	487.03	0.0297157	0.0194466	0.000222366	0.000222432	9.44e-05		boot_714	0.00050601	0.0235719	0.04882	2.07111	411.209	0.0205571	0.0228536	3.7e-05	3.7e-05	7.66e-05
boot_715	0.000791913	0.0184476	0.223358	12.1077	473.275	0.0433534	0.0180047	1.19e-05	1.19e-05	0.000143633		boot_715	0.000564098	0.017402	0.0656401	3.77199	547.329	0.0318089	0.0170074	2.39e-05	2.39e-05	9e-05
boot_716	0.000718653	0.0230937	0.0422211	1.82825	412.27	0.0294603	0.0224038	6.04e-05	6.04e-05	0.000110451		boot_716	0.000530031	0.0159606	0.0491309	3.07827	812.148	0.0326615	0.015628	2.03e-05	2.03e-05	6.24e-05
boot_717	0.000828024	0.0176718	0.0458353	2.5937	389.04	0.0360962	0.0185901	6.17e-05	6.17e-05	0.000132127		boot_717	0.000636661	0.023976	0.0443608	1.85022	542.757	0.0257477	0.0232332	3.95e-05	3.95e-05	7.3e-05
boot_718	0.000599834	0.0166213	0.0553649	3.33097	388.225	0.034432	0.0162609	4.14e-05	4.14e-05	0.000137788		boot_718	0.000455955	0.0171269	0.0489954	2.86072	544.757	0.0257499	0.0167446	2.54e-05	2.54e-05	7.28e-05
boot_719	0.000709402	0.0152946	0.0493263	3.22508	409.937	0.043998	0.0149889	5.22e-05	5.22e-05	0.000168414		boot_719	0.00048028	0.0103368	0.0133122	1.28785	1142.97	0.0428237	0.0101962	4.56e-05	4.56e-05	5.87e-05
boot_720	0.000759647	0.0239583	0.23135	9.65633	354.122	0.0321131	0.0232167	1.46e-05	1.46e-05	0.000140541		boot_720	0.000625023	0.0269001	0.0158028	0.587462	527.095	0.0202845	0.0259687	0.000100297	0.00010031	5.89e-05
boot_721	0.0006453	0.0166726	0.0506537	3.03813	347.088	0.0363907	0.0163101	5.37e-05	5.37e-05	0.00016322		boot_721	0.000507874	0.0196529	0.0542363	2.75971	336.589	0.0244571	0.0191511	4.05e-05	4.05e-05	0.000111731
boot_722	0.000743043	0.0206793	0.0383827	1.85609	311.091	0.0327012	0.0201244	8.78e-05	8.78e-05	0.000163026		boot_722	0.000499881	0.0214017	0.0465745	2.1762	370.742	0.0220531	0.0208079	4.19e-05	4.19e-05	9.12e-05
boot_723	0.000655406	0.0202244	0.0234857	1.16126	315.561	0.0275534	0.0196934	0.000115982	0.000116	0.000134705		boot_723	0.000612392	0.0271336	0.0524747	1.93394	484.398	0.0220384	0.0261862	3.61e-05	3.61e-05	6.98e-05
boot_724	0.000668505	0.0183	0.0462765	2.52876	425.088	0.0347103	0.0178642	5.02e-05	5.02e-05	0.000126894		boot_724	0.000604936	0.0192577	0.0553706	2.87525	444.082	0.0303221	0.0187756	3.67e-05	3.67e-05	0.000105628
boot_725	0.000742363	0.0166427	0.0372115	2.23591	358.626	0.0408969	0.0162814	7.98e-05	7.98e-05	0.00017837		boot_725	0.000546951	0.0225124	0.040243	1.7876	444.488	0.0230352	0.0218563	4.45e-05	4.45e-05	7.96e-05
boot_726	0.000740223	0.0195642	0.0414537	2.11886	493.755	0.0361074	0.0190668	5.37e-05	5.37e-05	0.00011381		boot_726	0.000507747	0.0153579	0.048762	3.17504	456.628	0.0315677	0.0150498	3.37e-05	3.37e-05	0.000107083
boot_727	0.000714958	0.0237247	0.0384045	1.61876	324.535	0.0276553	0.0229972	8.12e-05	8.12e-05	0.000131472		boot_727	0.000526493	0.0166015	0.0262515	1.58128	537.29	0.0292375	0.0162419	5.32e-05	5.32e-05	8.41e-05
boot_728	0.000686478	0.0152165	0.0744586	4.89328	369.524	0.043604	0.0149139	3.78e-05	3.78e-05	0.00018508		boot_728	0.00057853	0.0284742	0.0492917	1.7311	482.022	0.0197921	0.0274327	3.63e-05	3.63e-05	6.28e-05
boot_729	0.000773169	0.0278703	0.0457391	1.64114	288.43	0.0257374	0.0268718	8.37e-05	8.37e-05	0.000137401		boot_729	0.000582983	0.0174293	0.0553513	3.17576	776.66	0.0330459	0.0170335	2.08e-05	2.08e-05	6.6e-05
boot_730	0.000715828	0.0182996	0.0766774	4.19011	386.215	0.0380949	0.0178637	3.67e-05	3.67e-05	0.000153822		boot_730	0.000575776	0.0200809	0.0333005	1.65832	683.997	0.0275759	0.0195572	3.75e-05	3.75e-05	6.22e-05
boot_731	0.000762389	0.0177173	0.0963154	5.43625	372.779	0.042241	0.0173084	3.26e-05	3.26e-05	0.000177475		boot_731	0.000507106	0.0225225	0.0476039	2.11361	820.619	0.0223093	0.0218659	1.97e-05	1.97e-05	4.17e-05
boot_732	0.00075769	0.0206405	0.0625644	3.03114	423.068	0.0356436	0.0200877	4.32e-05	4.32e-05	0.000131054		boot_732	0.000595469	0.0200363	0.033293	1.66163	552.514	0.0281562	0.0195149	4.73e-05	4.73e-05	7.87e-05
boot_733	0.000649893	0.0231996	0.0719872	3.10295	348.797	0.0272041	0.0225035	3.88e-05	3.88e-05	0.000120269		boot_733	0.000518982	0.0182529	0.0513498	2.81324	608.968	0.0277608	0.0178192	2.5e-05	2.5e-05	7.03e-05
boot_734	0.000866518	0.0211693	0.107699	5.08753	466.368	0.0408343	0.0205882	2.69e-05	2.69e-05	0.000136933		boot_734	0.000570794	0.0197294	0.0182977	0.927433	750.595	0.0266994	0.0192237	5.91e-05	5.91e-05	5.48e-05
boot_735	0.000825056	0.0194967	0.0161896	0.830378	424.365	0.0354719	0.0190027	0.000156547	0.00015658	0.000130021		boot_735	0.000540272	0.0190894	0.0456519	2.39148	643.46	0.0275784	0.0186156	2.76e-05	2.76e-05	6.61e-05
boot_736	0.000871125	0.020228	0.0931708	4.60603	493.475	0.0427931	0.0196968	2.95e-05	2.95e-05	0.000135897		boot_736	0.000534191	0.0167308	0.0919388	5.49517	771.316	0.0319499	0.0163657	1.17e-05	1.17e-05	6.42e-05
boot_737	0.000865868	0.0238883	0.0601835	2.51937	398.843	0.0351354	0.023151	5.44e-05	5.44e-05	0.000136962		boot_737	0.000536394	0.0151652	0.0494443	3.26038	371.273	0.0333085	0.0148646	4.27e-05	4.27e-05	0.000139217
boot_738	0.000747849	0.0189322	0.109402	5.77862	450.955	0.0392744	0.018466	2.35e-05	2.35e-05	0.000135982		boot_738	0.000534317	0.021517	0.0223655	1.03943	512.231	0.0225126	0.0209169	6.49e-05	6.49e-05	6.74e-05
boot_739	0.000690965	0.0227568	0.180358	7.92547	369.845	0.0305758	0.0220866	1.61e-05	1.61e-05	0.000127922		boot_739	0.000638011	0.0197528	0.0390822	1.97856	484.542	0.030658	0.019246	4.95e-05	4.95e-05	9.79e-05
boot_740	0.000876028	0.023014	0.107199	4.65798	537.536	0.0382078	0.0223289	2.38e-05	2.38e-05	0.000110858		boot_740	0.000629708	0.0194494	0.0163407	0.840165	469.546	0.0276673	0.0189577	0.000108193	0.000108209	9.09e-05
boot_741	0.00068541	0.0147077	0.103087	7.00901	392.468	0.0457851	0.0144249	2.62e-05	2.62e-05	0.000183392		boot_741	0.000712036	0.0228561	0.0391149	1.71136	538.197	0.0299066	0.0221801	5.02e-05	5.02e-05	8.59e-05
boot_742	0.000637214	0.0180966	0.0541976	2.9949	313.66	0.0330728	0.0176702	5.46e-05	5.46e-05	0.000163584		boot_742	0.000586852	0.021413	0.0411588	1.92214	573.552	0.0264595	0.0208186	3.7e-05	3.7e-05	7.11e-05
boot_743	0.000854576	0.0209667	0.0105255	0.502014	715.488	0.0347776	0.0203965	0.000150469	0.000150499	7.56e-05		boot_743	0.000586812	0.0266116	0.0209396	0.786859	451.016	0.0196085	0.0256998	8.45e-05	8.45e-05	6.65e-05
boot_744	0.000746123	0.0200938	0.0463792	2.30814	395.684	0.0351747	0.0195695	5.99e-05	5.99e-05	0.000138216		boot_744	0.00051527	0.0196675	0.0341792	1.73785	576.806	0.0249389	0.0191649	3.83e-05	3.83e-05	6.65e-05
boot_745	0.00068278	0.024263	0.224513	9.25332	386.865	0.0285423	0.0235027	1.23e-05	1.23e-05	0.000113921		boot_745	0.000549785	0.0178409	0.0461105	2.58453	482.384	0.0295115	0.0174264	3.66e-05	3.66e-05	9.46e-05
boot_746	0.000732738	0.0208877	0.00590755	0.282825	405.086	0.0219288	0.0203217	0.000293543	0.000293658	8.31e-05		boot_746	0.00053486	0.0182334	0.0347837	1.90769	732.538	0.0283384	0.0178007	3.13e-05	3.13e-05	5.97e-05
boot_747	0.000719772	0.022431	0.113429	5.05679	379.936	0.0319043	0.0217796	2.57e-05	2.57e-05	0.000130115		boot_747	0.000532502	0.0213576	0.0485717	2.27422	554.196	0.0242528	0.0207662	2.96e-05	2.96e-05	6.73e-05
boot_748	0.000847758	0.0186651	0.0540123	2.89375	357.249	0.0365701	0.0181285	6.69e-05	6.69e-05	0.000125274		boot_748	0.000509525	0.018378	0.018872	1.02688	652.828	0.025254	0.0179384	5.8e-05	5.8e-05	5.95e-05
boot_749	0.00074701	0.0169943	0.0166143	0.97764	493.816	0.0378717	0.0166177	0.000122301	0.000122321	0.000119586		boot_749	0.000647105	0.0212554	0.0344977	1.62301	528.695	0.0288657	0.0206697	5.2e-05	5.2e-05	8.43e-05
boot_750	0.000804277	0.0201798	0.0153159	0.758968	389.969	0.0325366	0.0196511	0.000170442	0.00017048	0.000129389		boot_750	0.000494159	0.0132758	0.0464647	3.49995	473.098	0.0354215	0.0130449	3.33e-05	3.33e-05	0.000116436
boot_751	0.000835937	0.0214092	0.112191	5.24031	328.687	0.0385475	0.020815	3.49e-05	3.49e-05	0.000182977		boot_751	0.000652871	0.0213412	0.0283143	1.32674	698.894	0.0291872	0.0207508	4.86e-05	4.86e-05	6.45e-05
boot_752	0.000860338	0.0227854	0.0562556	2.46893	560.254	0.0370867	0.0221136	4.18e-05	4.18e-05	0.000103124		boot_752	0.000607643	0.0237073	0.0494464	2.08571	476.635	0.0248121	0.0229809	3.84e-05	3.84e-05	8.01e-05
boot_753	0.000766619	0.01655	0.0163142	0.985755	428.412	0.0388269	0.0161926	0.00014348	0.000143508	0.000141463		boot_753	0.000520851	0.0219775	0.0421478	1.91777	405.753	0.0223738	0.0213518	4.41e-05	4.41e-05	8.46e-05
boot_754	0.000849415	0.015844	0.0405	2.55618	507.714	0.0509487	0.0155162	6.2e-05	6.21e-05	0.000158618		boot_754	0.0005848	0.0168771	0.0674547	3.99682	605.147	0.0341473	0.0165057	2.19e-05	2.19e-05	8.76e-05
boot_755	0.000825435	0.024436	0.075846	3.10387	336.884	0.0328866	0.0236649	4.88e-05	4.88e-05	0.000151419		boot_755	0.000571587	0.022241	0.0333702	1.50039	341.089	0.0233002	0.0216004	6.99e-05	6.99e-05	0.000104921
boot_756	0.000759502	0.0181088	0.00781157	0.431369	509.585	0.0309929	0.0176819	0.000218254	0.000218317	9.42e-05		boot_756	0.000472175	0.0220965	0.0444813	2.01305	370.651	0.0201144	0.0214641	4.13e-05	4.13e-05	8.31e-05
boot_757	0.000775444	0.0248102	0.0165528	0.667179	458.219	0.0268113	0.0240157	0.000135175	0.000135199	9.02e-05		boot_757	0.000549738	0.0192809	0.0510924	2.64989	788.354	0.028169	0.0187977	2.08e-05	2.08e-05	5.52e-05
boot_758	0.000728724	0.0209865	0.0727984	3.46881	365.535	0.0337399	0.0204153	4.13e-05	4.13e-05	0.000143297		boot_758	0.000537591	0.0227629	0.0492662	2.16432	450.144	0.0227484	0.0220924	3.58e-05	3.58e-05	7.76e-05
boot_759	0.000804712	0.0198193	0.0438227	2.21111	380.431	0.0391023	0.0181482	7.25e-05	7.25e-05	0.000148398		boot_759	0.00048125	0.0202228	0.0564571	2.79175	494.695	0.0280922	0.0203989	4.2e-05	4.2e-05	8.79e-05
boot_760	0.00077124	0.0185667	0.0665238	3.58297	424.532	0.04037	0.0181181	4.15e-05	4.15e-05	0.000148648		boot_760	0.000592985	0.0217862	0.0436943	2.0056	563.451	0.0263566	0.0211712	3.59e-05	3.59e-05	7.21e-05
boot_761	0.000671068	0.0205192	0.0516696	2.51811	304.492	0.0306017	0.0199728	6.18e-05	6.18e-05	0.000155523		boot_761	0.000572065	0.0242606	0.0106025	0.437026	449.008	0.0183681	0.0235004	0.000143036	0.000143063	6.25e-05
boot_762	0.000739038	0.0276015	0.0562693	2.03864	227.527	0.0247538	0.0266217	8.21e-05	8.21e-05	0.000167352		boot_762	0.00055454	0.0198365	0.0496343	2.50216	453.188	0.0268566	0.0193254	3.65e-05	3.65e-05	9.13e-05
boot_763	0.000809161	0.0197042	0.0619127	3.14211	478.368	0.0400621	0.0191997	4.16e-05	4.17e-05	0.000130871		boot_763	0.00059938	0.017348	0.0383618	2.21131	628.257	0.0332333	0.0169558	3.71e-05	3.71e-05	8.21e-05
boot_764	0.000850907	0.0188787	0.0874343	4.63136	514.815	0.0446804	0.0184152	2.94e-05	2.94e-05	0.000136278		boot_764	0.000442683	0.0171489	0.0315204	1.83804	517.073	0.0241325	0.0167656	3.9e-05	3.9e-05	7.17e-05
boot_765	0.000676344	0.0154919	0.0254788	1.64466	474.061	0.039547	0.0151784	7.92e-05	7.92e-05	0.000130299		boot_765	0.000539969	0.0197734	0.0416192	2.1048	392.771	0.0256153	0.0192655	4.77e-05	4.77e-05	0.000100404
boot_766	0.000876074	0.0221705	0.0585245	2.63975	421.286	0.0376631	0.0194799	6.98e-05	6.98e-05	0.000154214		boot_766	0.000533902	0.0160292	0.0301744	1.88246	502.676	0.0308989	0.0156938	5.05e-05	5.05e-05	9.51e-05
boot_767	0.000744593	0.0238513	0.00554611	0.232529	418.089	0.0193173	0.0231162	0.000303922	0.000304046	7.07e-05		boot_767	0.000532703	0.0193311	0.0203715	1.05382	571.55	0.0249676	0.0188453	6.38e-05	6.38e-05	6.72e-05
boot_768	0.000744541	0.0216222	0.0591038	2.73347	318.255	0.0327406	0.0210164	5.84e-05	5.84e-05	0.000159549		boot_768	0.000512967	0.0170599	0.0348614	2.04347	848.149	0.0292357	0.0166805	2.61e-05	2.61e-05	5.33e-05
boot_769	0.000731145	0.0196393	0.0509318	2.59337	341.567	0.0350981	0.0191381	6.16e-05	6.16e-05	0.000159754		boot_769	0.000484253	0.0169274	0.0358617	2.11856	465.963	0.0267938	0.0165538	4.18e-05	4.18e-05	8.86e-05
boot_770	0.000808488	0.0218788	0.0910595	4.162	353.146	0.036289	0.0212586	3.84e-05	3.84e-05	0.000159951		boot_770	0.000479704	0.0164418	0.0283395	1.72363	561.441	0.0271954	0.0160891	4.33e-05	4.33e-05	7.47e-05
boot_771	0.000677633	0.0197324	0.0821413	4.16277	372.541	0.0335565	0.0192265	3.36e-05	3.36e-05	0.00013981		boot_771	0.000591785	0.0201853	0.0550426	2.72687	421.99	0.0282343	0.0196563	3.79e-05	3.79e-05	0.000103282
boot_772	0.000777001	0.018306	0.104006	5.68153	489.735	0.0422079	0.0178698	2.38e-05	2.38e-05	0.000134979		boot_772	0.000565471	0.025733	0.0548624	2.13198	358.486	0.0210666	0.0248794	4.22e-05	4.22e-05	9.01e-05
boot_773	0.000642969	0.0162729	0.0286326	1.75953	381.794	0.0354054	0.0159273	8.2e-05	8.2e-05	0.000144223		boot_773	0.00064184	0.0160757	0.0194807	1.21181	943.237	0.037643	0.0157384	5.13e-05	5.13e-05	6.22e-05
boot_774	0.000695635	0.0209968	0.0498224	2.37286	344.317	0.0312491	0.020425	5.92e-05	5.92e-05	0.000140538		boot_774	0.000500872	0.018641	0.0355619	1.90772	628.795	0.0257658	0.018189	3.31e-05	3.31e-05	6.31e-05
boot_775	0.000879721	0.018505	0.0423425	2.28817	484.459	0.0370418	0.0185433	5.57e-05	5.57e-05	0.000148909		boot_775	0.000444092	0.0161237	0.0483208	2.99687	453.718	0.026297	0.0157844	2.98e-05	2.98e-05	8.93e-05
boot_776	0.000730573	0.0270266	0.0447717	1.65658	335.933	0.025383	0.0260865	7.02e-05	7.02e-05	0.000116302		boot_776	0.000469953	0.0226946	0.044839	1.97576	495.483	0.0199468	0.0220281	3.12e-05	3.12e-05	6.16e-05
boot_777	0.000786287	0.018399	0.123493	6.71196	411.118	0.0424973	0.0179584	2.41e-05	2.41e-05	0.000161942		boot_777	0.000531074	0.0216973	0.0589115	2.71516	473.176	0.0238634	0.0210873	2.85e-05	2.85e-05	7.75e-05
boot_778	0.000789616	0.0194489	0.0492955	2.53462	458.416	0.0389967	0.0189573	5.24e-05	5.24e-05	0.00013279		boot_778	0.000504105	0.0164371	0.0586358	3.56728	574.913	0.0299777	0.0160846	2.26e-05	2.26e-05	8.06e-05
boot_779	0.000709886	0.0204725	0.0497068	2.42798	318.875	0.0324654	0.0199285	6.5e-05	6.5e-05	0.000157856		boot_779	0.000567001	0.0162681	0.0382822	2.35321	488.186	0.0329108	0.0159227	4.44e-05	4.44e-05	0.000104569
boot_780	0.000754433	0.021447	0.0369599	1.72331	499.421	0.0333914	0.0208508	6.02e-05	6.02e-05	0.000103763		boot_780	0.000515188	0.026625	0.0365816	1.37396	514.001	0.0185078	0.0257123	4.01e-05	4.01e-05	5.5e-05
boot_781	0.00090575	0.0204048	0.269908	13.2277	471.813	0.0450516	0.0198644	1.13e-05	1.13e-05	0.000149989		boot_781	0.000547155	0.02354	0.0522841	2.22107	417.28	0.0223858	0.0228237	3.71e-05	3.71e-05	8.23e-05
boot_782	0.000655083	0.0156279	0.170662	10.9203	730.419	0.0422716	0.0153089	8.3e-06	8.3e-06	9.06e-05		boot_782	0.000553239	0.0261203	0.0485197	1.85755	517.965	0.020643	0.0252412	3.29e-05	3.29e-05	6.1e-05
boot_783	0.000767624	0.0199667	0.0344024	1.72299	341.393	0.0348937	0.0194489	9.22e-05	9.22e-05	0.000158877		boot_783	0.000576219	0.0277817	0.0466502	1.67917	462.1	0.0200616	0.0267894	3.96e-05	3.96e-05	6.65e-05
boot_784	0.000757592	0.0223696	0.0536086	2.39649	539.49	0.0331088	0.0217217	3.97e-05	3.97e-05	9.52e-05		boot_784	0.000497035	0.0138356	0.0499744	3.61202	638.299	0.034915	0.013585	2.35e-05	2.35e-05	8.5e-05
boot_785	0.00078434	0.0218808	0.0652266	2.981	418.909	0.034919	0.0212605	4.35e-05	4.35e-05	0.000129567		boot_785	0.000526079	0.0223387	0.029559	1.32322	520.509	0.0220389	0.0216926	4.91e-05	4.91e-05	6.49e-05
boot_786	0.00080007	0.0172712	0.00473353	0.27407	464.204	0.0279036	0.0168825	0.000338432	0.000338585	9.28e-05		boot_786	0.000537806	0.0207678	0.0358898	1.72814	390.043	0.0239733	0.0202082	5.47e-05	5.47e-05	9.45e-05
boot_787	0.000733581	0.0189713	0.0329799	1.73841	368.171	0.035189	0.0185032	8.55e-05	8.55e-05	0.000148613		boot_787	0.000590363	0.0256316	0.0311652	1.21589	376.239	0.0210366	0.0247846	7.05e-05	7.05e-05	8.57e-05
boot_788	0.000621088	0.0192636	0.0925508	4.80443	312.115	0.0313974	0.0187812	3.24e-05	3.24e-05	0.000155791		boot_788	0.00054945	0.0208228	0.0328901	1.57952	465.795	0.02464	0.0202603	5.15e-05	5.15e-05	8.14e-05
boot_789	0.000665058	0.0155398	0.0766915	4.93516	464.065	0.041882	0.0152244	2.86e-05	2.86e-05	0.000141298		boot_789	0.000537522	0.0196084	0.0355263	1.81179	426.975	0.0255382	0.0191088	5.08e-05	5.08e-05	9.21e-05
boot_790	0.000791406	0.0204452	0.00950222	0.464765	397.897	0.0282505	0.0199027	0.000235808	0.000235882	0.00010963		boot_790	0.000428593	0.0182694	0.0401254	2.19631	503.144	0.0223314	0.017835	3.1e-05	3.1e-05	6.81e-05
boot_791	0.000698987	0.0138595	0.0168446	1.21538	534.177	0.0439105	0.013608	0.000106112	0.000106127	0.000128984		boot_791	0.000468704	0.016216	0.0582528	3.5923	548.515	0.0281774	0.0158728	2.21e-05	2.21e-05	7.93e-05
boot_792	0.000652987	0.0212363	0.0203106	0.956409	464.814	0.0271786	0.0206516	9.43e-05	9.43e-05	9.02e-05		boot_792	0.000648885	0.023366	0.0257863	1.10358	404.909	0.024941	0.02266	8.59e-05	8.59e-05	9.48e-05
boot_793	0.000665236	0.0180596	0.0409857	2.26947	458.302	0.0348709	0.0176349	5.21e-05	5.21e-05	0.000118263		boot_793	0.000558716	0.0266719	0.0358506	1.34414	367.628	0.0194056	0.0257559	6.01e-05	6.01e-05	8.08e-05
boot_794	0.00065841	0.0170712	0.0751431	4.40176	232.215	0.0362585	0.0166912	5.52e-05	5.52e-05	0.000243043		boot_794	0.000550397	0.0195236	0.0302759	1.55073	482.826	0.0261699	0.0190283	5.38e-05	5.38e-05	8.35e-05
boot_795	0.000776452	0.0193066	0.0619942	3.21104	559.339	0.0394996	0.0188221	3.43e-05	3.43e-05	0.000110289		boot_795	0.000576945	0.0192644	0.0506908	2.63132	522.969	0.0290331	0.018782	3.26e-05	3.26e-05	8.58e-05
boot_796	0.000791262	0.018092	0.0804242	4.44528	445.695	0.0429497	0.0176659	3.4e-05	3.4e-05	0.000151042		boot_796	0.000562879	0.0194244	0.0514171	2.64703	443.974	0.0278509	0.018934	3.66e-05	3.66e-05	9.68e-05
boot_797	0.000838494	0.0256471	0.0585848	2.28426	345.545	0.0314049	0.0247991	6.16e-05	6.16e-05	0.000140759		boot_797	0.000586765	0.0276785	0.0415758	1.5021	437.298	0.0202494	0.0266934	4.72e-05	4.72e-05	7.09e-05
boot_798	0.000822462	0.0215305	0.0528446	2.45441	376.8	0.0368995	0.0187045	4.51e-05	4.51e-05	0.000143916		boot_798	0.000576375	0.0175286	0.0257492	1.46898	550.988	0.030365	0.0171283	5.8e-05	5.8e-05	8.53e-05
boot_799	0.000832505	0.0185355	0.072578	3.91562	428.159	0.0438548	0.0180885	4.1e-05	4.1e-05	0.000160695		boot_799	0.000611926	0.0221999	0.0328087	1.47787	581.7	0.0262555	0.0215617	4.7e-05	4.7e-05	6.95e-05
boot_800	0.000676604	0.0190568	0.117764	6.17959	465.964	0.035414	0.0185846	1.91e-05	1.91e-05	0.000118191		boot_800	0.000493989	0.0219834	0.0376869	1.71434	370.983	0.0208295	0.0213574	5.02e-05	5.02e-05	8.6e-05
boot_801	0.000763748	0.0207921	0.067154	3.22978	349.303	0.035423	0.0202312	4.88e-05	4.88e-05	0.000157712		boot_801	0.000526038	0.0201787	0.0200652	0.994377	521.112	0.0233331	0.01965	6.92e-05	6.92e-05	6.88e-05
boot_802	0.000657138	0.016318	0.181772	11.1393	326.679	0.0401115	0.0159706	1.72e-05	1.72e-05	0.00019188		boot_802	0.000491562	0.0166745	0.0414785	2.48754	467.57	0.0279273	0.0163118	3.71e-05	3.71e-05	9.22e-05
boot_803	0.000855011	0.0199331	0.0472171	2.36877	351.079	0.0402912	0.0194171	7.57e-05	7.57e-05	0.000179391		boot_803	0.000635027	0.0209421	0.0452393	2.16021	533.477	0.0292979	0.0203732	3.93e-05	3.93e-05	8.49e-05
boot_804	0.000859216	0.0224716	0.0430278	1.91477	420.865	0.0362856	0.0218179	7.01e-05	7.01e-05	0.000134207		boot_804	0.000555077	0.0191058	0.027313	1.42957	514.042	0.0268512	0.0186312	5.63e-05	5.63e-05	8.05e-05
boot_805	0.00080878	0.0245048	0.0863172	3.52246	322.148	0.0322848	0.0237295	4.41e-05	4.41e-05	0.00015535		boot_805	0.000613049	0.0209127	0.0230052	1.10006	580.689	0.029214	0.0200218	4.41e-05	4.41e-05	7e-05
boot_806	0.000760305	0.0220403	0.0453153	2.05602	398.115	0.0387841	0.0184047	7.71e-05	7.71e-05	0.000130034		boot_806	0.000580565	0.0219761	0.0340387	1.5489	445.843	0.0246812	0.0213505	5.5e-05	5.5e-05	8.51e-05
boot_807	0.000868441	0.024299	0.0658068	2.70821	356.241	0.0346114	0.0235364	5.57e-05	5.57e-05	0.000150972		boot_807	0.000543332	0.0217395	0.0428824	1.97256	376.122	0.0234712	0.0211271	4.86e-05	4.86e-05	9.59e-05
boot_808	0.000785915	0.0208543	0.0148963	0.7143	456.968	0.0315812	0.0202901	0.000149861	0.000149891	0.000107068		boot_808	0.000527899	0.019037	0.0489175	2.5696	535.869	0.0268581	0.0185658	3.01e-05	3.01e-05	7.73e-05
boot_809	0.000680358	0.0191809	0.0302057	1.57478	377.92	0.0320576	0.0187026	8.35e-05	8.35e-05	0.000131468		boot_809	0.000548689	0.0189513	0.0422133	2.22747	514.219	0.0277203	0.0184842	3.73e-05	3.73e-05	8.32e-05
boot_810	0.00077237	0.0220999	0.0207845	0.940483	391.261	0.0302372	0.0214673	0.000127102	0.000127123	0.000119557		boot_810	0.000531367	0.0198537	0.0397922	2.00427	349.635	0.0247352	0.0193417	5.43e-05	5.43e-05	0.000108818
boot_811	0.000814154	0.0206204	0.0397594	1.92816	394.267	0.0369369	0.0200686	7.57e-05	7.57e-05	0.000145932		boot_811	0.000643185	0.0230196	0.0344228	1.49537	424.144	0.0260408	0.0223341	6.32e-05	6.32e-05	9.46e-05
boot_812	0.000692001	0.019343	0.0893854	4.62108	424.926	0.0352692	0.0188566	2.79e-05	2.79e-05	0.000129058		boot_812	0.000609882	0.0250887	0.0287452	1.14574	430.115	0.0223233	0.0242766	6.95e-05	6.95e-05	7.96e-05
boot_813	0.000668924	0.0229382	0.0185845	0.810197	422.352	0.0251088	0.0222575	0.0001129	0.000112917	9.15e-05		boot_813	0.000565227	0.0145176	0.0214382	1.47671	1202.2	0.0374649	0.0142419	3.29e-05	3.29e-05	4.86e-05
boot_814	0.000839917	0.0216618	0.227484	10.5016	381.955	0.0391977	0.0210537	1.53e-05	1.53e-05	0.000160219		boot_814	0.000529166	0.0179953	0.0571379	3.17516	433.391	0.0283527	0.0175736	3.18e-05	3.18e-05	0.000100999
boot_815	0.000679334	0.0215104	0.0764074	3.55211	358.462	0.0307548	0.0209107	3.74e-05	3.74e-05	0.000132785		boot_815	0.000494184	0.0208071	0.0273707	1.31545	451.788	0.0240414	0.0185492	4.29e-05	4.29e-05	8.06e-05
boot_816	0.000789482	0.0236969	0.0946657	3.99486	388.223	0.0329799	0.0229711	3.3e-05	3.3e-05	0.000131778		boot_816	0.000592739	0.0239688	0.0967629	4.03703	431.014	0.0246066	0.0232266	2.17e-05	2.17e-05	8.78e-05
boot_817	0.00084336	0.0199664	0.0274023	1.37242	422.342	0.038271	0.0194487	0.000102981	0.000102995	0.000141353		boot_817	0.000536116	0.0229197	0.043447	1.89562	450.663	0.022342	0.02224	4.01e-05	4.01e-05	7.61e-05
boot_818	0.000763071	0.0189581	0.0659866	3.48065	339.265	0.038615	0.0184907	5.1e-05	5.1e-05	0.000177599		boot_818	0.000595893	0.0216309	0.0414332	1.91546	520.122	0.0264487	0.0210245	4.09e-05	4.09e-05	7.84e-05
boot_819	0.00086696	0.0228156	0.0344309	1.5091	355.71	0.0347669	0.022142	0.00010065	0.000100663	0.000151911		boot_819	0.000628591	0.0193386	0.0525301	2.71633	533.826	0.0316082	0.0188525	3.38e-05	3.38e-05	9.17e-05
boot_820	0.000735188	0.0189997	0.0680133	3.5797	371.603	0.0373991	0.0185303	4.38e-05	4.38e-05	0.000156838		boot_820	0.00064249	0.0370654	0.00278273	0.0750761	458.397	0.00814247	0.0353199	0.000357812	0.000357983	2.69e-05
boot_821	0.000748078	0.0175215	0.0315476	1.80051	401.269	0.0389672	0.0171215	8.42e-05	8.42e-05	0.000151588		boot_821	0.000528844	0.0190302	0.0325215	1.70894	726.187	0.0267525	0.0185593	3.32e-05	3.32e-05	5.68e-05
boot_822	0.000764773	0.0207518	0.029276	1.41077	412.216	0.0335833	0.020193	8.96e-05	8.96e-05	0.000126467		boot_822	0.000540726	0.0188027	0.0307263	1.63415	428.839	0.0263984	0.0183428	5.8e-05	5.8e-05	9.48e-05
boot_823	0.000747279	0.0194374	0.0225813	1.16175	442.377	0.0341769	0.0189463	0.000103281	0.000103296	0.000120003		boot_823	0.000462752	0.0200603	0.0349137	1.74044	335.177	0.0209304	0.0195377	5.5e-05	5.5e-05	9.57e-05
boot_824	0.000779685	0.0160734	0.116725	7.262	536.691	0.0483645	0.0157362	1.96e-05	1.96e-05	0.000142048		boot_824	0.000511801	0.0276668	0.0316947	1.14559	323.629	0.0166556	0.0266825	6.85e-05	6.85e-05	7.85e-05
boot_825	0.000708618	0.0271833	0.0475548	1.74941	289.092	0.024269	0.0262325	7.38e-05	7.38e-05	0.000129068		boot_825	0.000481853	0.0142119	0.0152203	1.07095	530.936	0.0290524	0.0139476	7.89e-05	7.89e-05	8.45e-05
boot_826	0.000741034	0.0186058	0.0129923	0.698293	358.442	0.0306869	0.0181554	0.000189725	0.000189773	0.000132517		boot_826	0.000603897	0.0253929	0.0424233	1.67067	458.503	0.0227718	0.0245613	4.56e-05	4.56e-05	7.62e-05
boot_827	0.000780857	0.0228981	0.00488052	0.21314	371.193	0.0189624	0.0222198	0.000366466	0.000366645	7.81e-05		boot_827	0.000599362	0.026455	0.0487997	1.84463	339.242	0.0214435	0.0255537	5.25e-05	5.25e-05	9.69e-05
boot_828	0.00072532	0.0146634	0.130144	8.87542	456.509	0.0491661	0.0143822	1.91e-05	1.91e-05	0.000169908		boot_828	0.000541978	0.0175883	0.0383152	2.17845	501.837	0.0292056	0.0171853	4.13e-05	4.13e-05	8.99e-05
boot_829	0.000705083	0.0180395	0.0610114	3.38211	345.772	0.0373091	0.0176157	4.97e-05	4.97e-05	0.000168135		boot_829	0.000596726	0.0209238	0.038392	1.83484	671.239	0.0276597	0.0203559	3.46e-05	3.46e-05	6.36e-05
boot_830	0.000754396	0.0212896	0.0871919	4.09551	357.519	0.0347225	0.020702	3.69e-05	3.69e-05	0.000150929		boot_830	0.000546995	0.0154811	0.0562703	3.63476	781.967	0.0348498	0.0151681	1.91e-05	1.91e-05	6.93e-05
boot_831	0.000709103	0.0228407	0.00349012	0.152802	430.61	0.0157709	0.0221657	0.00036529	0.000365468	5.58e-05		boot_831	0.000478612	0.0222536	0.0466125	2.0946	368.297	0.0203174	0.0216123	4.03e-05	4.03e-05	8.45e-05
boot_832	0.000778352	0.0191359	0.047087	2.46066	386.646	0.0359488	0.0202663	3.98e-05	3.98e-05	0.000137109		boot_832	0.000535247	0.0182885	0.0333295	1.82243	454.369	0.0272188	0.0178532	5.07e-05	5.07e-05	9.24e-05
boot_833	0.000751672	0.0219547	0.0740048	3.37079	438.059	0.0336377	0.0213303	3.54e-05	3.54e-05	0.000119197		boot_833	0.000586907	0.0163523	0.040408	2.47109	914.906	0.035214	0.0160034	2.42e-05	2.42e-05	5.98e-05
boot_834	0.000790014	0.0195734	0.0779973	3.98485	365.493	0.0392934	0.0190756	4.21e-05	4.21e-05	0.000167867		boot_834	0.000486027	0.0218898	0.0314877	1.43846	338.122	0.0199575	0.021269	6.28e-05	6.28e-05	9.03e-05
boot_835	0.000807884	0.0186185	0.0736555	3.95603	474.879	0.0425964	0.0181675	3.55e-05	3.55e-05	0.000140542		boot_835	0.000544219	0.0183239	0.0221046	1.20633	598.315	0.0272586	0.0178868	5.82e-05	5.82e-05	7.03e-05
boot_836	0.000699998	0.0175185	0.106163	6.06007	391.017	0.0394328	0.0171186	2.6e-05	2.6e-05	0.000157485		boot_836	0.000482455	0.0162317	0.0584596	3.60158	492.166	0.0312034	0.0206486	3.82e-05	3.82e-05	8.4e-05
boot_837	0.000860024	0.0267142	0.101799	3.81069	385.364	0.0320703	0.0257954	3.38e-05	3.38e-05	0.000128973		boot_837	0.000502618	0.0185457	0.0394282	2.126	501.384	0.0257681	0.0180982	3.72e-05	3.72e-05	7.91e-05
boot_838	0.000878672	0.0205084	0.0646726	3.15347	385.546	0.0414541	0.0199625	5.34e-05	5.34e-05	0.000168268		boot_838	0.000651143	0.0194363	0.0297402	1.53014	528.638	0.0313054	0.0189453	5.99e-05	5.99e-05	9.17e-05
boot_839	0.000844427	0.0223694	0.0600228	2.68325	421.178	0.0366364	0.0217216	5.05e-05	5.05e-05	0.000135449		boot_839	0.000611669	0.0229269	0.0495686	2.16203	415.316	0.0255743	0.0222468	4.38e-05	4.38e-05	9.48e-05
boot_840	0.000610078	0.0176793	0.0409113	2.31408	370.087	0.0320694	0.0172722	5.8e-05	5.8e-05	0.000134298		boot_840	0.000474418	0.0131414	0.0231695	1.76309	603.103	0.0331164	0.0129151	4.83e-05	4.83e-05	8.52e-05
boot_841	0.000804968	0.0223517	0.00451519	0.202006	529.59	0.0225316	0.0217049	0.000323204	0.000323343	6.53e-05		boot_841	0.000528068	0.0218484	0.0483645	2.21364	537.359	0.0234791	0.02123	3.03e-05	3.03e-05	6.71e-05
boot_842	0.00067637	0.0157248	0.25887	16.4625	462.434	0.0433599	0.0154019	8.93e-06	8.93e-06	0.000147024		boot_842	0.000615217	0.025428	0.0495084	1.947	384.4	0.0231299	0.0245941	4.75e-05	4.75e-05	9.24e-05
boot_843	0.00080056	0.0254323	0.0506032	1.98972	328.523	0.0297684	0.0245982	7.04e-05	7.04e-05	0.000140103		boot_843	0.000570653	0.0208704	0.0313812	1.50362	698.988	0.0262579	0.0203054	3.85e-05	3.85e-05	5.79e-05
boot_844	0.000637286	0.0198132	0.0947353	4.78142	507.517	0.03199	0.0193033	2.04e-05	2.04e-05	9.77e-05		boot_844	0.000525895	0.0255554	0.0424368	1.66058	527.847	0.0199017	0.0247133	3.47e-05	3.48e-05	5.77e-05
boot_845	0.00083313	0.0209292	0.177953	8.50261	383.87	0.0400147	0.020361	1.92e-05	1.92e-05	0.000162882		boot_845	0.000556225	0.0212718	0.0336237	1.58067	339.726	0.0236909	0.0206851	6.78e-05	6.78e-05	0.000107151
boot_846	0.000773355	0.0166807	0.0578156	3.46602	394.335	0.0444069	0.0163177	5.1e-05	5.1e-05	0.00017678		boot_846	0.000463983	0.0175376	0.0195931	1.11721	524.234	0.0235549	0.0171369	6.18e-05	6.18e-05	6.9e-05
boot_847	0.000676538	0.0220931	0.0965719	4.37114	335.587	0.0300905	0.0214609	3.17e-05	3.17e-05	0.000138677		boot_847	0.00058559	0.0189881	0.0723123	3.8083	829.777	0.0308305	0.0185192	1.51e-05	1.51e-05	5.75e-05
boot_848	0.000755194	0.0148467	0.166171	11.1925	623.222	0.0511181	0.0145585	1.16e-05	1.16e-05	0.000129663		boot_848	0.000577828	0.0212107	0.0360752	1.7008	472.838	0.0256898	0.0206273	4.92e-05	4.92e-05	8.37e-05
boot_849	0.00074552	0.0182728	0.0426276	2.33284	333.215	0.0377138	0.0178382	7.56e-05	7.56e-05	0.000176444		boot_849	0.000648159	0.0225353	0.0373738	1.65845	486.046	0.0273038	0.021878	5.22e-05	5.22e-05	8.66e-05
boot_850	0.000781318	0.0227484	0.00451542	0.198494	453.483	0.0201668	0.0220787	0.000342979	0.000343136	6.81e-05		boot_850	0.000487853	0.0171675	0.0459408	2.67604	602.067	0.0236882	0.0177395	4.23e-05	4.23e-05	8.32e-05
boot_851	0.000810129	0.0185637	0.0404977	2.18155	364.183	0.0399655	0.0185168	4.03e-05	4.03e-05	0.000152875		boot_851	0.000501598	0.0177047	0.0193717	1.09416	1152.17	0.0271336	0.0172964	3.32e-05	3.32e-05	3.63e-05
boot_852	0.000765843	0.0217283	0.0488092	2.24634	491.222	0.0376352	0.0201733	7.43e-05	7.43e-05	0.00014877		boot_852	0.000570162	0.0176322	0.040411	2.29189	713.492	0.0314234	0.0172272	2.98e-05	2.98e-05	6.82e-05
boot_853	0.000685567	0.01913	0.0119735	0.6259	411.599	0.028009	0.0186542	0.000167783	0.00016782	0.000105039		boot_853	0.000592843	0.0199309	0.0538643	2.70255	440.53	0.0286746	0.0194149	3.72e-05	3.72e-05	0.000100524
boot_854	0.00068383	0.0198388	0.0592422	2.98618	350.119	0.0329363	0.0193275	4.89e-05	4.89e-05	0.000145923		boot_854	0.000458611	0.0134115	0.0550463	4.1044	540.052	0.0331065	0.0131759	2.32e-05	2.32e-05	9.51e-05
boot_855	0.000818768	0.0214903	0.0481571	2.24087	453.66	0.0356606	0.0202211	3.6e-05	3.6e-05	0.000138241		boot_855	0.000624534	0.016977	0.0406974	2.39721	666.275	0.0356056	0.0166012	3.47e-05	3.47e-05	8.31e-05
boot_856	0.000816395	0.0168	0.0711205	4.23336	387.657	0.0470654	0.0164319	4.51e-05	4.51e-05	0.000191121		boot_856	0.000529885	0.0226735	0.040535	1.78777	508.594	0.0223978	0.0220082	3.78e-05	3.78e-05	6.76e-05
boot_857	0.000783547	0.0214222	0.054723	2.55451	455.465	0.0354282	0.0208273	4.74e-05	4.74e-05	0.00012097		boot_857	0.000488523	0.0239226	0.0447946	1.87248	387.923	0.0193489	0.0231831	4.07e-05	4.07e-05	7.63e-05
boot_858	0.000845055	0.0190691	0.0311804	1.63512	429.531	0.0407609	0.0185963	9.08e-05	9.08e-05	0.000148411		boot_858	0.000492399	0.0160767	0.0381618	2.37374	617.677	0.0293753	0.0157393	3.1e-05	3.1e-05	7.35e-05
boot_859	0.000714748	0.021839	0.0379245	1.73654	461.599	0.0309516	0.0212211	5.98e-05	5.98e-05	0.0001038		boot_859	0.000542086	0.0164959	0.0257804	1.56283	621.694	0.0306527	0.0161409	4.88e-05	4.88e-05	7.63e-05
boot_860	0.000831089	0.0182962	0.0595237	3.25333	414.277	0.0371108	0.0196617	4.61e-05	4.61e-05	0.000127932		boot_860	0.00048771	0.0217548	0.0396013	1.82035	585.603	0.0216292	0.0211415	3.11e-05	3.11e-05	5.66e-05
boot_861	0.000835978	0.0234746	0.0464931	1.98057	429.699	0.0340873	0.0227621	6.22e-05	6.22e-05	0.000123202		boot_861	0.000536038	0.0176337	0.0271997	1.54248	455.509	0.0276829	0.0172286	6.08e-05	6.08e-05	9.38e-05
boot_862	0.00071595	0.0180048	0.146605	8.14254	388.174	0.0396489	0.0175827	1.96e-05	1.96e-05	0.000159543		boot_862	0.000526423	0.0132094	0.0371312	2.81096	387.866	0.0366676	0.0129808	5.24e-05	5.24e-05	0.000147213
boot_863	0.000754172	0.0207315	0.121854	5.87773	390.672	0.0362112	0.0201738	2.45e-05	2.45e-05	0.000144263		boot_863	0.000643822	0.0248268	0.0623296	2.51057	568.326	0.025668	0.0240314	2.77e-05	2.77e-05	6.95e-05
boot_864	0.000670108	0.0187914	0.0597469	3.17948	337.076	0.033961	0.0183321	4.92e-05	4.92e-05	0.000156451		boot_864	0.000587041	0.0218134	0.0277927	1.27411	573.112	0.0252478	0.0211969	5.32e-05	5.32e-05	6.78e-05
boot_865	0.000743119	0.0212508	0.0554634	2.60995	393.329	0.0335852	0.0206652	5.08e-05	5.08e-05	0.00013254		boot_865	0.000445776	0.0169284	0.0453055	2.67631	587.892	0.0254612	0.0165547	2.49e-05	2.49e-05	6.67e-05
boot_866	0.000711875	0.0176841	0.0483612	2.73473	363.274	0.0359099	0.0196393	4.84e-05	4.84e-05	0.000132464		boot_866	0.000650494	0.0212327	0.048539	2.28605	447.645	0.0294155	0.0206481	4.44e-05	4.44e-05	0.000101561
boot_867	0.000797725	0.0212812	0.0819978	3.85307	418.988	0.0368922	0.020694	3.56e-05	3.56e-05	0.000137142		boot_867	0.000523749	0.0258733	0.0408308	1.57811	346.207	0.0188698	0.0250105	5.28e-05	5.28e-05	8.33e-05
boot_868	0.000823592	0.0209988	0.0915943	4.36189	372.197	0.0385743	0.0204268	3.71e-05	3.71e-05	0.000161705		boot_868	0.000472689	0.023542	0.0814138	3.45823	528.854	0.0199905	0.0228256	1.67e-05	1.67e-05	5.79e-05
boot_869	0.000760584	0.0218968	0.00654875	0.299073	479.532	0.0239668	0.0212757	0.000256828	0.000256916	7.68e-05		boot_869	0.000546979	0.024727	0.0428884	1.73448	374.457	0.0208395	0.0239378	4.92e-05	4.92e-05	8.53e-05
boot_870	0.000677594	0.0182029	0.0811871	4.46011	348.471	0.036164	0.0177716	3.62e-05	3.62e-05	0.000161517		boot_870	0.000507388	0.0191556	0.0314317	1.64087	511.945	0.024794	0.0186785	4.54e-05	4.54e-05	7.45e-05
boot_871	0.000829053	0.0203992	0.0753043	3.69153	454.829	0.0399496	0.0198591	3.72e-05	3.72e-05	0.000137241		boot_871	0.000500109	0.019929	0.0702759	3.52632	711.175	0.0249914	0.0194131	1.53e-05	1.53e-05	5.41e-05
boot_872	0.000847524	0.0209605	0.149363	7.12593	433.024	0.0405965	0.0203907	2.06e-05	2.06e-05	0.000146581		boot_872	0.000600008	0.0200639	0.0452874	2.25716	518.539	0.0288151	0.0195411	3.8e-05	3.8e-05	8.58e-05
boot_873	0.000679299	0.0168991	0.0248911	1.47293	439.591	0.0360498	0.0165267	8.66e-05	8.66e-05	0.000127627		boot_873	0.000671284	0.0196692	0.0433281	2.20285	712.799	0.033361	0.0191665	3.3e-05	3.3e-05	7.26e-05
boot_874	0.000967138	0.0205864	0.134565	6.53659	472.477	0.0471265	0.0200365	2.4e-05	2.4e-05	0.00015702		boot_874	0.000507674	0.0169814	0.0386217	2.27436	615.365	0.0287192	0.0166054	3.17e-05	3.17e-05	7.21e-05
boot_875	0.000780135	0.0219226	0.0408332	1.86261	367.138	0.0390392	0.0208295	4.14e-05	4.14e-05	0.000138213		boot_875	0.000595229	0.0210586	0.0484441	2.30044	540.655	0.0274432	0.0204834	3.4e-05	3.4e-05	7.83e-05
boot_876	0.000843926	0.0208188	0.171006	8.21401	412.394	0.0407707	0.0202565	1.88e-05	1.88e-05	0.000154602		boot_876	0.000543292	0.017716	0.0422218	2.38326	621.797	0.0296567	0.0173072	3.09e-05	3.09e-05	7.37e-05
boot_877	0.000706264	0.016232	0.239689	14.7664	360.153	0.0436769	0.0158881	1.29e-05	1.29e-05	0.000190221		boot_877	0.000552646	0.0241641	0.0287522	1.18987	382.725	0.0206955	0.0234099	6.96e-05	6.96e-05	8.28e-05
boot_878	0.00075854	0.0173162	0.108249	6.25134	419.048	0.0433501	0.0169254	2.59e-05	2.59e-05	0.000162211		boot_878	0.000601464	0.0197393	0.0599236	3.03575	407.128	0.0316053	0.0188011	3.61e-05	3.61e-05	8.37e-05
boot_879	0.0007177	0.0183208	0.00925935	0.505401	490.629	0.0299877	0.0178839	0.000187011	0.000187058	9.45e-05		boot_879	0.00053467	0.0194631	0.0432398	2.22163	473.463	0.0262133	0.0189708	3.84e-05	3.84e-05	8.53e-05
boot_880	0.000790788	0.0189649	0.0762682	4.02154	423.234	0.0408076	0.0184972	3.75e-05	3.75e-05	0.000150788		boot_880	0.000477626	0.0182251	0.0071756	0.39372	460.221	0.0183202	0.0177928	0.000154489	0.000154521	6.08e-05
boot_881	0.000755146	0.0178718	0.0631842	3.53542	351.112	0.0404596	0.0174558	5.1e-05	5.1e-05	0.00018015		boot_881	0.000478806	0.0167425	0.0490529	2.92984	613.042	0.0247129	0.0186034	3.7e-05	3.7e-05	7.43e-05
boot_882	0.000682007	0.0172941	0.12182	7.04406	337.81	0.0388948	0.0169043	2.55e-05	2.55e-05	0.000179703		boot_882	0.000551696	0.0198937	0.033435	1.68068	601.829	0.0264442	0.0193797	4.03e-05	4.03e-05	6.77e-05
boot_883	0.000745966	0.0259376	0.0536475	2.06833	299.212	0.0271316	0.0250706	6.76e-05	6.76e-05	0.000139821		boot_883	0.000604288	0.0217408	0.0317698	1.4613	603.478	0.0264698	0.0211284	4.62e-05	4.63e-05	6.76e-05
boot_884	0.000698622	0.0204878	0.0440687	2.15097	392.807	0.0321674	0.019943	5.9e-05	5.9e-05	0.000126929		boot_884	0.000546703	0.016161	0.0315818	1.95419	926.295	0.0328374	0.0158201	2.81e-05	2.81e-05	5.5e-05
boot_885	0.000715323	0.0185462	0.0366429	1.97577	362.493	0.0354243	0.0180986	7.69e-05	7.69e-05	0.000151985		boot_885	0.000480498	0.0145609	0.0395918	2.71905	1053.15	0.0324499	0.0142836	1.76e-05	1.76e-05	4.78e-05
boot_886	0.000854027	0.0247537	0.0743141	3.00214	387.962	0.033822	0.0239628	4.51e-05	4.51e-05	0.000135354		boot_886	0.000575969	0.0152084	0.0432358	2.84289	529.409	0.0362182	0.0149061	3.75e-05	3.75e-05	0.00010648
boot_887	0.000865772	0.0226188	0.123336	5.45282	305.495	0.0378777	0.0219566	3.55e-05	3.55e-05	0.000193313		boot_887	0.000590835	0.0206307	0.0488915	2.36984	386.503	0.0272073	0.0200784	4.58e-05	4.58e-05	0.00010855
boot_888	0.000716303	0.0177146	0.0657338	3.71071	577.274	0.0397811	0.0173059	2.9e-05	2.9e-05	0.000107655		boot_888	0.000504158	0.0145348	0.0113269	0.779298	588.562	0.0287616	0.0142585	9.68e-05	9.69e-05	7.55e-05
boot_889	0.00079736	0.0235169	0.111221	4.72938	491.41	0.0340064	0.022802	2.27e-05	2.27e-05	0.00010746		boot_889	0.000554446	0.0224535	0.0448048	1.99545	439.511	0.0235822	0.0218008	4.13e-05	4.13e-05	8.24e-05
boot_890	0.000816717	0.02131	0.282361	13.2502	468.393	0.0389601	0.0207212	9.8e-06	9.8e-06	0.000129827		boot_890	0.00056836	0.0215286	0.0447256	2.0775	585.266	0.0256462	0.0209279	3.25e-05	3.25e-05	6.75e-05
boot_891	0.000799409	0.0195055	0.0419075	2.14849	359.016	0.0381475	0.0190111	7.71e-05	7.71e-05	0.000165722		boot_891	0.000518313	0.0210307	0.0353696	1.68181	515.503	0.0233609	0.020457	4.14e-05	4.14e-05	6.96e-05
boot_892	0.000762469	0.0191147	0.026854	1.40489	386.924	0.0356309	0.0186396	0.000101955	0.000101969	0.000143255		boot_892	0.00066284	0.0265386	0.0377156	1.42116	418.091	0.0235416	0.0256316	6.09e-05	6.09e-05	8.65e-05
boot_893	0.000746199	0.0225495	0.0737124	3.26892	441.061	0.0325401	0.0218913	3.5e-05	3.5e-05	0.000114393		boot_893	0.000503954	0.0227043	0.0692991	3.05224	439.794	0.0217647	0.0220372	2.49e-05	2.49e-05	7.59e-05
boot_894	0.000722712	0.0204095	0.0217681	1.06657	430.533	0.0312383	0.0198689	0.000105334	0.000105348	0.000112361		boot_894	0.000581589	0.0179342	0.024735	1.37921	455.646	0.0292222	0.0175154	7.18e-05	7.19e-05	9.91e-05
boot_895	0.000688169	0.0167261	0.122721	7.33713	481.069	0.0409963	0.0163612	1.82e-05	1.82e-05	0.000133296		boot_895	0.00054049	0.0216098	0.0549523	2.54293	487.916	0.0243315	0.0210046	3.01e-05	3.02e-05	7.67e-05
boot_896	0.000800921	0.0324734	0.00236195	0.0727349	433.394	0.0101756	0.0311258	0.000489176	0.000489496	3.56e-05		boot_896	0.000459201	0.0149191	0.0426051	2.85575	534.852	0.0294169	0.0146281	2.98e-05	2.98e-05	8.5e-05
boot_897	0.00067331	0.0182343	0.042399	2.32523	335.564	0.0341367	0.0178015	6.79e-05	6.8e-05	0.000158001		boot_897	0.000674352	0.0195049	0.051362	2.63328	673.897	0.0339624	0.0190105	2.97e-05	2.97e-05	7.83e-05
boot_898	0.000829339	0.0277959	0.110629	3.98004	368.274	0.0298045	0.0268026	3.14e-05	3.14e-05	0.00012513		boot_898	0.000469816	0.0160083	0.0182059	1.13728	778.144	0.0270495	0.0156738	4.71e-05	4.71e-05	5.36e-05
boot_899	0.000777228	0.0198598	0.0565198	2.84595	411.171	0.0376759	0.0193474	5.02e-05	5.02e-05	0.000142837		boot_899	0.000543944	0.018943	0.0154881	0.817617	476.341	0.0243617	0.0184764	9.62e-05	9.62e-05	7.86e-05
boot_900	0.000747971	0.0207597	0.0791824	3.81425	467.15	0.035546	0.0202005	3.1e-05	3.1e-05	0.000118348		boot_900	0.000541335	0.0167016	0.0491075	2.94028	613.072	0.0315281	0.0163378	2.71e-05	2.71e-05	7.97e-05
boot_901	0.000754981	0.0206524	0.142375	6.89386	407.313	0.0365906	0.020099	2.03e-05	2.03e-05	0.000139873		boot_901	0.000536918	0.0175485	0.0225634	1.28578	367.448	0.0264203	0.0171473	8.62e-05	8.62e-05	0.000110793
boot_902	0.000823155	0.022736	0.0493634	2.17115	357.523	0.0342989	0.0220671	6.86e-05	6.86e-05	0.000149027		boot_902	0.000626177	0.0177648	0.0407748	2.29526	697.654	0.0342351	0.0173537	3.32e-05	3.32e-05	7.62e-05
boot_903	0.00076503	0.022111	0.0933667	4.22264	331.661	0.0339276	0.0214778	3.76e-05	3.76e-05	0.000158841		boot_903	0.000549352	0.018166	0.0314049	1.72877	562.95	0.0284967	0.0177364	4.52e-05	4.52e-05	7.82e-05
boot_904	0.000756888	0.0189767	0.0713645	3.76063	451.501	0.0390313	0.0185084	3.59e-05	3.59e-05	0.000134945		boot_904	0.000534927	0.0159571	0.0336034	2.10587	716.854	0.0321891	0.0156246	3.3e-05	3.3e-05	6.96e-05
boot_905	0.000725788	0.0213243	0.1016	4.7645	387.244	0.0336828	0.0207347	2.83e-05	2.83e-05	0.000135024		boot_905	0.000639053	0.0253057	0.0187338	0.740302	420.21	0.0218095	0.0244797	0.000107507	0.000107523	7.96e-05
boot_906	0.000788617	0.0183189	0.0631834	3.44908	360.462	0.0413134	0.0178822	5.2e-05	5.2e-05	0.00017934		boot_906	0.000526479	0.0177724	0.0413224	2.32509	374.071	0.027585	0.017361	4.89e-05	4.89e-05	0.000113759
boot_907	0.000836954	0.0207275	0.196915	9.50018	359.4	0.0406103	0.0201701	1.86e-05	1.86e-05	0.000176671		boot_907	0.000484376	0.0161399	0.0467609	2.89722	498.48	0.0287659	0.0157999	3.08e-05	3.08e-05	8.91e-05
boot_908	0.000686448	0.0205196	0.047318	2.30599	408.61	0.0318314	0.0199732	5.23e-05	5.23e-05	0.000120703		boot_908	0.000499803	0.0149974	0.0469578	3.13106	474.869	0.0318098	0.0147034	3.31e-05	3.31e-05	0.000103785
boot_909	0.000739139	0.0168989	0.0509092	3.01258	357.635	0.0412495	0.0165265	5.99e-05	5.99e-05	0.000180468		boot_909	0.000626865	0.0182263	0.0229794	1.26078	519.777	0.0312141	0.0177938	7.37e-05	7.38e-05	9.3e-05
boot_910	0.000822049	0.0209146	0.0360886	1.72552	393.773	0.0364467	0.0203472	8.35e-05	8.35e-05	0.000144104		boot_910	0.000534368	0.0151539	0.0555482	3.6656	439.168	0.0338516	0.0148538	3.26e-05	3.26e-05	0.000119678
boot_911	0.000752026	0.0201219	0.0765831	3.80595	414.383	0.0365998	0.0195962	3.61e-05	3.61e-05	0.000137525		boot_911	0.000575886	0.0181243	0.0288715	1.59297	428.475	0.0289473	0.0176966	6.55e-05	6.55e-05	0.000104368
boot_912	0.000786623	0.021561	0.0328917	1.52552	375.589	0.0333648	0.0209585	9.04e-05	9.04e-05	0.000137866		boot_912	0.000573518	0.0191228	0.0318619	1.66617	441.591	0.0277249	0.0186473	5.81e-05	5.81e-05	9.69e-05
boot_913	0.00088991	0.0220238	0.0378252	1.71746	413.834	0.0378588	0.0213956	8.3e-05	8.31e-05	0.00014264		boot_913	0.000560433	0.0186158	0.0420907	2.26102	505.397	0.0287732	0.0181649	3.89e-05	3.89e-05	8.79e-05
boot_914	0.000709644	0.0177223	0.0251423	1.41868	563.144	0.0369785	0.0173132	7.21e-05	7.21e-05	0.000102289		boot_914	0.00048482	0.0213703	0.0435384	2.03733	392.426	0.0214006	0.0207783	4.1e-05	4.1e-05	8.36e-05
boot_915	0.000679173	0.0162189	0.0585599	3.61058	420.751	0.0402759	0.0158756	4.14e-05	4.14e-05	0.00014962		boot_915	0.000561986	0.0178834	0.0417019	2.33188	471.737	0.0298445	0.0174669	4.19e-05	4.2e-05	9.78e-05
boot_916	0.000881633	0.0196456	0.244639	12.4526	471.842	0.0454464	0.0191441	1.22e-05	1.22e-05	0.000151356		boot_916	0.000541292	0.0208441	0.0135022	0.647772	671.137	0.0228097	0.0202804	8.05e-05	8.05e-05	5.22e-05
boot_917	0.000800906	0.0256475	0.00649224	0.253134	388.033	0.0199874	0.0247994	0.000311456	0.000311585	7.89e-05		boot_917	0.000487452	0.0165839	0.0340137	2.05101	484.186	0.0274844	0.0162251	4.27e-05	4.27e-05	8.76e-05
boot_918	0.000802485	0.0251498	0.0653175	2.59714	379.495	0.0310371	0.0243338	4.87e-05	4.88e-05	0.000126615		boot_918	0.000561738	0.0240268	0.0417575	1.73795	354.314	0.0218431	0.023281	5.44e-05	5.44e-05	9.45e-05
boot_919	0.000784723	0.0224805	0.19278	8.57544	349.264	0.0351468	0.0218262	1.82e-05	1.82e-05	0.000156449		boot_919	0.000501737	0.0256432	0.0423987	1.65341	330.821	0.01822	0.0247954	5.09e-05	5.09e-05	8.42e-05
boot_920	0.000665007	0.0169636	0.0213058	1.25597	510.575	0.0351343	0.0165884	8.52e-05	8.52e-05	0.000106991		boot_920	0.000551811	0.0188568	0.0218688	1.15973	732.024	0.02737	0.0183943	4.97e-05	4.97e-05	5.77e-05
boot_921	0.00077917	0.0234989	0.0889768	3.78643	326.097	0.0324657	0.022785	4.08e-05	4.08e-05	0.000154357		boot_921	0.000552761	0.017754	0.0503359	2.83519	757.276	0.0306373	0.0173434	2.21e-05	2.21e-05	6.26e-05
boot_922	0.000774659	0.0214202	0.0239086	1.11617	351.758	0.0314316	0.0208254	0.000123981	0.000124001	0.000138406		boot_922	0.00051584	0.017798	0.0384154	2.15841	443	0.0272152	0.0173854	4.39e-05	4.39e-05	9.47e-05
boot_923	0.000631438	0.0190395	0.0348217	1.82892	374.342	0.0304175	0.0185681	6.87e-05	6.87e-05	0.000125719		boot_923	0.000507773	0.0171269	0.0481681	2.81243	626.483	0.0288576	0.0167445	2.53e-05	2.53e-05	7.11e-05
boot_924	0.000791798	0.0209842	0.363935	17.3433	424.768	0.0384058	0.020413	8.13e-06	8.13e-06	0.000141042		boot_924	0.00048754	0.0189278	0.00731023	0.386216	509.961	0.0186956	0.0184619	0.000145097	0.000145125	5.6e-05
boot_925	0.000762773	0.0209096	0.119235	5.70238	414.495	0.0363622	0.0203425	2.39e-05	2.39e-05	0.00013656		boot_925	0.000543798	0.0261822	0.0394784	1.50783	403.373	0.0195856	0.025299	4.93e-05	4.93e-05	7.43e-05
boot_926	0.000701084	0.02057	0.0675634	3.28457	376.298	0.0330163	0.0200209	4.14e-05	4.14e-05	0.000136111		boot_926	0.000499213	0.0141519	0.0394849	2.79007	353.256	0.0323917	0.0138898	5.09e-05	5.1e-05	0.000142156
boot_927	0.000787837	0.019686	0.0644146	3.27211	442.324	0.0389655	0.0191825	4.2e-05	4.2e-05	0.000137504		boot_927	0.000551712	0.0195431	0.0472387	2.41716	476.611	0.0271128	0.0190468	3.63e-05	3.63e-05	8.77e-05
boot_928	0.000747868	0.0195577	0.0206473	1.05571	595.42	0.0348707	0.0190606	8.62e-05	8.62e-05	9.1e-05		boot_928	0.000577325	0.0207122	0.047457	2.29126	519.435	0.0269578	0.0201556	3.49e-05	3.49e-05	8e-05
boot_929	0.000699236	0.020156	0.109288	5.42212	403.3	0.0344207	0.0196285	2.45e-05	2.45e-05	0.00013259		boot_929	0.000542917	0.0228347	0.0489121	2.14201	642.896	0.023352	0.02216	2.6e-05	2.6e-05	5.58e-05
boot_930	0.000875307	0.0226986	0.0637712	2.80948	459.169	0.0377376	0.0220318	4.56e-05	4.56e-05	0.000128123		boot_930	0.000471468	0.0163842	0.0414931	2.53251	525.726	0.027474	0.0160339	3.18e-05	3.18e-05	8.06e-05
boot_931	0.000697574	0.0177977	0.0718919	4.03938	383.415	0.0380073	0.0173852	3.83e-05	3.83e-05	0.000154575		boot_931	0.000612174	0.0233575	0.0564548	2.41698	609.737	0.025863	0.0226521	2.7e-05	2.7e-05	6.53e-05
boot_932	0.000839728	0.0218958	0.0586618	2.67913	419.997	0.0371433	0.0212747	5.14e-05	5.14e-05	0.000137782		boot_932	0.00050876	0.0181632	0.0549848	3.02726	542.857	0.0272845	0.0177337	2.56e-05	2.56e-05	7.75e-05
boot_933	0.000728473	0.0192988	0.00932859	0.483376	481.276	0.0288361	0.0188147	0.00019145	0.000191499	9.26e-05		boot_933	0.000554516	0.0189801	0.0295773	1.55833	531.738	0.0272866	0.0185117	5.08e-05	5.08e-05	7.91e-05
boot_934	0.000733815	0.019281	0.0625623	3.24476	370.668	0.0366085	0.0187978	4.74e-05	4.74e-05	0.000153785		boot_934	0.000575705	0.0235353	0.0384781	1.63491	501.73	0.0233572	0.0228192	4.37e-05	4.37e-05	7.15e-05
boot_935	0.000699342	0.0206178	0.0573548	2.78181	345.521	0.0323369	0.0200662	5.22e-05	5.22e-05	0.000145085		boot_935	0.000445603	0.0134657	0.0275516	2.04605	867.892	0.0316638	0.0132282	2.76e-05	2.76e-05	5.65e-05
boot_936	0.000819219	0.0194186	0.0906609	4.66877	385.639	0.0414551	0.0189285	3.6e-05	3.6e-05	0.000168227		boot_936	0.000455319	0.0153753	0.0343707	2.23545	602.979	0.0281422	0.0150664	3.22e-05	3.22e-05	7.2e-05
boot_937	0.000741852	0.0161442	0.0831543	5.15071	471.192	0.045174	0.015804	2.92e-05	2.92e-05	0.000150617		boot_937	0.000526743	0.0180605	0.0363025	2.01005	1084.26	0.0287459	0.0176358	2.04e-05	2.04e-05	4.09e-05
boot_938	0.000780215	0.0194799	0.0418507	2.1484	369.263	0.037371	0.0189868	7.34e-05	7.34e-05	0.000157715		boot_938	0.000630708	0.029874	0.0399205	1.33629	415.893	0.0200679	0.0287297	5.53e-05	5.53e-05	7.39e-05
boot_939	0.000702704	0.0187089	0.010569	0.564915	351.389	0.027226	0.0182536	0.000211491	0.00021155	0.000119508		boot_939	0.000473055	0.0181581	0.0357915	1.9711	570.843	0.0248166	0.0177289	3.39e-05	3.39e-05	6.69e-05
boot_940	0.000722853	0.0194858	0.0791825	4.0636	354.109	0.0360799	0.0189924	3.9e-05	3.9e-05	0.000158563		boot_940	0.000583088	0.0212101	0.0325959	1.53681	461.545	0.0256398	0.0206268	5.56e-05	5.57e-05	8.55e-05
boot_941	0.000702795	0.0186276	0.0216469	1.16209	306.51	0.0313924	0.0181762	0.000136485	0.00013651	0.000158636		boot_941	0.000510454	0.0222067	0.0485344	2.18557	432.591	0.0220454	0.0215681	3.58e-05	3.58e-05	7.82e-05
boot_942	0.000752036	0.019219	0.100385	5.2232	348.158	0.0384404	0.0187388	3.3e-05	3.3e-05	0.000172245		boot_942	0.000528378	0.0253033	0.0479453	1.89482	350.815	0.0197642	0.0244775	4.55e-05	4.55e-05	8.62e-05
boot_943	0.00079563	0.022228	0.0587335	2.64232	417.761	0.0377691	0.0186709	5.12e-05	5.12e-05	0.000139267		boot_943	0.000571876	0.0283521	0.0421531	1.48677	343.556	0.0189013	0.0273193	5.66e-05	5.66e-05	8.41e-05
boot_944	0.000821905	0.018102	0.0685413	3.7864	325.746	0.0435066	0.0176753	5.53e-05	5.53e-05	0.000209468		boot_944	0.000605264	0.0201904	0.0501361	2.48317	381.568	0.027769	0.0194017	4.26e-05	4.26e-05	7.54e-05
boot_945	0.000811955	0.0237656	0.0712128	2.99646	444.18	0.0336037	0.0230357	3.92e-05	3.92e-05	0.000117432		boot_945	0.000612179	0.0225429	0.0448695	1.9904	480.272	0.026101	0.0218851	4.21e-05	4.21e-05	8.37e-05
boot_946	0.000790324	0.0215961	0.0791232	3.66377	399.732	0.0358979	0.0209917	3.81e-05	3.81e-05	0.00013973		boot_946	0.000516488	0.0187114	0.0367193	1.9624	412.96	0.0256871	0.018256	4.88e-05	4.88e-05	9.58e-05
boot_947	0.000739606	0.0232306	0.0357049	1.53698	363.355	0.0293279	0.0225326	8.12e-05	8.12e-05	0.000124743		boot_947	0.000566267	0.0190421	0.0428056	2.24795	515.46	0.0285056	0.0185706	3.8e-05	3.8e-05	8.54e-05
boot_948	0.000718682	0.0209503	0.0443088	2.11495	316.44	0.0317687	0.020381	7.35e-05	7.35e-05	0.000155548		boot_948	0.000501703	0.0237507	0.0243971	1.02722	398.769	0.0188019	0.0230217	7.02e-05	7.02e-05	7.21e-05
boot_949	0.0006895	0.0199229	0.0933409	4.68511	347.105	0.0339159	0.0194073	3.24e-05	3.24e-05	0.000151718		boot_949	0.000533364	0.0191666	0.0691165	3.60609	488.079	0.0272943	0.018689	2.39e-05	2.39e-05	8.62e-05
boot_950	0.000687544	0.0174709	0.0248761	1.42386	371.778	0.0345382	0.0170732	0.000101369	0.000101383	0.000144355		boot_950	0.000533107	0.0207317	0.0332645	1.60452	530.003	0.0232452	0.0215211	3.79e-05	3.79e-05	8.88e-05
boot_951	0.000740908	0.0180674	0.0519256	2.874	435.271	0.0393233	0.0176424	4.91e-05	4.91e-05	0.00014107		boot_951	0.000561799	0.0204727	0.041434	2.02386	511.971	0.0262813	0.0199287	3.91e-05	3.91e-05	7.91e-05
boot_952	0.000862728	0.0201049	0.23936	11.9056	396.424	0.0433578	0.01958	1.44e-05	1.44e-05	0.000171497		boot_952	0.000560873	0.0251429	0.105213	4.18459	454.689	0.0223316	0.0243273	1.8e-05	1.8e-05	7.54e-05
boot_953	0.000784613	0.018911	0.0782678	4.13874	336.268	0.0401877	0.0184459	4.51e-05	4.51e-05	0.000186784		boot_953	0.000622904	0.0223745	0.0517931	2.31482	709.336	0.0275136	0.0217264	2.58e-05	2.58e-05	5.98e-05
boot_954	0.000869045	0.0220147	0.163806	7.44076	362.639	0.039605	0.0213869	2.29e-05	2.29e-05	0.000170581		boot_954	0.000440259	0.0184151	0.0558165	3.03102	549.741	0.0233262	0.0179738	2.15e-05	2.15e-05	6.52e-05
boot_955	0.000820804	0.0181207	0.0283133	1.56249	464.345	0.0415374	0.0176932	8.96e-05	8.96e-05	0.000140012		boot_955	0.000516016	0.0181287	0.0566324	3.1239	763.14	0.0281513	0.0177009	1.82e-05	1.82e-05	5.69e-05
boot_956	0.000715012	0.015398	0.0795976	5.16933	312.522	0.0446415	0.0150883	4.34e-05	4.34e-05	0.000224289		boot_956	0.000498934	0.0210777	0.0514065	2.43891	385.009	0.0225773	0.0205015	3.69e-05	3.69e-05	9e-05
boot_957	0.000679564	0.0217637	0.00620858	0.285273	467.959	0.0209831	0.0211499	0.000240826	0.000240903	6.87e-05		boot_957	0.00055371	0.0212032	0.0234168	1.10439	483.655	0.023634	0.0206203	6.8e-05	6.8e-05	7.51e-05
boot_958	0.000866517	0.0217778	0.0528997	2.42906	360.47	0.0387798	0.0208563	3.93e-05	3.93e-05	0.000125548		boot_958	0.000544936	0.0192913	0.0522893	2.71052	473.918	0.0272806	0.0188075	3.27e-05	3.28e-05	8.88e-05
boot_959	0.000799476	0.0231262	0.047431	2.05096	362.178	0.0326933	0.0224345	6.83e-05	6.83e-05	0.000139992		boot_959	0.000591218	0.017449	0.0256385	1.46934	440.878	0.0305259	0.0170522	7.29e-05	7.29e-05	0.000107139
boot_960	0.000694291	0.0199916	0.0835792	4.18071	365.373	0.0339431	0.0194726	3.45e-05	3.45e-05	0.000144253		boot_960	0.000519498	0.0183598	0.0430717	2.34597	548.307	0.027217	0.0179211	3.26e-05	3.26e-05	7.65e-05
boot_961	0.000849166	0.0181707	0.0447551	2.46304	433.648	0.0377304	0.0191179	6.14e-05	6.14e-05	0.000126469		boot_961	0.00054089	0.0201188	0.0339984	1.68988	577.287	0.0314815	0.0197249	4.84e-05	4.84e-05	8.75e-05
boot_962	0.000823161	0.0214758	0.113156	5.26897	409.343	0.0381562	0.020878	2.76e-05	2.76e-05	0.000145372		boot_962	0.000527668	0.0158479	0.0365927	2.309	867.695	0.0324347	0.0155199	2.51e-05	2.51e-05	5.8e-05
boot_963	0.000763307	0.0180821	0.0550382	3.04379	340.549	0.0399564	0.0176564	6.02e-05	6.02e-05	0.000183333		boot_963	0.000541043	0.0213992	0.0486671	2.27424	386.301	0.0240325	0.0208056	4.2e-05	4.2e-05	9.56e-05
boot_964	0.000817637	0.0195868	0.0379959	1.93988	340.534	0.0382808	0.0190883	9.04e-05	9.04e-05	0.000175354		boot_964	0.000525906	0.0232078	0.0555709	2.39449	473.217	0.0220644	0.0225112	2.99e-05	2.99e-05	7.15e-05
boot_965	0.000910693	0.022313	0.250538	11.2283	438.861	0.0414465	0.0216684	1.32e-05	1.32e-05	0.000147789		boot_965	0.000570581	0.0225962	0.0157039	0.69498	456.871	0.0214026	0.0219353	0.000103321	0.000103335	7.18e-05
boot_966	0.000771181	0.0214145	0.0586367	2.73818	423.514	0.0348737	0.02082	4.67e-05	4.67e-05	0.000127987		boot_966	0.000623453	0.0240434	0.0430754	1.79157	644.248	0.0253476	0.0232966	3.38e-05	3.38e-05	6.06e-05
boot_967	0.000875203	0.0235314	0.19363	8.22858	409.898	0.0376265	0.0228156	1.74e-05	1.74e-05	0.000143079		boot_967	0.000503691	0.0177966	0.0317776	1.7856	371.492	0.0256392	0.0173841	5.95e-05	5.95e-05	0.000106258
boot_968	0.000699685	0.0148705	0.0368569	2.47852	454.446	0.0439689	0.0145814	6.12e-05	6.13e-05	0.000151816		boot_968	0.000492319	0.0154453	0.0326876	2.11634	727.898	0.0305648	0.0151337	3.07e-05	3.07e-05	6.5e-05
boot_969	0.000881625	0.0189999	0.0594848	3.1308	482.992	0.0370664	0.0196884	5.01e-05	5.02e-05	0.000136532		boot_969	0.000647974	0.0202053	0.0415247	2.05514	553.541	0.030865	0.0196752	4.2e-05	4.2e-05	8.63e-05
boot_970	0.000796727	0.0173678	0.0112145	0.645707	543.911	0.0375006	0.0169747	0.000166405	0.000166442	0.000107472		boot_970	0.000511407	0.0169014	0.0188459	1.11505	462.816	0.026313	0.0165289	7.85e-05	7.86e-05	8.76e-05
boot_971	0.000771244	0.022964	0.116796	5.08606	383.26	0.0334578	0.0222817	2.66e-05	2.66e-05	0.000135485		boot_971	0.000458301	0.0157264	0.0328551	2.08917	500.19	0.0272169	0.0154034	4.02e-05	4.02e-05	8.39e-05
boot_972	0.00065284	0.0205896	0.0870159	4.22621	329.364	0.0309152	0.0200395	3.44e-05	3.44e-05	0.000145293		boot_972	0.000597614	0.0209605	0.0255749	1.22015	739.988	0.0271003	0.0203906	4.63e-05	4.63e-05	5.65e-05
boot_973	0.000706781	0.0194517	0.0620465	3.18977	387.734	0.0350363	0.01896	4.4e-05	4.4e-05	0.000140472		boot_973	0.000612197	0.0222998	0.0522232	2.34188	384.755	0.0262513	0.0216559	4.49e-05	4.49e-05	0.000105108
boot_974	0.00068787	0.019194	0.0812526	4.23324	398.565	0.0350882	0.018715	3.23e-05	3.23e-05	0.000136862		boot_974	0.000574248	0.0188827	0.0339288	1.79681	540.577	0.0287652	0.018419	4.57e-05	4.57e-05	8.22e-05
boot_975	0.00074795	0.0195685	0.0266869	1.36377	562.356	0.0355713	0.0190709	7.21e-05	7.21e-05	9.84e-05		boot_975	0.000629865	0.022135	0.0455325	2.05704	444.372	0.0272181	0.0215004	4.59e-05	4.59e-05	9.45e-05
boot_976	0.000737291	0.0161567	0.0423106	2.61876	379.886	0.0425594	0.015816	6.7e-05	6.7e-05	0.000175534		boot_976	0.000430504	0.0193226	0.0318035	1.64592	590.841	0.0211242	0.0188372	3.33e-05	3.33e-05	5.48e-05
boot_977	0.000882609	0.017	0.0495345	2.91379	422.675	0.0494704	0.0166232	6.34e-05	6.34e-05	0.000184715		boot_977	0.000601574	0.0209832	0.0751296	3.58046	488.896	0.028284	0.0204122	2.49e-05	2.49e-05	8.93e-05
boot_978	0.000781158	0.0245391	0.0903517	3.68195	386.469	0.0314783	0.0237617	3.43e-05	3.43e-05	0.000126153		boot_978	0.000534723	0.0250728	0.0449688	1.79353	453.562	0.020483	0.0242618	3.86e-05	3.86e-05	6.92e-05
boot_979	0.000671955	0.0184571	0.0935144	5.06659	376.786	0.0357432	0.0180138	2.91e-05	2.91e-05	0.000147575		boot_979	0.000471306	0.017306	0.0306829	1.77296	627.95	0.0258066	0.0169157	3.57e-05	3.57e-05	6.33e-05
boot_980	0.0007066	0.0182682	0.0688319	3.76785	418.361	0.0376144	0.0178338	3.72e-05	3.72e-05	0.000140141		boot_980	0.000510046	0.0229095	0.0420222	1.83427	468.986	0.0212748	0.0222305	3.79e-05	3.79e-05	6.95e-05
boot_981	0.000784287	0.0180063	0.0692178	3.84409	340.301	0.0418715	0.0175841	5.01e-05	5.01e-05	0.000192643		boot_981	0.000535676	0.0174691	0.0437023	2.50169	932.692	0.0302396	0.0170715	2e-05	2e-05	5.02e-05
boot_982	0.000714214	0.0182846	0.0458129	2.50555	350.559	0.0357938	0.0182355	7.13e-05	7.13e-05	0.000144919		boot_982	0.000727049	0.0235297	0.0390908	1.66134	435.872	0.0292158	0.022814	6.23e-05	6.23e-05	0.000103577
boot_983	0.000863831	0.0203221	0.0700561	3.44728	431.923	0.0415435	0.019786	4.37e-05	4.37e-05	0.000150536		boot_983	0.000499963	0.0192085	0.0471022	2.45216	615.354	0.0253494	0.0187288	2.59e-05	2.59e-05	6.34e-05
boot_984	0.000752594	0.0210311	0.031683	1.50648	389.696	0.0327037	0.0204574	8.64e-05	8.64e-05	0.000130153		boot_984	0.000496364	0.0185161	0.0539152	2.9118	456.721	0.0258551	0.01807	2.99e-05	2.99e-05	8.72e-05
boot_985	0.000789889	0.0238669	0.0701937	2.94105	430.379	0.0324845	0.0231308	3.98e-05	3.98e-05	0.000117026		boot_985	0.000544721	0.0202573	0.00921552	0.454922	507.147	0.0207701	0.0197246	0.000137903	0.000137928	6.27e-05
boot_986	0.000787794	0.0211507	0.116331	5.50009	397.782	0.0370618	0.0205706	2.64e-05	2.64e-05	0.000145141		boot_986	0.000553688	0.0227081	0.0227548	1.00206	507.093	0.022154	0.0220407	6.69e-05	6.69e-05	6.7e-05
boot_987	0.000847956	0.0221744	0.0679562	3.06462	391.102	0.0372088	0.0215376	4.84e-05	4.84e-05	0.000148232		boot_987	0.00059129	0.0253512	0.0594237	2.34402	473.574	0.0228531	0.0245223	3.16e-05	3.16e-05	7.41e-05
boot_988	0.000863039	0.0250517	0.0407118	1.62511	349.316	0.032102	0.0242419	8.76e-05	8.76e-05	0.000142438		boot_988	0.00060294	0.0239252	0.0420577	1.75788	485.215	0.0241716	0.0231856	4.36e-05	4.36e-05	7.66e-05
boot_989	0.000699305	0.0162101	0.307876	18.9929	557.72	0.0436827	0.0158671	6.47e-06	6.47e-06	0.000122853		boot_989	0.000596638	0.0237627	0.0462135	1.94479	417	0.0239782	0.0230329	4.54e-05	4.54e-05	8.84e-05
boot_990	0.000715667	0.019452	0.0532359	2.73678	354.332	0.0348985	0.0189603	5.59e-05	5.59e-05	0.00015309		boot_990	0.000541417	0.0156935	0.0340105	2.16717	486.941	0.0322401	0.0153719	4.74e-05	4.74e-05	0.000102629
boot_991	0.000822014	0.0234956	0.0596647	2.53939	339.498	0.0335217	0.0227819	6.03e-05	6.04e-05	0.000153258		boot_991	0.000601372	0.022457	0.0389741	1.7355	549.378	0.0257245	0.0218041	4.15e-05	4.15e-05	7.21e-05
boot_992	0.000794251	0.0194275	0.185634	9.55521	418.28	0.0411268	0.018937	1.61e-05	1.61e-05	0.000153815		boot_992	0.000585466	0.0222068	0.0450967	2.03075	535.955	0.0255145	0.0215682	3.61e-05	3.61e-05	7.33e-05
boot_993	0.000634986	0.01618	0.0537484	3.3219	415.221	0.0375158	0.0158383	4.24e-05	4.24e-05	0.000140818		boot_993	0.000498203	0.0234619	0.0483634	2.06136	384.251	0.0202161	0.0227502	3.91e-05	3.91e-05	8.05e-05
boot_994	0.00077119	0.0193284	0.0473743	2.45102	569.623	0.0387198	0.0188428	4.33e-05	4.33e-05	0.000106075		boot_994	0.00059331	0.014417	0.0422184	2.92837	551.714	0.039361	0.0141451	3.8e-05	3.8e-05	0.000111405
boot_995	0.000733363	0.0171561	0.0669355	3.90155	493.334	0.0417829	0.0167725	3.4e-05	3.4e-05	0.000132588		boot_995	0.000560455	0.0192974	0.0424617	2.20038	393.599	0.0272789	0.0188134	4.86e-05	4.86e-05	0.000106882
boot_996	0.000737563	0.0192236	0.0521406	2.71232	343.634	0.0362393	0.0187432	6.05e-05	6.05e-05	0.00016415		boot_996	0.00051377	0.015876	0.0409587	2.57992	1032.37	0.0318912	0.0155469	1.86e-05	1.86e-05	4.79e-05
boot_997	0.000756106	0.0202025	0.0236643	1.17136	371.765	0.0327076	0.0196725	0.000116473	0.000116491	0.000136452		boot_997	0.000609591	0.0262459	0.0626325	2.38637	402.156	0.0226433	0.0253585	3.62e-05	3.62e-05	8.64e-05
boot_998	0.000722831	0.0197459	0.047613	2.41129	361.312	0.0344844	0.0192394	6.15e-05	6.15e-05	0.000148289		boot_998	0.000610174	0.0219745	0.0309866	1.41012	600.107	0.0263898	0.021349	4.8e-05	4.8e-05	6.78e-05
boot_999	0.00065075	0.0171531	0.0185585	1.08193	324.292	0.0309223	0.0167695	0.000136417	0.000136441	0.00014762		boot_999	0.000473639	0.0162619	0.0278775	1.71428	550.471	0.0270553	0.0159168	4.42e-05	4.42e-05	7.58e-05
	d_sample	theta_pool	phi_pool	ratio	fbar	c							d_sample	theta_pool	phi_pool	ratio	fbar	c
mean	0.000763147	0.0204535	0.0726989	3.63168	407.45	0.0352495						mean	0.000551163	0.0202381	0.0405313	2.05578	530.548	0.0263176
median	0.000759358	0.0202842	0.0576251	2.84333	395.589	0.0357837						median	0.000548004	0.0200621	0.0407635	1.97661	500.295	0.0261483
stddev	6.33351e-05	0.00281382	0.0598482	3.04586	67.2861	0.00613805						stddev	5.3234e-05	0.00335952	0.013079	0.749003	152.268	0.00443076
upper bound (95%)	0.000870509	0.0251568	0.202724	10.0334	523.558	0.0440841						upper bound (95%)	0.000640799	0.0258776	0.0602871	3.50067	805.612	0.0334345
lower bound (5%)	0.000665228	0.0162721	0.0070034	0.3286	321.454	0.0248117						lower bound (5%)	0.0004675	0.015156	0.0187566	0.981864	370.622	0.019957
value	0.000761254	0.0202239	0.0608488	3.00876	402.584	0.0356211						value	0.000542287	0.0204476	0.0417464	2.04163	502.986	0.0266941
							d_sample	theta_pool	phi_pool	ratio	fbar	c
						ttest p value	0	0.120292	4.19025e-58	1.27887e-53	4.30629e-107	1.13551e-231
